# Supplementary material for: Differences between gridded population data impact measures of geographic access to healthcare in sub-Saharan Africa
Source: Commun Med (Lond). 2022 Sep 16;2:117. doi: 10.1038/s43856-022-00179-4 (PMC9481590; doi:10.1038/s43856-022-00179-4)
Supplement: Supplementary file 3 — Supplementary Data 1 [file 43856_2022_179_MOESM3_ESM.xlsx]

## Sheet: Read_me
Title	Travel scenario for all sub-Saharan African countries
Principal investigator	Fleur Hierink
Institution	GeoHealth, Institute of Global Health and Institute for Environmental Sciences, University of Geneva
E-mail	fleur.hierink@unige.ch
Co-authors	Gianluca Boo, Peter M Macharia, Paul Ouma, Pablo Timoner, Marc Levy, Kevin Tschirhart, Stefan Leyk, Nicholas Oliphant, Andrew J Tatem, Nicolas Ray
Keywords	Geographic access to healthcare, GIS, accessibility coverage, global health, accessibility analyses, travel scenario
Sheets	The file comprises one sheet indicating the calaculated travel speeds in km/h for each individual road or landcover class
Glossary
Country	Country abbreviation
label	The official OpenStreetMap (OSM) road classification as further explained here: https://wiki.openstreetmap.org/wiki/Key:highway and the distinct land cover classes as present in the Copernicus 2019 land cover raster.
class	The integer classes for each road category and land cover type assigned to the merged land cover layer.
speed	Travel speed in km/h for each road class and land cover type in the country of interest.

## Sheet: Supplementary_Table3 - Travel_s
country	label	class	speed
AGO	trunk	1001	60
AGO	trunk_link	1002	40.1351
AGO	primary	1003	40
AGO	primary_link	1004	30
AGO	motorway	1005	80
AGO	motorway_link	1006	40
AGO	secondary	1007	50
AGO	secondary_link	1008	40.1351
AGO	tertiary	1009	50
AGO	tertiary_link	1010	40.1351
AGO	road	1011	40.5405
AGO	raceway	1012	40.1351
AGO	residential	1013	30
AGO	living_street	1014	40.1351
AGO	service	1015	20
AGO	track	1016	50
AGO	pedestrian	1017	38.5135
AGO	path	1018	40.1351
AGO	footway	1019	40.1351
AGO	piste	1020	40.1351
AGO	bridleway	1021	40.1351
AGO	cycleway	1022	40.1351
AGO	steps	1023	40.1351
AGO	unclassified	1024	40
AGO	bridge	1025	40.1351
AGO	unknown	0	1
AGO	shrubs	20	3
AGO	herbaceous vegetation	30	4.86
AGO	cultivated/agriculture	40	3.24
AGO	urban/built up	50	5
AGO	bare/sparse vegetation	60	3
AGO	snow and ice	70	1.62
AGO	permanent waterbodies	80	1
AGO	unclassified	81	1
AGO	herbaceous wetland	90	2
AGO	moss and lichen	100	4.86
AGO	closed forest, evergreen needle leaf	111	3.24
AGO	closed forest, evergreen broad leaf	112	1.62
AGO	closed forest, deciduous needle leaf	113	3.24
AGO	closed forest, deciduous broad leaf	114	4
AGO	closed forest, mixed	115	3.24
AGO	closed forest, not matching other definitions	116	3.24
AGO	open forest, evergreen needle leaf	121	3.24
AGO	open forest, evergreen broad leaf	122	1.62
AGO	open forest, deciduous needle leaf	123	3.24
AGO	open forest, deciduous needle leaf	124	4
AGO	open forest, mixed	125	3.24
AGO	open forest, not matching other definitions	126	3.24
AGO	oceans, seas	200	1
BDI	trunk	1001	73.9123
BDI	trunk_link	1002	40.1351
BDI	primary	1003	90
BDI	primary_link	1004	40.2564
BDI	motorway	1005	56.8421
BDI	motorway_link	1006	41.6216
BDI	secondary	1007	52.7347
BDI	secondary_link	1008	40.1351
BDI	tertiary	1009	30
BDI	tertiary_link	1010	40.1351
BDI	road	1011	40.5405
BDI	raceway	1012	40.1351
BDI	residential	1013	20
BDI	living_street	1014	40.1351
BDI	service	1015	27.3404
BDI	track	1016	36.9048
BDI	pedestrian	1017	38.5135
BDI	path	1018	40.1351
BDI	footway	1019	40.1351
BDI	piste	1020	40.1351
BDI	bridleway	1021	40.1351
BDI	cycleway	1022	40.1351
BDI	steps	1023	40.1351
BDI	unclassified	1024	44.3878
BDI	bridge	1025	40.1351
BDI	unknown	0	1
BDI	shrubs	20	3
BDI	herbaceous vegetation	30	4.86
BDI	cultivated/agriculture	40	3.24
BDI	urban/built up	50	5
BDI	bare/sparse vegetation	60	3
BDI	snow and ice	70	1.62
BDI	permanent waterbodies	80	1
BDI	unclassified	81	1
BDI	herbaceous wetland	90	2
BDI	moss and lichen	100	4.86
BDI	closed forest, evergreen needle leaf	111	3.24
BDI	closed forest, evergreen broad leaf	112	1.62
BDI	closed forest, deciduous needle leaf	113	3.24
BDI	closed forest, deciduous broad leaf	114	4
BDI	closed forest, mixed	115	3.24
BDI	closed forest, not matching other definitions	116	3.24
BDI	open forest, evergreen needle leaf	121	3.24
BDI	open forest, evergreen broad leaf	122	1.62
BDI	open forest, deciduous needle leaf	123	3.24
BDI	open forest, deciduous needle leaf	124	4
BDI	open forest, mixed	125	3.24
BDI	open forest, not matching other definitions	126	3.24
BDI	oceans, seas	200	1
BEN	trunk	1001	50
BEN	trunk_link	1002	40.1351
BEN	primary	1003	50
BEN	primary_link	1004	40.2564
BEN	motorway	1005	56.8421
BEN	motorway_link	1006	41.6216
BEN	secondary	1007	50
BEN	secondary_link	1008	40.1351
BEN	tertiary	1009	50
BEN	tertiary_link	1010	40.1351
BEN	road	1011	40.5405
BEN	raceway	1012	40.1351
BEN	residential	1013	30
BEN	living_street	1014	40.1351
BEN	service	1015	27.3404
BEN	track	1016	30
BEN	pedestrian	1017	38.5135
BEN	path	1018	40.1351
BEN	footway	1019	40.1351
BEN	piste	1020	40.1351
BEN	bridleway	1021	40.1351
BEN	cycleway	1022	40.1351
BEN	steps	1023	40.1351
BEN	unclassified	1024	30
BEN	bridge	1025	40.1351
BEN	unknown	0	1
BEN	shrubs	20	3
BEN	herbaceous vegetation	30	4.86
BEN	cultivated/agriculture	40	3.24
BEN	urban/built up	50	5
BEN	bare/sparse vegetation	60	3
BEN	snow and ice	70	1.62
BEN	permanent waterbodies	80	1
BEN	unclassified	81	1
BEN	herbaceous wetland	90	2
BEN	moss and lichen	100	4.86
BEN	closed forest, evergreen needle leaf	111	3.24
BEN	closed forest, evergreen broad leaf	112	1.62
BEN	closed forest, deciduous needle leaf	113	3.24
BEN	closed forest, deciduous broad leaf	114	4
BEN	closed forest, mixed	115	3.24
BEN	closed forest, not matching other definitions	116	3.24
BEN	open forest, evergreen needle leaf	121	3.24
BEN	open forest, evergreen broad leaf	122	1.62
BEN	open forest, deciduous needle leaf	123	3.24
BEN	open forest, deciduous needle leaf	124	4
BEN	open forest, mixed	125	3.24
BEN	open forest, not matching other definitions	126	3.24
BEN	oceans, seas	200	1
BFA	trunk	1001	90
BFA	trunk_link	1002	40.1351
BFA	primary	1003	80
BFA	primary_link	1004	30
BFA	motorway	1005	56.8421
BFA	motorway_link	1006	41.6216
BFA	secondary	1007	50
BFA	secondary_link	1008	40.1351
BFA	tertiary	1009	50
BFA	tertiary_link	1010	40.1351
BFA	road	1011	40.5405
BFA	raceway	1012	40.1351
BFA	residential	1013	30
BFA	living_street	1014	40.1351
BFA	service	1015	30
BFA	track	1016	30
BFA	pedestrian	1017	38.5135
BFA	path	1018	40.1351
BFA	footway	1019	40.1351
BFA	piste	1020	40.1351
BFA	bridleway	1021	40.1351
BFA	cycleway	1022	40.1351
BFA	steps	1023	40.1351
BFA	unclassified	1024	50
BFA	bridge	1025	40.1351
BFA	unknown	0	1
BFA	shrubs	20	3
BFA	herbaceous vegetation	30	4.86
BFA	cultivated/agriculture	40	3.24
BFA	urban/built up	50	5
BFA	bare/sparse vegetation	60	3
BFA	snow and ice	70	1.62
BFA	permanent waterbodies	80	1
BFA	unclassified	81	1
BFA	herbaceous wetland	90	2
BFA	moss and lichen	100	4.86
BFA	closed forest, evergreen needle leaf	111	3.24
BFA	closed forest, evergreen broad leaf	112	1.62
BFA	closed forest, deciduous needle leaf	113	3.24
BFA	closed forest, deciduous broad leaf	114	4
BFA	closed forest, mixed	115	3.24
BFA	closed forest, not matching other definitions	116	3.24
BFA	open forest, evergreen needle leaf	121	3.24
BFA	open forest, evergreen broad leaf	122	1.62
BFA	open forest, deciduous needle leaf	123	3.24
BFA	open forest, deciduous needle leaf	124	4
BFA	open forest, mixed	125	3.24
BFA	open forest, not matching other definitions	126	3.24
BFA	oceans, seas	200	1
BWA	trunk	1001	80
BWA	trunk_link	1002	40.1351
BWA	primary	1003	60
BWA	primary_link	1004	30
BWA	motorway	1005	56.8421
BWA	motorway_link	1006	41.6216
BWA	secondary	1007	60
BWA	secondary_link	1008	40.1351
BWA	tertiary	1009	50
BWA	tertiary_link	1010	40.1351
BWA	road	1011	40.5405
BWA	raceway	1012	40.1351
BWA	residential	1013	40
BWA	living_street	1014	40.1351
BWA	service	1015	20
BWA	track	1016	40
BWA	pedestrian	1017	38.5135
BWA	path	1018	40.1351
BWA	footway	1019	40.1351
BWA	piste	1020	40.1351
BWA	bridleway	1021	40.1351
BWA	cycleway	1022	40.1351
BWA	steps	1023	40.1351
BWA	unclassified	1024	50
BWA	bridge	1025	40.1351
BWA	unknown	0	1
BWA	shrubs	20	3
BWA	herbaceous vegetation	30	4.86
BWA	cultivated/agriculture	40	3.24
BWA	urban/built up	50	5
BWA	bare/sparse vegetation	60	3
BWA	snow and ice	70	1.62
BWA	permanent waterbodies	80	1
BWA	unclassified	81	1
BWA	herbaceous wetland	90	2
BWA	moss and lichen	100	4.86
BWA	closed forest, evergreen needle leaf	111	3.24
BWA	closed forest, evergreen broad leaf	112	1.62
BWA	closed forest, deciduous needle leaf	113	3.24
BWA	closed forest, deciduous broad leaf	114	4
BWA	closed forest, mixed	115	3.24
BWA	closed forest, not matching other definitions	116	3.24
BWA	open forest, evergreen needle leaf	121	3.24
BWA	open forest, evergreen broad leaf	122	1.62
BWA	open forest, deciduous needle leaf	123	3.24
BWA	open forest, deciduous needle leaf	124	4
BWA	open forest, mixed	125	3.24
BWA	open forest, not matching other definitions	126	3.24
BWA	oceans, seas	200	1
CAF	trunk	1001	73.9123
CAF	trunk_link	1002	40.1351
CAF	primary	1003	64.1569
CAF	primary_link	1004	40.2564
CAF	motorway	1005	56.8421
CAF	motorway_link	1006	41.6216
CAF	secondary	1007	52.7347
CAF	secondary_link	1008	40.1351
CAF	tertiary	1009	47.3149
CAF	tertiary_link	1010	40.1351
CAF	road	1011	40.5405
CAF	raceway	1012	40.1351
CAF	residential	1013	5
CAF	living_street	1014	40.1351
CAF	service	1015	20
CAF	track	1016	36.9048
CAF	pedestrian	1017	38.5135
CAF	path	1018	40.1351
CAF	footway	1019	40.1351
CAF	piste	1020	40.1351
CAF	bridleway	1021	40.1351
CAF	cycleway	1022	40.1351
CAF	steps	1023	40.1351
CAF	unclassified	1024	90
CAF	bridge	1025	40.1351
CAF	unknown	0	1
CAF	shrubs	20	3
CAF	herbaceous vegetation	30	4.86
CAF	cultivated/agriculture	40	3.24
CAF	urban/built up	50	5
CAF	bare/sparse vegetation	60	3
CAF	snow and ice	70	1.62
CAF	permanent waterbodies	80	1
CAF	unclassified	81	1
CAF	herbaceous wetland	90	2
CAF	moss and lichen	100	4.86
CAF	closed forest, evergreen needle leaf	111	3.24
CAF	closed forest, evergreen broad leaf	112	1.62
CAF	closed forest, deciduous needle leaf	113	3.24
CAF	closed forest, deciduous broad leaf	114	4
CAF	closed forest, mixed	115	3.24
CAF	closed forest, not matching other definitions	116	3.24
CAF	open forest, evergreen needle leaf	121	3.24
CAF	open forest, evergreen broad leaf	122	1.62
CAF	open forest, deciduous needle leaf	123	3.24
CAF	open forest, deciduous needle leaf	124	4
CAF	open forest, mixed	125	3.24
CAF	open forest, not matching other definitions	126	3.24
CAF	oceans, seas	200	1
CIV	trunk	1001	60
CIV	trunk_link	1002	40.1351
CIV	primary	1003	60
CIV	primary_link	1004	60
CIV	motorway	1005	110
CIV	motorway_link	1006	60
CIV	secondary	1007	60
CIV	secondary_link	1008	40.1351
CIV	tertiary	1009	50
CIV	tertiary_link	1010	40.1351
CIV	road	1011	40.5405
CIV	raceway	1012	40.1351
CIV	residential	1013	50
CIV	living_street	1014	40.1351
CIV	service	1015	30
CIV	track	1016	40
CIV	pedestrian	1017	38.5135
CIV	path	1018	40.1351
CIV	footway	1019	40.1351
CIV	piste	1020	40.1351
CIV	bridleway	1021	40.1351
CIV	cycleway	1022	40.1351
CIV	steps	1023	40.1351
CIV	unclassified	1024	40
CIV	bridge	1025	40.1351
CIV	unknown	0	1
CIV	shrubs	20	3
CIV	herbaceous vegetation	30	4.86
CIV	cultivated/agriculture	40	3.24
CIV	urban/built up	50	5
CIV	bare/sparse vegetation	60	3
CIV	snow and ice	70	1.62
CIV	permanent waterbodies	80	1
CIV	unclassified	81	1
CIV	herbaceous wetland	90	2
CIV	moss and lichen	100	4.86
CIV	closed forest, evergreen needle leaf	111	3.24
CIV	closed forest, evergreen broad leaf	112	1.62
CIV	closed forest, deciduous needle leaf	113	3.24
CIV	closed forest, deciduous broad leaf	114	4
CIV	closed forest, mixed	115	3.24
CIV	closed forest, not matching other definitions	116	3.24
CIV	open forest, evergreen needle leaf	121	3.24
CIV	open forest, evergreen broad leaf	122	1.62
CIV	open forest, deciduous needle leaf	123	3.24
CIV	open forest, deciduous needle leaf	124	4
CIV	open forest, mixed	125	3.24
CIV	open forest, not matching other definitions	126	3.24
CIV	oceans, seas	200	1
CMR	trunk	1001	55
CMR	trunk_link	1002	40.1351
CMR	primary	1003	40
CMR	primary_link	1004	40.2564
CMR	motorway	1005	56.8421
CMR	motorway_link	1006	41.6216
CMR	secondary	1007	80
CMR	secondary_link	1008	40.1351
CMR	tertiary	1009	50
CMR	tertiary_link	1010	40.1351
CMR	road	1011	40.5405
CMR	raceway	1012	40.1351
CMR	residential	1013	30
CMR	living_street	1014	40.1351
CMR	service	1015	27.3404
CMR	track	1016	36.9048
CMR	pedestrian	1017	38.5135
CMR	path	1018	40.1351
CMR	footway	1019	40.1351
CMR	piste	1020	40.1351
CMR	bridleway	1021	40.1351
CMR	cycleway	1022	40.1351
CMR	steps	1023	40.1351
CMR	unclassified	1024	40
CMR	bridge	1025	40.1351
CMR	unknown	0	1
CMR	shrubs	20	3
CMR	herbaceous vegetation	30	4.86
CMR	cultivated/agriculture	40	3.24
CMR	urban/built up	50	5
CMR	bare/sparse vegetation	60	3
CMR	snow and ice	70	1.62
CMR	permanent waterbodies	80	1
CMR	unclassified	81	1
CMR	herbaceous wetland	90	2
CMR	moss and lichen	100	4.86
CMR	closed forest, evergreen needle leaf	111	3.24
CMR	closed forest, evergreen broad leaf	112	1.62
CMR	closed forest, deciduous needle leaf	113	3.24
CMR	closed forest, deciduous broad leaf	114	4
CMR	closed forest, mixed	115	3.24
CMR	closed forest, not matching other definitions	116	3.24
CMR	open forest, evergreen needle leaf	121	3.24
CMR	open forest, evergreen broad leaf	122	1.62
CMR	open forest, deciduous needle leaf	123	3.24
CMR	open forest, deciduous needle leaf	124	4
CMR	open forest, mixed	125	3.24
CMR	open forest, not matching other definitions	126	3.24
CMR	oceans, seas	200	1
COD	trunk	1001	90
COD	trunk_link	1002	40.1351
COD	primary	1003	75
COD	primary_link	1004	40.2564
COD	motorway	1005	56.8421
COD	motorway_link	1006	41.6216
COD	secondary	1007	30
COD	secondary_link	1008	40.1351
COD	tertiary	1009	50
COD	tertiary_link	1010	40.1351
COD	road	1011	40.5405
COD	raceway	1012	40.1351
COD	residential	1013	20
COD	living_street	1014	40.1351
COD	service	1015	30
COD	track	1016	30
COD	pedestrian	1017	38.5135
COD	path	1018	40.1351
COD	footway	1019	40.1351
COD	piste	1020	40.1351
COD	bridleway	1021	40.1351
COD	cycleway	1022	40.1351
COD	steps	1023	40.1351
COD	unclassified	1024	50
COD	bridge	1025	40.1351
COD	unknown	0	1
COD	shrubs	20	3
COD	herbaceous vegetation	30	4.86
COD	cultivated/agriculture	40	3.24
COD	urban/built up	50	5
COD	bare/sparse vegetation	60	3
COD	snow and ice	70	1.62
COD	permanent waterbodies	80	1
COD	unclassified	81	1
COD	herbaceous wetland	90	2
COD	moss and lichen	100	4.86
COD	closed forest, evergreen needle leaf	111	3.24
COD	closed forest, evergreen broad leaf	112	1.62
COD	closed forest, deciduous needle leaf	113	3.24
COD	closed forest, deciduous broad leaf	114	4
COD	closed forest, mixed	115	3.24
COD	closed forest, not matching other definitions	116	3.24
COD	open forest, evergreen needle leaf	121	3.24
COD	open forest, evergreen broad leaf	122	1.62
COD	open forest, deciduous needle leaf	123	3.24
COD	open forest, deciduous needle leaf	124	4
COD	open forest, mixed	125	3.24
COD	open forest, not matching other definitions	126	3.24
COD	oceans, seas	200	1
COG	trunk	1001	73.9123
COG	trunk_link	1002	40.1351
COG	primary	1003	64.1569
COG	primary_link	1004	40.2564
COG	motorway	1005	56.8421
COG	motorway_link	1006	41.6216
COG	secondary	1007	52.7347
COG	secondary_link	1008	40.1351
COG	tertiary	1009	47.3149
COG	tertiary_link	1010	40.1351
COG	road	1011	40.5405
COG	raceway	1012	40.1351
COG	residential	1013	35.7593
COG	living_street	1014	40.1351
COG	service	1015	27.3404
COG	track	1016	36.9048
COG	pedestrian	1017	38.5135
COG	path	1018	40.1351
COG	footway	1019	40.1351
COG	piste	1020	40.1351
COG	bridleway	1021	40.1351
COG	cycleway	1022	40.1351
COG	steps	1023	40.1351
COG	unclassified	1024	44.3878
COG	bridge	1025	40.1351
COG	unknown	0	1
COG	shrubs	20	3
COG	herbaceous vegetation	30	4.86
COG	cultivated/agriculture	40	3.24
COG	urban/built up	50	5
COG	bare/sparse vegetation	60	3
COG	snow and ice	70	1.62
COG	permanent waterbodies	80	1
COG	unclassified	81	1
COG	herbaceous wetland	90	2
COG	moss and lichen	100	4.86
COG	closed forest, evergreen needle leaf	111	3.24
COG	closed forest, evergreen broad leaf	112	1.62
COG	closed forest, deciduous needle leaf	113	3.24
COG	closed forest, deciduous broad leaf	114	4
COG	closed forest, mixed	115	3.24
COG	closed forest, not matching other definitions	116	3.24
COG	open forest, evergreen needle leaf	121	3.24
COG	open forest, evergreen broad leaf	122	1.62
COG	open forest, deciduous needle leaf	123	3.24
COG	open forest, deciduous needle leaf	124	4
COG	open forest, mixed	125	3.24
COG	open forest, not matching other definitions	126	3.24
COG	oceans, seas	200	1
COM	trunk	1001	73.9123
COM	trunk_link	1002	40.1351
COM	primary	1003	40
COM	primary_link	1004	40.2564
COM	motorway	1005	56.8421
COM	motorway_link	1006	41.6216
COM	secondary	1007	20
COM	secondary_link	1008	40.1351
COM	tertiary	1009	30
COM	tertiary_link	1010	40.1351
COM	road	1011	40.5405
COM	raceway	1012	40.1351
COM	residential	1013	20
COM	living_street	1014	40.1351
COM	service	1015	27.3404
COM	track	1016	36.9048
COM	pedestrian	1017	38.5135
COM	path	1018	40.1351
COM	footway	1019	40.1351
COM	piste	1020	40.1351
COM	bridleway	1021	40.1351
COM	cycleway	1022	40.1351
COM	steps	1023	40.1351
COM	unclassified	1024	6
COM	bridge	1025	40.1351
COM	unknown	0	1
COM	shrubs	20	3
COM	herbaceous vegetation	30	4.86
COM	cultivated/agriculture	40	3.24
COM	urban/built up	50	5
COM	bare/sparse vegetation	60	3
COM	snow and ice	70	1.62
COM	permanent waterbodies	80	1
COM	unclassified	81	1
COM	herbaceous wetland	90	2
COM	moss and lichen	100	4.86
COM	closed forest, evergreen needle leaf	111	3.24
COM	closed forest, evergreen broad leaf	112	1.62
COM	closed forest, deciduous needle leaf	113	3.24
COM	closed forest, deciduous broad leaf	114	4
COM	closed forest, mixed	115	3.24
COM	closed forest, not matching other definitions	116	3.24
COM	open forest, evergreen needle leaf	121	3.24
COM	open forest, evergreen broad leaf	122	1.62
COM	open forest, deciduous needle leaf	123	3.24
COM	open forest, deciduous needle leaf	124	4
COM	open forest, mixed	125	3.24
COM	open forest, not matching other definitions	126	3.24
COM	oceans, seas	200	1
CPV	trunk	1001	73.9123
CPV	trunk_link	1002	40.1351
CPV	primary	1003	90
CPV	primary_link	1004	50
CPV	motorway	1005	56.8421
CPV	motorway_link	1006	41.6216
CPV	secondary	1007	40
CPV	secondary_link	1008	40.1351
CPV	tertiary	1009	60
CPV	tertiary_link	1010	40.1351
CPV	road	1011	40.5405
CPV	raceway	1012	40.1351
CPV	residential	1013	30
CPV	living_street	1014	40.1351
CPV	service	1015	20
CPV	track	1016	36.9048
CPV	pedestrian	1017	38.5135
CPV	path	1018	40.1351
CPV	footway	1019	40.1351
CPV	piste	1020	40.1351
CPV	bridleway	1021	40.1351
CPV	cycleway	1022	40.1351
CPV	steps	1023	40.1351
CPV	unclassified	1024	30
CPV	bridge	1025	40.1351
CPV	unknown	0	1
CPV	shrubs	20	3
CPV	herbaceous vegetation	30	4.86
CPV	cultivated/agriculture	40	3.24
CPV	urban/built up	50	5
CPV	bare/sparse vegetation	60	3
CPV	snow and ice	70	1.62
CPV	permanent waterbodies	80	1
CPV	unclassified	81	1
CPV	herbaceous wetland	90	2
CPV	moss and lichen	100	4.86
CPV	closed forest, evergreen needle leaf	111	3.24
CPV	closed forest, evergreen broad leaf	112	1.62
CPV	closed forest, deciduous needle leaf	113	3.24
CPV	closed forest, deciduous broad leaf	114	4
CPV	closed forest, mixed	115	3.24
CPV	closed forest, not matching other definitions	116	3.24
CPV	open forest, evergreen needle leaf	121	3.24
CPV	open forest, evergreen broad leaf	122	1.62
CPV	open forest, deciduous needle leaf	123	3.24
CPV	open forest, deciduous needle leaf	124	4
CPV	open forest, mixed	125	3.24
CPV	open forest, not matching other definitions	126	3.24
CPV	oceans, seas	200	1
DJI	trunk	1001	71.5
DJI	trunk_link	1002	40.1351
DJI	primary	1003	100
DJI	primary_link	1004	40.2564
DJI	motorway	1005	56.8421
DJI	motorway_link	1006	41.6216
DJI	secondary	1007	50
DJI	secondary_link	1008	40.1351
DJI	tertiary	1009	50
DJI	tertiary_link	1010	40.1351
DJI	road	1011	40.5405
DJI	raceway	1012	40.1351
DJI	residential	1013	50
DJI	living_street	1014	40.1351
DJI	service	1015	10
DJI	track	1016	36.9048
DJI	pedestrian	1017	38.5135
DJI	path	1018	40.1351
DJI	footway	1019	40.1351
DJI	piste	1020	40.1351
DJI	bridleway	1021	40.1351
DJI	cycleway	1022	40.1351
DJI	steps	1023	40.1351
DJI	unclassified	1024	50
DJI	bridge	1025	40.1351
DJI	unknown	0	1
DJI	shrubs	20	3
DJI	herbaceous vegetation	30	4.86
DJI	cultivated/agriculture	40	3.24
DJI	urban/built up	50	5
DJI	bare/sparse vegetation	60	3
DJI	snow and ice	70	1.62
DJI	permanent waterbodies	80	1
DJI	unclassified	81	1
DJI	herbaceous wetland	90	2
DJI	moss and lichen	100	4.86
DJI	closed forest, evergreen needle leaf	111	3.24
DJI	closed forest, evergreen broad leaf	112	1.62
DJI	closed forest, deciduous needle leaf	113	3.24
DJI	closed forest, deciduous broad leaf	114	4
DJI	closed forest, mixed	115	3.24
DJI	closed forest, not matching other definitions	116	3.24
DJI	open forest, evergreen needle leaf	121	3.24
DJI	open forest, evergreen broad leaf	122	1.62
DJI	open forest, deciduous needle leaf	123	3.24
DJI	open forest, deciduous needle leaf	124	4
DJI	open forest, mixed	125	3.24
DJI	open forest, not matching other definitions	126	3.24
DJI	oceans, seas	200	1
DZA	trunk	1001	60
DZA	trunk_link	1002	40.1351
DZA	primary	1003	50
DZA	primary_link	1004	30
DZA	motorway	1005	100
DZA	motorway_link	1006	40
DZA	secondary	1007	50
DZA	secondary_link	1008	40.1351
DZA	tertiary	1009	40
DZA	tertiary_link	1010	40.1351
DZA	road	1011	45
DZA	raceway	1012	40.1351
DZA	residential	1013	40
DZA	living_street	1014	40.1351
DZA	service	1015	20
DZA	track	1016	40
DZA	pedestrian	1017	20
DZA	path	1018	40.1351
DZA	footway	1019	40.1351
DZA	piste	1020	40.1351
DZA	bridleway	1021	40.1351
DZA	cycleway	1022	40.1351
DZA	steps	1023	40.1351
DZA	unclassified	1024	40
DZA	bridge	1025	40.1351
DZA	unknown	0	1
DZA	shrubs	20	3
DZA	herbaceous vegetation	30	4.86
DZA	cultivated/agriculture	40	3.24
DZA	urban/built up	50	5
DZA	bare/sparse vegetation	60	3
DZA	snow and ice	70	1.62
DZA	permanent waterbodies	80	1
DZA	unclassified	81	1
DZA	herbaceous wetland	90	2
DZA	moss and lichen	100	4.86
DZA	closed forest, evergreen needle leaf	111	3.24
DZA	closed forest, evergreen broad leaf	112	1.62
DZA	closed forest, deciduous needle leaf	113	3.24
DZA	closed forest, deciduous broad leaf	114	4
DZA	closed forest, mixed	115	3.24
DZA	closed forest, not matching other definitions	116	3.24
DZA	open forest, evergreen needle leaf	121	3.24
DZA	open forest, evergreen broad leaf	122	1.62
DZA	open forest, deciduous needle leaf	123	3.24
DZA	open forest, deciduous needle leaf	124	4
DZA	open forest, mixed	125	3.24
DZA	open forest, not matching other definitions	126	3.24
DZA	oceans, seas	200	1
EGY	trunk	1001	90
EGY	trunk_link	1002	40.1351
EGY	primary	1003	60
EGY	primary_link	1004	30
EGY	motorway	1005	100
EGY	motorway_link	1006	120
EGY	secondary	1007	60
EGY	secondary_link	1008	40.1351
EGY	tertiary	1009	50
EGY	tertiary_link	1010	40.1351
EGY	road	1011	60
EGY	raceway	1012	40.1351
EGY	residential	1013	30
EGY	living_street	1014	40.1351
EGY	service	1015	20
EGY	track	1016	40
EGY	pedestrian	1017	38.5135
EGY	path	1018	40.1351
EGY	footway	1019	40.1351
EGY	piste	1020	40.1351
EGY	bridleway	1021	40.1351
EGY	cycleway	1022	40.1351
EGY	steps	1023	40.1351
EGY	unclassified	1024	50
EGY	bridge	1025	40.1351
EGY	unknown	0	1
EGY	shrubs	20	3
EGY	herbaceous vegetation	30	4.86
EGY	cultivated/agriculture	40	3.24
EGY	urban/built up	50	5
EGY	bare/sparse vegetation	60	3
EGY	snow and ice	70	1.62
EGY	permanent waterbodies	80	1
EGY	unclassified	81	1
EGY	herbaceous wetland	90	2
EGY	moss and lichen	100	4.86
EGY	closed forest, evergreen needle leaf	111	3.24
EGY	closed forest, evergreen broad leaf	112	1.62
EGY	closed forest, deciduous needle leaf	113	3.24
EGY	closed forest, deciduous broad leaf	114	4
EGY	closed forest, mixed	115	3.24
EGY	closed forest, not matching other definitions	116	3.24
EGY	open forest, evergreen needle leaf	121	3.24
EGY	open forest, evergreen broad leaf	122	1.62
EGY	open forest, deciduous needle leaf	123	3.24
EGY	open forest, deciduous needle leaf	124	4
EGY	open forest, mixed	125	3.24
EGY	open forest, not matching other definitions	126	3.24
EGY	oceans, seas	200	1
ERI	trunk	1001	73.9123
ERI	trunk_link	1002	40.1351
ERI	primary	1003	64.1569
ERI	primary_link	1004	40.2564
ERI	motorway	1005	56.8421
ERI	motorway_link	1006	41.6216
ERI	secondary	1007	52.7347
ERI	secondary_link	1008	40.1351
ERI	tertiary	1009	47.3149
ERI	tertiary_link	1010	40.1351
ERI	road	1011	40.5405
ERI	raceway	1012	40.1351
ERI	residential	1013	35
ERI	living_street	1014	40.1351
ERI	service	1015	27.3404
ERI	track	1016	36.9048
ERI	pedestrian	1017	38.5135
ERI	path	1018	40.1351
ERI	footway	1019	40.1351
ERI	piste	1020	40.1351
ERI	bridleway	1021	40.1351
ERI	cycleway	1022	40.1351
ERI	steps	1023	40.1351
ERI	unclassified	1024	44.3878
ERI	bridge	1025	40.1351
ERI	unknown	0	1
ERI	shrubs	20	3
ERI	herbaceous vegetation	30	4.86
ERI	cultivated/agriculture	40	3.24
ERI	urban/built up	50	5
ERI	bare/sparse vegetation	60	3
ERI	snow and ice	70	1.62
ERI	permanent waterbodies	80	1
ERI	unclassified	81	1
ERI	herbaceous wetland	90	2
ERI	moss and lichen	100	4.86
ERI	closed forest, evergreen needle leaf	111	3.24
ERI	closed forest, evergreen broad leaf	112	1.62
ERI	closed forest, deciduous needle leaf	113	3.24
ERI	closed forest, deciduous broad leaf	114	4
ERI	closed forest, mixed	115	3.24
ERI	closed forest, not matching other definitions	116	3.24
ERI	open forest, evergreen needle leaf	121	3.24
ERI	open forest, evergreen broad leaf	122	1.62
ERI	open forest, deciduous needle leaf	123	3.24
ERI	open forest, deciduous needle leaf	124	4
ERI	open forest, mixed	125	3.24
ERI	open forest, not matching other definitions	126	3.24
ERI	oceans, seas	200	1
ESH	trunk	1001	100
ESH	trunk_link	1002	40.1351
ESH	primary	1003	60
ESH	primary_link	1004	40.2564
ESH	motorway	1005	56.8421
ESH	motorway_link	1006	41.6216
ESH	secondary	1007	60
ESH	secondary_link	1008	40.1351
ESH	tertiary	1009	60
ESH	tertiary_link	1010	40.1351
ESH	road	1011	40.5405
ESH	raceway	1012	40.1351
ESH	residential	1013	60
ESH	living_street	1014	40.1351
ESH	service	1015	60
ESH	track	1016	100
ESH	pedestrian	1017	38.5135
ESH	path	1018	40.1351
ESH	footway	1019	40.1351
ESH	piste	1020	40.1351
ESH	bridleway	1021	40.1351
ESH	cycleway	1022	40.1351
ESH	steps	1023	40.1351
ESH	unclassified	1024	100
ESH	bridge	1025	40.1351
ESH	unknown	0	1
ESH	shrubs	20	3
ESH	herbaceous vegetation	30	4.86
ESH	cultivated/agriculture	40	3.24
ESH	urban/built up	50	5
ESH	bare/sparse vegetation	60	3
ESH	snow and ice	70	1.62
ESH	permanent waterbodies	80	1
ESH	unclassified	81	1
ESH	herbaceous wetland	90	2
ESH	moss and lichen	100	4.86
ESH	closed forest, evergreen needle leaf	111	3.24
ESH	closed forest, evergreen broad leaf	112	1.62
ESH	closed forest, deciduous needle leaf	113	3.24
ESH	closed forest, deciduous broad leaf	114	4
ESH	closed forest, mixed	115	3.24
ESH	closed forest, not matching other definitions	116	3.24
ESH	open forest, evergreen needle leaf	121	3.24
ESH	open forest, evergreen broad leaf	122	1.62
ESH	open forest, deciduous needle leaf	123	3.24
ESH	open forest, deciduous needle leaf	124	4
ESH	open forest, mixed	125	3.24
ESH	open forest, not matching other definitions	126	3.24
ESH	oceans, seas	200	1
ETH	trunk	1001	80
ETH	trunk_link	1002	40.1351
ETH	primary	1003	56
ETH	primary_link	1004	30
ETH	motorway	1005	80
ETH	motorway_link	1006	40
ETH	secondary	1007	93
ETH	secondary_link	1008	40.1351
ETH	tertiary	1009	56
ETH	tertiary_link	1010	40.1351
ETH	road	1011	40.5405
ETH	raceway	1012	40.1351
ETH	residential	1013	50
ETH	living_street	1014	40.1351
ETH	service	1015	25
ETH	track	1016	40
ETH	pedestrian	1017	38.5135
ETH	path	1018	40.1351
ETH	footway	1019	40.1351
ETH	piste	1020	40.1351
ETH	bridleway	1021	40.1351
ETH	cycleway	1022	40.1351
ETH	steps	1023	40.1351
ETH	unclassified	1024	53
ETH	bridge	1025	40.1351
ETH	unknown	0	1
ETH	shrubs	20	3
ETH	herbaceous vegetation	30	4.86
ETH	cultivated/agriculture	40	3.24
ETH	urban/built up	50	5
ETH	bare/sparse vegetation	60	3
ETH	snow and ice	70	1.62
ETH	permanent waterbodies	80	1
ETH	unclassified	81	1
ETH	herbaceous wetland	90	2
ETH	moss and lichen	100	4.86
ETH	closed forest, evergreen needle leaf	111	3.24
ETH	closed forest, evergreen broad leaf	112	1.62
ETH	closed forest, deciduous needle leaf	113	3.24
ETH	closed forest, deciduous broad leaf	114	4
ETH	closed forest, mixed	115	3.24
ETH	closed forest, not matching other definitions	116	3.24
ETH	open forest, evergreen needle leaf	121	3.24
ETH	open forest, evergreen broad leaf	122	1.62
ETH	open forest, deciduous needle leaf	123	3.24
ETH	open forest, deciduous needle leaf	124	4
ETH	open forest, mixed	125	3.24
ETH	open forest, not matching other definitions	126	3.24
ETH	oceans, seas	200	1
GAB	trunk	1001	73.9123
GAB	trunk_link	1002	40.1351
GAB	primary	1003	64.1569
GAB	primary_link	1004	40.2564
GAB	motorway	1005	56.8421
GAB	motorway_link	1006	41.6216
GAB	secondary	1007	50
GAB	secondary_link	1008	40.1351
GAB	tertiary	1009	110
GAB	tertiary_link	1010	40.1351
GAB	road	1011	40.5405
GAB	raceway	1012	40.1351
GAB	residential	1013	50
GAB	living_street	1014	40.1351
GAB	service	1015	40
GAB	track	1016	36.9048
GAB	pedestrian	1017	38.5135
GAB	path	1018	40.1351
GAB	footway	1019	40.1351
GAB	piste	1020	40.1351
GAB	bridleway	1021	40.1351
GAB	cycleway	1022	40.1351
GAB	steps	1023	40.1351
GAB	unclassified	1024	40
GAB	bridge	1025	40.1351
GAB	unknown	0	1
GAB	shrubs	20	3
GAB	herbaceous vegetation	30	4.86
GAB	cultivated/agriculture	40	3.24
GAB	urban/built up	50	5
GAB	bare/sparse vegetation	60	3
GAB	snow and ice	70	1.62
GAB	permanent waterbodies	80	1
GAB	unclassified	81	1
GAB	herbaceous wetland	90	2
GAB	moss and lichen	100	4.86
GAB	closed forest, evergreen needle leaf	111	3.24
GAB	closed forest, evergreen broad leaf	112	1.62
GAB	closed forest, deciduous needle leaf	113	3.24
GAB	closed forest, deciduous broad leaf	114	4
GAB	closed forest, mixed	115	3.24
GAB	closed forest, not matching other definitions	116	3.24
GAB	open forest, evergreen needle leaf	121	3.24
GAB	open forest, evergreen broad leaf	122	1.62
GAB	open forest, deciduous needle leaf	123	3.24
GAB	open forest, deciduous needle leaf	124	4
GAB	open forest, mixed	125	3.24
GAB	open forest, not matching other definitions	126	3.24
GAB	oceans, seas	200	1
GHA	trunk	1001	50
GHA	trunk_link	1002	40.1351
GHA	primary	1003	80
GHA	primary_link	1004	40.2564
GHA	motorway	1005	56.8421
GHA	motorway_link	1006	41.6216
GHA	secondary	1007	50
GHA	secondary_link	1008	40.1351
GHA	tertiary	1009	50
GHA	tertiary_link	1010	40.1351
GHA	road	1011	40.5405
GHA	raceway	1012	40.1351
GHA	residential	1013	30
GHA	living_street	1014	40.1351
GHA	service	1015	20
GHA	track	1016	36.9048
GHA	pedestrian	1017	38.5135
GHA	path	1018	40.1351
GHA	footway	1019	40.1351
GHA	piste	1020	40.1351
GHA	bridleway	1021	40.1351
GHA	cycleway	1022	40.1351
GHA	steps	1023	40.1351
GHA	unclassified	1024	30
GHA	bridge	1025	40.1351
GHA	unknown	0	1
GHA	shrubs	20	3
GHA	herbaceous vegetation	30	4.86
GHA	cultivated/agriculture	40	3.24
GHA	urban/built up	50	5
GHA	bare/sparse vegetation	60	3
GHA	snow and ice	70	1.62
GHA	permanent waterbodies	80	1
GHA	unclassified	81	1
GHA	herbaceous wetland	90	2
GHA	moss and lichen	100	4.86
GHA	closed forest, evergreen needle leaf	111	3.24
GHA	closed forest, evergreen broad leaf	112	1.62
GHA	closed forest, deciduous needle leaf	113	3.24
GHA	closed forest, deciduous broad leaf	114	4
GHA	closed forest, mixed	115	3.24
GHA	closed forest, not matching other definitions	116	3.24
GHA	open forest, evergreen needle leaf	121	3.24
GHA	open forest, evergreen broad leaf	122	1.62
GHA	open forest, deciduous needle leaf	123	3.24
GHA	open forest, deciduous needle leaf	124	4
GHA	open forest, mixed	125	3.24
GHA	open forest, not matching other definitions	126	3.24
GHA	oceans, seas	200	1
GIN	trunk	1001	90
GIN	trunk_link	1002	40.1351
GIN	primary	1003	90
GIN	primary_link	1004	40.2564
GIN	motorway	1005	56.8421
GIN	motorway_link	1006	41.6216
GIN	secondary	1007	50
GIN	secondary_link	1008	40.1351
GIN	tertiary	1009	50
GIN	tertiary_link	1010	40.1351
GIN	road	1011	40.5405
GIN	raceway	1012	40.1351
GIN	residential	1013	30
GIN	living_street	1014	40.1351
GIN	service	1015	27.3404
GIN	track	1016	5
GIN	pedestrian	1017	38.5135
GIN	path	1018	40.1351
GIN	footway	1019	40.1351
GIN	piste	1020	40.1351
GIN	bridleway	1021	40.1351
GIN	cycleway	1022	40.1351
GIN	steps	1023	40.1351
GIN	unclassified	1024	30
GIN	bridge	1025	40.1351
GIN	unknown	0	1
GIN	shrubs	20	3
GIN	herbaceous vegetation	30	4.86
GIN	cultivated/agriculture	40	3.24
GIN	urban/built up	50	5
GIN	bare/sparse vegetation	60	3
GIN	snow and ice	70	1.62
GIN	permanent waterbodies	80	1
GIN	unclassified	81	1
GIN	herbaceous wetland	90	2
GIN	moss and lichen	100	4.86
GIN	closed forest, evergreen needle leaf	111	3.24
GIN	closed forest, evergreen broad leaf	112	1.62
GIN	closed forest, deciduous needle leaf	113	3.24
GIN	closed forest, deciduous broad leaf	114	4
GIN	closed forest, mixed	115	3.24
GIN	closed forest, not matching other definitions	116	3.24
GIN	open forest, evergreen needle leaf	121	3.24
GIN	open forest, evergreen broad leaf	122	1.62
GIN	open forest, deciduous needle leaf	123	3.24
GIN	open forest, deciduous needle leaf	124	4
GIN	open forest, mixed	125	3.24
GIN	open forest, not matching other definitions	126	3.24
GIN	oceans, seas	200	1
GMB	trunk	1001	90
GMB	trunk_link	1002	40.1351
GMB	primary	1003	40
GMB	primary_link	1004	40.2564
GMB	motorway	1005	56.8421
GMB	motorway_link	1006	41.6216
GMB	secondary	1007	52.7347
GMB	secondary_link	1008	40.1351
GMB	tertiary	1009	47.3149
GMB	tertiary_link	1010	40.1351
GMB	road	1011	40.5405
GMB	raceway	1012	40.1351
GMB	residential	1013	30
GMB	living_street	1014	40.1351
GMB	service	1015	20
GMB	track	1016	20
GMB	pedestrian	1017	38.5135
GMB	path	1018	40.1351
GMB	footway	1019	40.1351
GMB	piste	1020	40.1351
GMB	bridleway	1021	40.1351
GMB	cycleway	1022	40.1351
GMB	steps	1023	40.1351
GMB	unclassified	1024	30
GMB	bridge	1025	40.1351
GMB	unknown	0	1
GMB	shrubs	20	3
GMB	herbaceous vegetation	30	4.86
GMB	cultivated/agriculture	40	3.24
GMB	urban/built up	50	5
GMB	bare/sparse vegetation	60	3
GMB	snow and ice	70	1.62
GMB	permanent waterbodies	80	1
GMB	unclassified	81	1
GMB	herbaceous wetland	90	2
GMB	moss and lichen	100	4.86
GMB	closed forest, evergreen needle leaf	111	3.24
GMB	closed forest, evergreen broad leaf	112	1.62
GMB	closed forest, deciduous needle leaf	113	3.24
GMB	closed forest, deciduous broad leaf	114	4
GMB	closed forest, mixed	115	3.24
GMB	closed forest, not matching other definitions	116	3.24
GMB	open forest, evergreen needle leaf	121	3.24
GMB	open forest, evergreen broad leaf	122	1.62
GMB	open forest, deciduous needle leaf	123	3.24
GMB	open forest, deciduous needle leaf	124	4
GMB	open forest, mixed	125	3.24
GMB	open forest, not matching other definitions	126	3.24
GMB	oceans, seas	200	1
GNB	trunk	1001	73.9123
GNB	trunk_link	1002	40.1351
GNB	primary	1003	70
GNB	primary_link	1004	40.2564
GNB	motorway	1005	56.8421
GNB	motorway_link	1006	41.6216
GNB	secondary	1007	52.7347
GNB	secondary_link	1008	40.1351
GNB	tertiary	1009	50
GNB	tertiary_link	1010	40.1351
GNB	road	1011	40.5405
GNB	raceway	1012	40.1351
GNB	residential	1013	50
GNB	living_street	1014	40.1351
GNB	service	1015	27.3404
GNB	track	1016	36.9048
GNB	pedestrian	1017	38.5135
GNB	path	1018	40.1351
GNB	footway	1019	40.1351
GNB	piste	1020	40.1351
GNB	bridleway	1021	40.1351
GNB	cycleway	1022	40.1351
GNB	steps	1023	40.1351
GNB	unclassified	1024	44.3878
GNB	bridge	1025	40.1351
GNB	unknown	0	1
GNB	shrubs	20	3
GNB	herbaceous vegetation	30	4.86
GNB	cultivated/agriculture	40	3.24
GNB	urban/built up	50	5
GNB	bare/sparse vegetation	60	3
GNB	snow and ice	70	1.62
GNB	permanent waterbodies	80	1
GNB	unclassified	81	1
GNB	herbaceous wetland	90	2
GNB	moss and lichen	100	4.86
GNB	closed forest, evergreen needle leaf	111	3.24
GNB	closed forest, evergreen broad leaf	112	1.62
GNB	closed forest, deciduous needle leaf	113	3.24
GNB	closed forest, deciduous broad leaf	114	4
GNB	closed forest, mixed	115	3.24
GNB	closed forest, not matching other definitions	116	3.24
GNB	open forest, evergreen needle leaf	121	3.24
GNB	open forest, evergreen broad leaf	122	1.62
GNB	open forest, deciduous needle leaf	123	3.24
GNB	open forest, deciduous needle leaf	124	4
GNB	open forest, mixed	125	3.24
GNB	open forest, not matching other definitions	126	3.24
GNB	oceans, seas	200	1
GNQ	trunk	1001	70
GNQ	trunk_link	1002	40.1351
GNQ	primary	1003	70
GNQ	primary_link	1004	40.2564
GNQ	motorway	1005	56.8421
GNQ	motorway_link	1006	41.6216
GNQ	secondary	1007	52.7347
GNQ	secondary_link	1008	40.1351
GNQ	tertiary	1009	20
GNQ	tertiary_link	1010	40.1351
GNQ	road	1011	40.5405
GNQ	raceway	1012	40.1351
GNQ	residential	1013	30
GNQ	living_street	1014	40.1351
GNQ	service	1015	27.3404
GNQ	track	1016	36.9048
GNQ	pedestrian	1017	38.5135
GNQ	path	1018	40.1351
GNQ	footway	1019	40.1351
GNQ	piste	1020	40.1351
GNQ	bridleway	1021	40.1351
GNQ	cycleway	1022	40.1351
GNQ	steps	1023	40.1351
GNQ	unclassified	1024	44.3878
GNQ	bridge	1025	40.1351
GNQ	unknown	0	1
GNQ	shrubs	20	3
GNQ	herbaceous vegetation	30	4.86
GNQ	cultivated/agriculture	40	3.24
GNQ	urban/built up	50	5
GNQ	bare/sparse vegetation	60	3
GNQ	snow and ice	70	1.62
GNQ	permanent waterbodies	80	1
GNQ	unclassified	81	1
GNQ	herbaceous wetland	90	2
GNQ	moss and lichen	100	4.86
GNQ	closed forest, evergreen needle leaf	111	3.24
GNQ	closed forest, evergreen broad leaf	112	1.62
GNQ	closed forest, deciduous needle leaf	113	3.24
GNQ	closed forest, deciduous broad leaf	114	4
GNQ	closed forest, mixed	115	3.24
GNQ	closed forest, not matching other definitions	116	3.24
GNQ	open forest, evergreen needle leaf	121	3.24
GNQ	open forest, evergreen broad leaf	122	1.62
GNQ	open forest, deciduous needle leaf	123	3.24
GNQ	open forest, deciduous needle leaf	124	4
GNQ	open forest, mixed	125	3.24
GNQ	open forest, not matching other definitions	126	3.24
GNQ	oceans, seas	200	1
KEN	trunk	1001	80
KEN	trunk_link	1002	40.1351
KEN	primary	1003	80
KEN	primary_link	1004	40.2564
KEN	motorway	1005	56.8421
KEN	motorway_link	1006	41.6216
KEN	secondary	1007	50
KEN	secondary_link	1008	40.1351
KEN	tertiary	1009	50
KEN	tertiary_link	1010	40.1351
KEN	road	1011	40.5405
KEN	raceway	1012	40.1351
KEN	residential	1013	40
KEN	living_street	1014	40.1351
KEN	service	1015	30
KEN	track	1016	30
KEN	pedestrian	1017	38.5135
KEN	path	1018	40.1351
KEN	footway	1019	40.1351
KEN	piste	1020	40.1351
KEN	bridleway	1021	40.1351
KEN	cycleway	1022	40.1351
KEN	steps	1023	40.1351
KEN	unclassified	1024	40
KEN	bridge	1025	40.1351
KEN	unknown	0	1
KEN	shrubs	20	3
KEN	herbaceous vegetation	30	4.86
KEN	cultivated/agriculture	40	3.24
KEN	urban/built up	50	5
KEN	bare/sparse vegetation	60	3
KEN	snow and ice	70	1.62
KEN	permanent waterbodies	80	1
KEN	unclassified	81	1
KEN	herbaceous wetland	90	2
KEN	moss and lichen	100	4.86
KEN	closed forest, evergreen needle leaf	111	3.24
KEN	closed forest, evergreen broad leaf	112	1.62
KEN	closed forest, deciduous needle leaf	113	3.24
KEN	closed forest, deciduous broad leaf	114	4
KEN	closed forest, mixed	115	3.24
KEN	closed forest, not matching other definitions	116	3.24
KEN	open forest, evergreen needle leaf	121	3.24
KEN	open forest, evergreen broad leaf	122	1.62
KEN	open forest, deciduous needle leaf	123	3.24
KEN	open forest, deciduous needle leaf	124	4
KEN	open forest, mixed	125	3.24
KEN	open forest, not matching other definitions	126	3.24
KEN	oceans, seas	200	1
LBR	trunk	1001	50
LBR	trunk_link	1002	40.1351
LBR	primary	1003	60
LBR	primary_link	1004	40.2564
LBR	motorway	1005	56.8421
LBR	motorway_link	1006	41.6216
LBR	secondary	1007	52.7347
LBR	secondary_link	1008	40.1351
LBR	tertiary	1009	64.3736
LBR	tertiary_link	1010	40.1351
LBR	road	1011	40.5405
LBR	raceway	1012	40.1351
LBR	residential	1013	15
LBR	living_street	1014	40.1351
LBR	service	1015	27.3404
LBR	track	1016	36.9048
LBR	pedestrian	1017	38.5135
LBR	path	1018	40.1351
LBR	footway	1019	40.1351
LBR	piste	1020	40.1351
LBR	bridleway	1021	40.1351
LBR	cycleway	1022	40.1351
LBR	steps	1023	40.1351
LBR	unclassified	1024	15
LBR	bridge	1025	40.1351
LBR	unknown	0	1
LBR	shrubs	20	3
LBR	herbaceous vegetation	30	4.86
LBR	cultivated/agriculture	40	3.24
LBR	urban/built up	50	5
LBR	bare/sparse vegetation	60	3
LBR	snow and ice	70	1.62
LBR	permanent waterbodies	80	1
LBR	unclassified	81	1
LBR	herbaceous wetland	90	2
LBR	moss and lichen	100	4.86
LBR	closed forest, evergreen needle leaf	111	3.24
LBR	closed forest, evergreen broad leaf	112	1.62
LBR	closed forest, deciduous needle leaf	113	3.24
LBR	closed forest, deciduous broad leaf	114	4
LBR	closed forest, mixed	115	3.24
LBR	closed forest, not matching other definitions	116	3.24
LBR	open forest, evergreen needle leaf	121	3.24
LBR	open forest, evergreen broad leaf	122	1.62
LBR	open forest, deciduous needle leaf	123	3.24
LBR	open forest, deciduous needle leaf	124	4
LBR	open forest, mixed	125	3.24
LBR	open forest, not matching other definitions	126	3.24
LBR	oceans, seas	200	1
LBY	trunk	1001	100
LBY	trunk_link	1002	40.1351
LBY	primary	1003	80
LBY	primary_link	1004	40.2564
LBY	motorway	1005	100
LBY	motorway_link	1006	41.6216
LBY	secondary	1007	80
LBY	secondary_link	1008	40.1351
LBY	tertiary	1009	40
LBY	tertiary_link	1010	40.1351
LBY	road	1011	40.5405
LBY	raceway	1012	40.1351
LBY	residential	1013	35
LBY	living_street	1014	40.1351
LBY	service	1015	40
LBY	track	1016	36.9048
LBY	pedestrian	1017	38.5135
LBY	path	1018	40.1351
LBY	footway	1019	40.1351
LBY	piste	1020	40.1351
LBY	bridleway	1021	40.1351
LBY	cycleway	1022	40.1351
LBY	steps	1023	40.1351
LBY	unclassified	1024	40
LBY	bridge	1025	40.1351
LBY	unknown	0	1
LBY	shrubs	20	3
LBY	herbaceous vegetation	30	4.86
LBY	cultivated/agriculture	40	3.24
LBY	urban/built up	50	5
LBY	bare/sparse vegetation	60	3
LBY	snow and ice	70	1.62
LBY	permanent waterbodies	80	1
LBY	unclassified	81	1
LBY	herbaceous wetland	90	2
LBY	moss and lichen	100	4.86
LBY	closed forest, evergreen needle leaf	111	3.24
LBY	closed forest, evergreen broad leaf	112	1.62
LBY	closed forest, deciduous needle leaf	113	3.24
LBY	closed forest, deciduous broad leaf	114	4
LBY	closed forest, mixed	115	3.24
LBY	closed forest, not matching other definitions	116	3.24
LBY	open forest, evergreen needle leaf	121	3.24
LBY	open forest, evergreen broad leaf	122	1.62
LBY	open forest, deciduous needle leaf	123	3.24
LBY	open forest, deciduous needle leaf	124	4
LBY	open forest, mixed	125	3.24
LBY	open forest, not matching other definitions	126	3.24
LBY	oceans, seas	200	1
LSO	trunk	1001	55
LSO	trunk_link	1002	40.1351
LSO	primary	1003	50
LSO	primary_link	1004	40.2564
LSO	motorway	1005	56.8421
LSO	motorway_link	1006	41.6216
LSO	secondary	1007	50
LSO	secondary_link	1008	40.1351
LSO	tertiary	1009	50
LSO	tertiary_link	1010	40.1351
LSO	road	1011	40.5405
LSO	raceway	1012	40.1351
LSO	residential	1013	50
LSO	living_street	1014	40.1351
LSO	service	1015	50
LSO	track	1016	60
LSO	pedestrian	1017	38.5135
LSO	path	1018	40.1351
LSO	footway	1019	40.1351
LSO	piste	1020	40.1351
LSO	bridleway	1021	40.1351
LSO	cycleway	1022	40.1351
LSO	steps	1023	40.1351
LSO	unclassified	1024	40
LSO	bridge	1025	40.1351
LSO	unknown	0	1
LSO	shrubs	20	3
LSO	herbaceous vegetation	30	4.86
LSO	cultivated/agriculture	40	3.24
LSO	urban/built up	50	5
LSO	bare/sparse vegetation	60	3
LSO	snow and ice	70	1.62
LSO	permanent waterbodies	80	1
LSO	unclassified	81	1
LSO	herbaceous wetland	90	2
LSO	moss and lichen	100	4.86
LSO	closed forest, evergreen needle leaf	111	3.24
LSO	closed forest, evergreen broad leaf	112	1.62
LSO	closed forest, deciduous needle leaf	113	3.24
LSO	closed forest, deciduous broad leaf	114	4
LSO	closed forest, mixed	115	3.24
LSO	closed forest, not matching other definitions	116	3.24
LSO	open forest, evergreen needle leaf	121	3.24
LSO	open forest, evergreen broad leaf	122	1.62
LSO	open forest, deciduous needle leaf	123	3.24
LSO	open forest, deciduous needle leaf	124	4
LSO	open forest, mixed	125	3.24
LSO	open forest, not matching other definitions	126	3.24
LSO	oceans, seas	200	1
MAR	trunk	1001	60
MAR	trunk_link	1002	40.1351
MAR	primary	1003	60
MAR	primary_link	1004	40
MAR	motorway	1005	120
MAR	motorway_link	1006	60
MAR	secondary	1007	60
MAR	secondary_link	1008	40.1351
MAR	tertiary	1009	60
MAR	tertiary_link	1010	40.1351
MAR	road	1011	40.5405
MAR	raceway	1012	40.1351
MAR	residential	1013	40
MAR	living_street	1014	40.1351
MAR	service	1015	40
MAR	track	1016	20
MAR	pedestrian	1017	60
MAR	path	1018	40.1351
MAR	footway	1019	40.1351
MAR	piste	1020	40.1351
MAR	bridleway	1021	40.1351
MAR	cycleway	1022	40.1351
MAR	steps	1023	40.1351
MAR	unclassified	1024	60
MAR	bridge	1025	40.1351
MAR	unknown	0	1
MAR	shrubs	20	3
MAR	herbaceous vegetation	30	4.86
MAR	cultivated/agriculture	40	3.24
MAR	urban/built up	50	5
MAR	bare/sparse vegetation	60	3
MAR	snow and ice	70	1.62
MAR	permanent waterbodies	80	1
MAR	unclassified	81	1
MAR	herbaceous wetland	90	2
MAR	moss and lichen	100	4.86
MAR	closed forest, evergreen needle leaf	111	3.24
MAR	closed forest, evergreen broad leaf	112	1.62
MAR	closed forest, deciduous needle leaf	113	3.24
MAR	closed forest, deciduous broad leaf	114	4
MAR	closed forest, mixed	115	3.24
MAR	closed forest, not matching other definitions	116	3.24
MAR	open forest, evergreen needle leaf	121	3.24
MAR	open forest, evergreen broad leaf	122	1.62
MAR	open forest, deciduous needle leaf	123	3.24
MAR	open forest, deciduous needle leaf	124	4
MAR	open forest, mixed	125	3.24
MAR	open forest, not matching other definitions	126	3.24
MAR	oceans, seas	200	1
MDG	trunk	1001	73.9123
MDG	trunk_link	1002	40.1351
MDG	primary	1003	40
MDG	primary_link	1004	55
MDG	motorway	1005	56.8421
MDG	motorway_link	1006	41.6216
MDG	secondary	1007	55
MDG	secondary_link	1008	40.1351
MDG	tertiary	1009	30
MDG	tertiary_link	1010	40.1351
MDG	road	1011	40.5405
MDG	raceway	1012	40.1351
MDG	residential	1013	20
MDG	living_street	1014	40.1351
MDG	service	1015	20
MDG	track	1016	20
MDG	pedestrian	1017	38.5135
MDG	path	1018	40.1351
MDG	footway	1019	40.1351
MDG	piste	1020	40.1351
MDG	bridleway	1021	40.1351
MDG	cycleway	1022	40.1351
MDG	steps	1023	40.1351
MDG	unclassified	1024	20
MDG	bridge	1025	40.1351
MDG	unknown	0	1
MDG	shrubs	20	3
MDG	herbaceous vegetation	30	4.86
MDG	cultivated/agriculture	40	3.24
MDG	urban/built up	50	5
MDG	bare/sparse vegetation	60	3
MDG	snow and ice	70	1.62
MDG	permanent waterbodies	80	1
MDG	unclassified	81	1
MDG	herbaceous wetland	90	2
MDG	moss and lichen	100	4.86
MDG	closed forest, evergreen needle leaf	111	3.24
MDG	closed forest, evergreen broad leaf	112	1.62
MDG	closed forest, deciduous needle leaf	113	3.24
MDG	closed forest, deciduous broad leaf	114	4
MDG	closed forest, mixed	115	3.24
MDG	closed forest, not matching other definitions	116	3.24
MDG	open forest, evergreen needle leaf	121	3.24
MDG	open forest, evergreen broad leaf	122	1.62
MDG	open forest, deciduous needle leaf	123	3.24
MDG	open forest, deciduous needle leaf	124	4
MDG	open forest, mixed	125	3.24
MDG	open forest, not matching other definitions	126	3.24
MDG	oceans, seas	200	1
MLI	trunk	1001	50
MLI	trunk_link	1002	40.1351
MLI	primary	1003	60
MLI	primary_link	1004	40.2564
MLI	motorway	1005	56.8421
MLI	motorway_link	1006	41.6216
MLI	secondary	1007	60
MLI	secondary_link	1008	40.1351
MLI	tertiary	1009	60
MLI	tertiary_link	1010	40.1351
MLI	road	1011	40.5405
MLI	raceway	1012	40.1351
MLI	residential	1013	30
MLI	living_street	1014	40.1351
MLI	service	1015	20
MLI	track	1016	35
MLI	pedestrian	1017	38.5135
MLI	path	1018	40.1351
MLI	footway	1019	40.1351
MLI	piste	1020	40.1351
MLI	bridleway	1021	40.1351
MLI	cycleway	1022	40.1351
MLI	steps	1023	40.1351
MLI	unclassified	1024	50
MLI	bridge	1025	40.1351
MLI	unknown	0	1
MLI	shrubs	20	3
MLI	herbaceous vegetation	30	4.86
MLI	cultivated/agriculture	40	3.24
MLI	urban/built up	50	5
MLI	bare/sparse vegetation	60	3
MLI	snow and ice	70	1.62
MLI	permanent waterbodies	80	1
MLI	unclassified	81	1
MLI	herbaceous wetland	90	2
MLI	moss and lichen	100	4.86
MLI	closed forest, evergreen needle leaf	111	3.24
MLI	closed forest, evergreen broad leaf	112	1.62
MLI	closed forest, deciduous needle leaf	113	3.24
MLI	closed forest, deciduous broad leaf	114	4
MLI	closed forest, mixed	115	3.24
MLI	closed forest, not matching other definitions	116	3.24
MLI	open forest, evergreen needle leaf	121	3.24
MLI	open forest, evergreen broad leaf	122	1.62
MLI	open forest, deciduous needle leaf	123	3.24
MLI	open forest, deciduous needle leaf	124	4
MLI	open forest, mixed	125	3.24
MLI	open forest, not matching other definitions	126	3.24
MLI	oceans, seas	200	1
MOZ	trunk	1001	80
MOZ	trunk_link	1002	40.1351
MOZ	primary	1003	60
MOZ	primary_link	1004	40.2564
MOZ	motorway	1005	56.8421
MOZ	motorway_link	1006	41.6216
MOZ	secondary	1007	55
MOZ	secondary_link	1008	40.1351
MOZ	tertiary	1009	40
MOZ	tertiary_link	1010	40.1351
MOZ	road	1011	40.5405
MOZ	raceway	1012	40.1351
MOZ	residential	1013	30
MOZ	living_street	1014	40.1351
MOZ	service	1015	40
MOZ	track	1016	35
MOZ	pedestrian	1017	38.5135
MOZ	path	1018	40.1351
MOZ	footway	1019	40.1351
MOZ	piste	1020	40.1351
MOZ	bridleway	1021	40.1351
MOZ	cycleway	1022	40.1351
MOZ	steps	1023	40.1351
MOZ	unclassified	1024	40
MOZ	bridge	1025	40.1351
MOZ	unknown	0	1
MOZ	shrubs	20	3
MOZ	herbaceous vegetation	30	4.86
MOZ	cultivated/agriculture	40	3.24
MOZ	urban/built up	50	5
MOZ	bare/sparse vegetation	60	3
MOZ	snow and ice	70	1.62
MOZ	permanent waterbodies	80	1
MOZ	unclassified	81	1
MOZ	herbaceous wetland	90	2
MOZ	moss and lichen	100	4.86
MOZ	closed forest, evergreen needle leaf	111	3.24
MOZ	closed forest, evergreen broad leaf	112	1.62
MOZ	closed forest, deciduous needle leaf	113	3.24
MOZ	closed forest, deciduous broad leaf	114	4
MOZ	closed forest, mixed	115	3.24
MOZ	closed forest, not matching other definitions	116	3.24
MOZ	open forest, evergreen needle leaf	121	3.24
MOZ	open forest, evergreen broad leaf	122	1.62
MOZ	open forest, deciduous needle leaf	123	3.24
MOZ	open forest, deciduous needle leaf	124	4
MOZ	open forest, mixed	125	3.24
MOZ	open forest, not matching other definitions	126	3.24
MOZ	oceans, seas	200	1
MRT	trunk	1001	90
MRT	trunk_link	1002	40.1351
MRT	primary	1003	50
MRT	primary_link	1004	40.2564
MRT	motorway	1005	56.8421
MRT	motorway_link	1006	41.6216
MRT	secondary	1007	50
MRT	secondary_link	1008	40.1351
MRT	tertiary	1009	50
MRT	tertiary_link	1010	40.1351
MRT	road	1011	40.5405
MRT	raceway	1012	40.1351
MRT	residential	1013	20
MRT	living_street	1014	40.1351
MRT	service	1015	50
MRT	track	1016	36.9048
MRT	pedestrian	1017	38.5135
MRT	path	1018	40.1351
MRT	footway	1019	40.1351
MRT	piste	1020	40.1351
MRT	bridleway	1021	40.1351
MRT	cycleway	1022	40.1351
MRT	steps	1023	40.1351
MRT	unclassified	1024	50
MRT	bridge	1025	40.1351
MRT	unknown	0	1
MRT	shrubs	20	3
MRT	herbaceous vegetation	30	4.86
MRT	cultivated/agriculture	40	3.24
MRT	urban/built up	50	5
MRT	bare/sparse vegetation	60	3
MRT	snow and ice	70	1.62
MRT	permanent waterbodies	80	1
MRT	unclassified	81	1
MRT	herbaceous wetland	90	2
MRT	moss and lichen	100	4.86
MRT	closed forest, evergreen needle leaf	111	3.24
MRT	closed forest, evergreen broad leaf	112	1.62
MRT	closed forest, deciduous needle leaf	113	3.24
MRT	closed forest, deciduous broad leaf	114	4
MRT	closed forest, mixed	115	3.24
MRT	closed forest, not matching other definitions	116	3.24
MRT	open forest, evergreen needle leaf	121	3.24
MRT	open forest, evergreen broad leaf	122	1.62
MRT	open forest, deciduous needle leaf	123	3.24
MRT	open forest, deciduous needle leaf	124	4
MRT	open forest, mixed	125	3.24
MRT	open forest, not matching other definitions	126	3.24
MRT	oceans, seas	200	1
MUS	trunk	1001	110
MUS	trunk_link	1002	40.1351
MUS	primary	1003	60
MUS	primary_link	1004	40
MUS	motorway	1005	56.8421
MUS	motorway_link	1006	41.6216
MUS	secondary	1007	60
MUS	secondary_link	1008	40.1351
MUS	tertiary	1009	40
MUS	tertiary_link	1010	40.1351
MUS	road	1011	40.5405
MUS	raceway	1012	40.1351
MUS	residential	1013	40
MUS	living_street	1014	40.1351
MUS	service	1015	30
MUS	track	1016	20
MUS	pedestrian	1017	38.5135
MUS	path	1018	40.1351
MUS	footway	1019	40.1351
MUS	piste	1020	40.1351
MUS	bridleway	1021	40.1351
MUS	cycleway	1022	40.1351
MUS	steps	1023	40.1351
MUS	unclassified	1024	40
MUS	bridge	1025	40.1351
MUS	unknown	0	1
MUS	shrubs	20	3
MUS	herbaceous vegetation	30	4.86
MUS	cultivated/agriculture	40	3.24
MUS	urban/built up	50	5
MUS	bare/sparse vegetation	60	3
MUS	snow and ice	70	1.62
MUS	permanent waterbodies	80	1
MUS	unclassified	81	1
MUS	herbaceous wetland	90	2
MUS	moss and lichen	100	4.86
MUS	closed forest, evergreen needle leaf	111	3.24
MUS	closed forest, evergreen broad leaf	112	1.62
MUS	closed forest, deciduous needle leaf	113	3.24
MUS	closed forest, deciduous broad leaf	114	4
MUS	closed forest, mixed	115	3.24
MUS	closed forest, not matching other definitions	116	3.24
MUS	open forest, evergreen needle leaf	121	3.24
MUS	open forest, evergreen broad leaf	122	1.62
MUS	open forest, deciduous needle leaf	123	3.24
MUS	open forest, deciduous needle leaf	124	4
MUS	open forest, mixed	125	3.24
MUS	open forest, not matching other definitions	126	3.24
MUS	oceans, seas	200	1
MWI	trunk	1001	100
MWI	trunk_link	1002	40.1351
MWI	primary	1003	60
MWI	primary_link	1004	40.2564
MWI	motorway	1005	56.8421
MWI	motorway_link	1006	41.6216
MWI	secondary	1007	30
MWI	secondary_link	1008	40.1351
MWI	tertiary	1009	20
MWI	tertiary_link	1010	40.1351
MWI	road	1011	40.5405
MWI	raceway	1012	40.1351
MWI	residential	1013	50
MWI	living_street	1014	40.1351
MWI	service	1015	20
MWI	track	1016	30
MWI	pedestrian	1017	38.5135
MWI	path	1018	40.1351
MWI	footway	1019	40.1351
MWI	piste	1020	40.1351
MWI	bridleway	1021	40.1351
MWI	cycleway	1022	40.1351
MWI	steps	1023	40.1351
MWI	unclassified	1024	40
MWI	bridge	1025	40.1351
MWI	unknown	0	1
MWI	shrubs	20	3
MWI	herbaceous vegetation	30	4.86
MWI	cultivated/agriculture	40	3.24
MWI	urban/built up	50	5
MWI	bare/sparse vegetation	60	3
MWI	snow and ice	70	1.62
MWI	permanent waterbodies	80	1
MWI	unclassified	81	1
MWI	herbaceous wetland	90	2
MWI	moss and lichen	100	4.86
MWI	closed forest, evergreen needle leaf	111	3.24
MWI	closed forest, evergreen broad leaf	112	1.62
MWI	closed forest, deciduous needle leaf	113	3.24
MWI	closed forest, deciduous broad leaf	114	4
MWI	closed forest, mixed	115	3.24
MWI	closed forest, not matching other definitions	116	3.24
MWI	open forest, evergreen needle leaf	121	3.24
MWI	open forest, evergreen broad leaf	122	1.62
MWI	open forest, deciduous needle leaf	123	3.24
MWI	open forest, deciduous needle leaf	124	4
MWI	open forest, mixed	125	3.24
MWI	open forest, not matching other definitions	126	3.24
MWI	oceans, seas	200	1
NAM	trunk	1001	120
NAM	trunk_link	1002	40.1351
NAM	primary	1003	120
NAM	primary_link	1004	40.2564
NAM	motorway	1005	56.8421
NAM	motorway_link	1006	41.6216
NAM	secondary	1007	100
NAM	secondary_link	1008	40.1351
NAM	tertiary	1009	60
NAM	tertiary_link	1010	40.1351
NAM	road	1011	40.5405
NAM	raceway	1012	40.1351
NAM	residential	1013	60
NAM	living_street	1014	40.1351
NAM	service	1015	30
NAM	track	1016	40
NAM	pedestrian	1017	38.5135
NAM	path	1018	40.1351
NAM	footway	1019	40.1351
NAM	piste	1020	40.1351
NAM	bridleway	1021	40.1351
NAM	cycleway	1022	40.1351
NAM	steps	1023	40.1351
NAM	unclassified	1024	60
NAM	bridge	1025	40.1351
NAM	unknown	0	1
NAM	shrubs	20	3
NAM	herbaceous vegetation	30	4.86
NAM	cultivated/agriculture	40	3.24
NAM	urban/built up	50	5
NAM	bare/sparse vegetation	60	3
NAM	snow and ice	70	1.62
NAM	permanent waterbodies	80	1
NAM	unclassified	81	1
NAM	herbaceous wetland	90	2
NAM	moss and lichen	100	4.86
NAM	closed forest, evergreen needle leaf	111	3.24
NAM	closed forest, evergreen broad leaf	112	1.62
NAM	closed forest, deciduous needle leaf	113	3.24
NAM	closed forest, deciduous broad leaf	114	4
NAM	closed forest, mixed	115	3.24
NAM	closed forest, not matching other definitions	116	3.24
NAM	open forest, evergreen needle leaf	121	3.24
NAM	open forest, evergreen broad leaf	122	1.62
NAM	open forest, deciduous needle leaf	123	3.24
NAM	open forest, deciduous needle leaf	124	4
NAM	open forest, mixed	125	3.24
NAM	open forest, not matching other definitions	126	3.24
NAM	oceans, seas	200	1
NER	trunk	1001	30
NER	trunk_link	1002	40.1351
NER	primary	1003	90
NER	primary_link	1004	60
NER	motorway	1005	56.8421
NER	motorway_link	1006	41.6216
NER	secondary	1007	50
NER	secondary_link	1008	40.1351
NER	tertiary	1009	50
NER	tertiary_link	1010	40.1351
NER	road	1011	40.5405
NER	raceway	1012	40.1351
NER	residential	1013	30
NER	living_street	1014	40.1351
NER	service	1015	10
NER	track	1016	36.9048
NER	pedestrian	1017	38.5135
NER	path	1018	40.1351
NER	footway	1019	40.1351
NER	piste	1020	40.1351
NER	bridleway	1021	40.1351
NER	cycleway	1022	40.1351
NER	steps	1023	40.1351
NER	unclassified	1024	50
NER	bridge	1025	40.1351
NER	unknown	0	1
NER	shrubs	20	3
NER	herbaceous vegetation	30	4.86
NER	cultivated/agriculture	40	3.24
NER	urban/built up	50	5
NER	bare/sparse vegetation	60	3
NER	snow and ice	70	1.62
NER	permanent waterbodies	80	1
NER	unclassified	81	1
NER	herbaceous wetland	90	2
NER	moss and lichen	100	4.86
NER	closed forest, evergreen needle leaf	111	3.24
NER	closed forest, evergreen broad leaf	112	1.62
NER	closed forest, deciduous needle leaf	113	3.24
NER	closed forest, deciduous broad leaf	114	4
NER	closed forest, mixed	115	3.24
NER	closed forest, not matching other definitions	116	3.24
NER	open forest, evergreen needle leaf	121	3.24
NER	open forest, evergreen broad leaf	122	1.62
NER	open forest, deciduous needle leaf	123	3.24
NER	open forest, deciduous needle leaf	124	4
NER	open forest, mixed	125	3.24
NER	open forest, not matching other definitions	126	3.24
NER	oceans, seas	200	1
NGA	trunk	1001	120
NGA	trunk_link	1002	40.1351
NGA	primary	1003	70
NGA	primary_link	1004	40.2564
NGA	motorway	1005	100
NGA	motorway_link	1006	20
NGA	secondary	1007	60
NGA	secondary_link	1008	40.1351
NGA	tertiary	1009	50
NGA	tertiary_link	1010	40.1351
NGA	road	1011	40.5405
NGA	raceway	1012	40.1351
NGA	residential	1013	30
NGA	living_street	1014	40.1351
NGA	service	1015	20
NGA	track	1016	30
NGA	pedestrian	1017	38.5135
NGA	path	1018	40.1351
NGA	footway	1019	40.1351
NGA	piste	1020	40.1351
NGA	bridleway	1021	40.1351
NGA	cycleway	1022	40.1351
NGA	steps	1023	40.1351
NGA	unclassified	1024	50
NGA	bridge	1025	40.1351
NGA	unknown	0	1
NGA	shrubs	20	3
NGA	herbaceous vegetation	30	4.86
NGA	cultivated/agriculture	40	3.24
NGA	urban/built up	50	5
NGA	bare/sparse vegetation	60	3
NGA	snow and ice	70	1.62
NGA	permanent waterbodies	80	1
NGA	unclassified	81	1
NGA	herbaceous wetland	90	2
NGA	moss and lichen	100	4.86
NGA	closed forest, evergreen needle leaf	111	3.24
NGA	closed forest, evergreen broad leaf	112	1.62
NGA	closed forest, deciduous needle leaf	113	3.24
NGA	closed forest, deciduous broad leaf	114	4
NGA	closed forest, mixed	115	3.24
NGA	closed forest, not matching other definitions	116	3.24
NGA	open forest, evergreen needle leaf	121	3.24
NGA	open forest, evergreen broad leaf	122	1.62
NGA	open forest, deciduous needle leaf	123	3.24
NGA	open forest, deciduous needle leaf	124	4
NGA	open forest, mixed	125	3.24
NGA	open forest, not matching other definitions	126	3.24
NGA	oceans, seas	200	1
RWA	trunk	1001	40
RWA	trunk_link	1002	40.1351
RWA	primary	1003	40
RWA	primary_link	1004	40.2564
RWA	motorway	1005	56.8421
RWA	motorway_link	1006	41.6216
RWA	secondary	1007	40
RWA	secondary_link	1008	40.1351
RWA	tertiary	1009	40
RWA	tertiary_link	1010	40.1351
RWA	road	1011	40.5405
RWA	raceway	1012	40.1351
RWA	residential	1013	40
RWA	living_street	1014	40.1351
RWA	service	1015	35
RWA	track	1016	40
RWA	pedestrian	1017	38.5135
RWA	path	1018	40.1351
RWA	footway	1019	40.1351
RWA	piste	1020	40.1351
RWA	bridleway	1021	40.1351
RWA	cycleway	1022	40.1351
RWA	steps	1023	40.1351
RWA	unclassified	1024	40
RWA	bridge	1025	40.1351
RWA	unknown	0	1
RWA	shrubs	20	3
RWA	herbaceous vegetation	30	4.86
RWA	cultivated/agriculture	40	3.24
RWA	urban/built up	50	5
RWA	bare/sparse vegetation	60	3
RWA	snow and ice	70	1.62
RWA	permanent waterbodies	80	1
RWA	unclassified	81	1
RWA	herbaceous wetland	90	2
RWA	moss and lichen	100	4.86
RWA	closed forest, evergreen needle leaf	111	3.24
RWA	closed forest, evergreen broad leaf	112	1.62
RWA	closed forest, deciduous needle leaf	113	3.24
RWA	closed forest, deciduous broad leaf	114	4
RWA	closed forest, mixed	115	3.24
RWA	closed forest, not matching other definitions	116	3.24
RWA	open forest, evergreen needle leaf	121	3.24
RWA	open forest, evergreen broad leaf	122	1.62
RWA	open forest, deciduous needle leaf	123	3.24
RWA	open forest, deciduous needle leaf	124	4
RWA	open forest, mixed	125	3.24
RWA	open forest, not matching other definitions	126	3.24
RWA	oceans, seas	200	1
SDN	trunk	1001	93
SDN	trunk_link	1002	40.1351
SDN	primary	1003	70
SDN	primary_link	1004	40.2564
SDN	motorway	1005	56.8421
SDN	motorway_link	1006	41.6216
SDN	secondary	1007	70
SDN	secondary_link	1008	40.1351
SDN	tertiary	1009	40
SDN	tertiary_link	1010	40.1351
SDN	road	1011	40.5405
SDN	raceway	1012	40.1351
SDN	residential	1013	40
SDN	living_street	1014	40.1351
SDN	service	1015	30
SDN	track	1016	36.9048
SDN	pedestrian	1017	38.5135
SDN	path	1018	40.1351
SDN	footway	1019	40.1351
SDN	piste	1020	40.1351
SDN	bridleway	1021	40.1351
SDN	cycleway	1022	40.1351
SDN	steps	1023	40.1351
SDN	unclassified	1024	50
SDN	bridge	1025	40.1351
SDN	unknown	0	1
SDN	shrubs	20	3
SDN	herbaceous vegetation	30	4.86
SDN	cultivated/agriculture	40	3.24
SDN	urban/built up	50	5
SDN	bare/sparse vegetation	60	3
SDN	snow and ice	70	1.62
SDN	permanent waterbodies	80	1
SDN	unclassified	81	1
SDN	herbaceous wetland	90	2
SDN	moss and lichen	100	4.86
SDN	closed forest, evergreen needle leaf	111	3.24
SDN	closed forest, evergreen broad leaf	112	1.62
SDN	closed forest, deciduous needle leaf	113	3.24
SDN	closed forest, deciduous broad leaf	114	4
SDN	closed forest, mixed	115	3.24
SDN	closed forest, not matching other definitions	116	3.24
SDN	open forest, evergreen needle leaf	121	3.24
SDN	open forest, evergreen broad leaf	122	1.62
SDN	open forest, deciduous needle leaf	123	3.24
SDN	open forest, deciduous needle leaf	124	4
SDN	open forest, mixed	125	3.24
SDN	open forest, not matching other definitions	126	3.24
SDN	oceans, seas	200	1
SEN	trunk	1001	90
SEN	trunk_link	1002	40.1351
SEN	primary	1003	90
SEN	primary_link	1004	40.2564
SEN	motorway	1005	110
SEN	motorway_link	1006	50
SEN	secondary	1007	50
SEN	secondary_link	1008	40.1351
SEN	tertiary	1009	50
SEN	tertiary_link	1010	40.1351
SEN	road	1011	40.5405
SEN	raceway	1012	40.1351
SEN	residential	1013	30
SEN	living_street	1014	40.1351
SEN	service	1015	30
SEN	track	1016	30
SEN	pedestrian	1017	38.5135
SEN	path	1018	40.1351
SEN	footway	1019	40.1351
SEN	piste	1020	40.1351
SEN	bridleway	1021	40.1351
SEN	cycleway	1022	40.1351
SEN	steps	1023	40.1351
SEN	unclassified	1024	50
SEN	bridge	1025	40.1351
SEN	unknown	0	1
SEN	shrubs	20	3
SEN	herbaceous vegetation	30	4.86
SEN	cultivated/agriculture	40	3.24
SEN	urban/built up	50	5
SEN	bare/sparse vegetation	60	3
SEN	snow and ice	70	1.62
SEN	permanent waterbodies	80	1
SEN	unclassified	81	1
SEN	herbaceous wetland	90	2
SEN	moss and lichen	100	4.86
SEN	closed forest, evergreen needle leaf	111	3.24
SEN	closed forest, evergreen broad leaf	112	1.62
SEN	closed forest, deciduous needle leaf	113	3.24
[truncated: 696 more rows]
