# Supplementary material for: Differences between gridded population data impact measures of geographic access to healthcare in sub-Saharan Africa
Source: Commun Med (Lond). 2022 Sep 16;2:117. doi: 10.1038/s43856-022-00179-4 (PMC9481590; doi:10.1038/s43856-022-00179-4)
Supplement: Supplementary file 5 — Supplementary Data 2 [file 43856_2022_179_MOESM5_ESM.xlsx]

## Sheet: Read_me
Title	Accessibility coverage statistics at 30, 60, 90, 120, 150, and 180 minutes travel time at administrative level 1 and 2 for sub-Saharan Africa
Principal investigator	Fleur Hierink
Institution	GeoHealth, Institute of Global Health and Institute for Environmental Sciences, University of Geneva
E-mail	fleur.hierink@unige.ch
Co-authors	Gianluca Boo, Peter M Macharia, Paul Ouma, Pablo Timoner, Marc Levy, Kevin Tschirhart, Stefan Leyk, Nicholas Oliphant, Andrew J Tatem, Nicolas Ray
Keywords	Geographic access to healthcare, GIS, accessibility coverage, global health, accessibility analyses
Sheets	The file comprises two distinct sheets: (1) Coverage_statistics_admin_1, (2) Coverage_statistics_admin_2. The first sheet presents the coverage statistics for administrative level 1 in sub-Saharan Africa. The second sheet presents all the coverage statistics at administrative level 2.
Glossary
GID_0	Country abbreviation
NAME_0	Country name
GID_1	Administrative level 1 code (as indicated in GADM data, available from https://gadm.org/index.html)
NAME_1	Administrative level 1 name (as indicated in GADM data, available from https://gadm.org/index.html)
GID_2	Administrative level 2 code (as indicated in GADM data, available from https://gadm.org/index.html)
NAME_2	Administrative level 2 name (as indicated in GADM data, available from https://gadm.org/index.html)
totpop	Total population
barrier	Total population on barriers (i.e., waterbodies)
dataset	Name of dataset
time	Travel time treshold to nearest health facility
popcov	Total population able to reach nearest health facility in given travel time treshold
perc_cov	Percentage of population able to reach nearest health facility in given travel time treshold
perc_barrier	Percentage of population located on barriers (i.e., waterbodies) and thus not included in analysis
unitsize	Size of unit at which population data is made publicly available in km2 averaged at administrative level 1 and as available from: Center for International Earth Science Information Network - CIESIN - Columbia University. 2018. Gridded Population of the World, Version 4 (GPWv4): Data Quality Indicators, Revision 11. Palisades, New York: NASA Socioeconomic Data and Applications Center (SEDAC). http…

## Sheet: Coverage_statistics_admin_1
GID_0	NAME_0	GID_1	NAME_1	time	dataset	popcov	totpop	perc_cov	unitsize
AGO	Angola	AGO.1_1	Bengo	30	hrsl	174663	398540	43.8257	8946.62
AGO	Angola	AGO.1_1	Bengo	30	ghs	171504	391939	43.7579	8946.62
AGO	Angola	AGO.1_1	Bengo	30	gpwv4	29657.6	507255	5.84669	8946.62
AGO	Angola	AGO.1_1	Bengo	30	landscan	96630.5	470612	20.533	8946.62
AGO	Angola	AGO.1_1	Bengo	30	wpcon	133793	455750	29.3567	8946.62
AGO	Angola	AGO.1_1	Bengo	30	wpun	104161	455320	22.8765	8946.62
AGO	Angola	AGO.1_1	Bengo	60	hrsl	301316	398540	75.605	8946.62
AGO	Angola	AGO.1_1	Bengo	60	ghs	309004	391939	78.8397	8946.62
AGO	Angola	AGO.1_1	Bengo	60	gpwv4	146278	507255	28.8372	8946.62
AGO	Angola	AGO.1_1	Bengo	60	landscan	205977	470612	43.7679	8946.62
AGO	Angola	AGO.1_1	Bengo	60	wpcon	311530	455750	68.3555	8946.62
AGO	Angola	AGO.1_1	Bengo	60	wpun	230362	455320	50.5934	8946.62
AGO	Angola	AGO.1_1	Bengo	90	hrsl	360705	398540	90.5066	8946.62
AGO	Angola	AGO.1_1	Bengo	90	ghs	356754	391939	91.0227	8946.62
AGO	Angola	AGO.1_1	Bengo	90	gpwv4	253665	507255	50.0075	8946.62
AGO	Angola	AGO.1_1	Bengo	90	landscan	293725	470612	62.4135	8946.62
AGO	Angola	AGO.1_1	Bengo	90	wpcon	387079	455750	84.9323	8946.62
AGO	Angola	AGO.1_1	Bengo	90	wpun	344544	455320	75.6708	8946.62
AGO	Angola	AGO.1_1	Bengo	120	hrsl	383548	398540	96.2382	8946.62
AGO	Angola	AGO.1_1	Bengo	120	ghs	372448	391939	95.027	8946.62
AGO	Angola	AGO.1_1	Bengo	120	gpwv4	322028	507255	63.4845	8946.62
AGO	Angola	AGO.1_1	Bengo	120	landscan	344794	470612	73.265	8946.62
AGO	Angola	AGO.1_1	Bengo	120	wpcon	422749	455750	92.759	8946.62
AGO	Angola	AGO.1_1	Bengo	120	wpun	382991	455320	84.1147	8946.62
AGO	Angola	AGO.1_1	Bengo	150	hrsl	388202	398540	97.4061	8946.62
AGO	Angola	AGO.1_1	Bengo	150	ghs	379032	391939	96.7069	8946.62
AGO	Angola	AGO.1_1	Bengo	150	gpwv4	368194	507255	72.5857	8946.62
AGO	Angola	AGO.1_1	Bengo	150	landscan	379070	470612	80.5483	8946.62
AGO	Angola	AGO.1_1	Bengo	150	wpcon	433813	455750	95.1866	8946.62
AGO	Angola	AGO.1_1	Bengo	150	wpun	406158	455320	89.2028	8946.62
AGO	Angola	AGO.1_1	Bengo	180	hrsl	393923	398540	98.8414	8946.62
AGO	Angola	AGO.1_1	Bengo	180	ghs	386297	391939	98.5605	8946.62
AGO	Angola	AGO.1_1	Bengo	180	gpwv4	408353	507255	80.5026	8946.62
AGO	Angola	AGO.1_1	Bengo	180	landscan	410727	470612	87.2751	8946.62
AGO	Angola	AGO.1_1	Bengo	180	wpcon	443962	455750	97.4135	8946.62
AGO	Angola	AGO.1_1	Bengo	180	wpun	421829	455320	92.6445	8946.62
AGO	Angola	AGO.10_1	Hu√≠la	30	hrsl	1.48588e+06	2.41686e+06	61.4798	7213.73
AGO	Angola	AGO.10_1	Hu√≠la	30	ghs	2.15231e+06	2.4086e+06	89.3596	7213.73
AGO	Angola	AGO.10_1	Hu√≠la	30	gpwv4	523000	2.52047e+06	20.75	7213.73
AGO	Angola	AGO.10_1	Hu√≠la	30	landscan	1.57692e+06	2.97349e+06	53.0325	7213.73
AGO	Angola	AGO.10_1	Hu√≠la	30	wpcon	1.5881e+06	2.89145e+06	54.9241	7213.73
AGO	Angola	AGO.10_1	Hu√≠la	30	wpun	1.26445e+06	2.8925e+06	43.7147	7213.73
AGO	Angola	AGO.10_1	Hu√≠la	60	hrsl	1.79077e+06	2.41686e+06	74.095	7213.73
AGO	Angola	AGO.10_1	Hu√≠la	60	ghs	2.30192e+06	2.4086e+06	95.5712	7213.73
AGO	Angola	AGO.10_1	Hu√≠la	60	gpwv4	997689	2.52047e+06	39.5834	7213.73
AGO	Angola	AGO.10_1	Hu√≠la	60	landscan	1.9873e+06	2.97349e+06	66.8338	7213.73
AGO	Angola	AGO.10_1	Hu√≠la	60	wpcon	1.99114e+06	2.89145e+06	68.863	7213.73
AGO	Angola	AGO.10_1	Hu√≠la	60	wpun	1.78777e+06	2.8925e+06	61.8071	7213.73
AGO	Angola	AGO.10_1	Hu√≠la	90	hrsl	1.98889e+06	2.41686e+06	82.2924	7213.73
AGO	Angola	AGO.10_1	Hu√≠la	90	ghs	2.3221e+06	2.4086e+06	96.4087	7213.73
AGO	Angola	AGO.10_1	Hu√≠la	90	gpwv4	1.38787e+06	2.52047e+06	55.064	7213.73
AGO	Angola	AGO.10_1	Hu√≠la	90	landscan	2.25505e+06	2.97349e+06	75.8385	7213.73
AGO	Angola	AGO.10_1	Hu√≠la	90	wpcon	2.26826e+06	2.89145e+06	78.4471	7213.73
AGO	Angola	AGO.10_1	Hu√≠la	90	wpun	2.14208e+06	2.8925e+06	74.0563	7213.73
AGO	Angola	AGO.10_1	Hu√≠la	120	hrsl	2.13282e+06	2.41686e+06	88.2478	7213.73
AGO	Angola	AGO.10_1	Hu√≠la	120	ghs	2.35335e+06	2.4086e+06	97.7065	7213.73
AGO	Angola	AGO.10_1	Hu√≠la	120	gpwv4	1.69311e+06	2.52047e+06	67.1743	7213.73
AGO	Angola	AGO.10_1	Hu√≠la	120	landscan	2.45051e+06	2.97349e+06	82.4119	7213.73
AGO	Angola	AGO.10_1	Hu√≠la	120	wpcon	2.47313e+06	2.89145e+06	85.5324	7213.73
AGO	Angola	AGO.10_1	Hu√≠la	120	wpun	2.38295e+06	2.8925e+06	82.3838	7213.73
AGO	Angola	AGO.10_1	Hu√≠la	150	hrsl	2.22896e+06	2.41686e+06	92.2253	7213.73
AGO	Angola	AGO.10_1	Hu√≠la	150	ghs	2.36217e+06	2.4086e+06	98.0725	7213.73
AGO	Angola	AGO.10_1	Hu√≠la	150	gpwv4	1.91931e+06	2.52047e+06	76.1489	7213.73
AGO	Angola	AGO.10_1	Hu√≠la	150	landscan	2.57877e+06	2.97349e+06	86.7254	7213.73
AGO	Angola	AGO.10_1	Hu√≠la	150	wpcon	2.60431e+06	2.89145e+06	90.0694	7213.73
AGO	Angola	AGO.10_1	Hu√≠la	150	wpun	2.54192e+06	2.8925e+06	87.8796	7213.73
AGO	Angola	AGO.10_1	Hu√≠la	180	hrsl	2.29123e+06	2.41686e+06	94.802	7213.73
AGO	Angola	AGO.10_1	Hu√≠la	180	ghs	2.36905e+06	2.4086e+06	98.3582	7213.73
AGO	Angola	AGO.10_1	Hu√≠la	180	gpwv4	2.07138e+06	2.52047e+06	82.1821	7213.73
AGO	Angola	AGO.10_1	Hu√≠la	180	landscan	2.66759e+06	2.97349e+06	89.7125	7213.73
AGO	Angola	AGO.10_1	Hu√≠la	180	wpcon	2.689e+06	2.89145e+06	92.9985	7213.73
AGO	Angola	AGO.10_1	Hu√≠la	180	wpun	2.64302e+06	2.8925e+06	91.3747	7213.73
AGO	Angola	AGO.11_1	Luanda	30	hrsl	6.42598e+06	7.36406e+06	87.2614	929.565
AGO	Angola	AGO.11_1	Luanda	30	ghs	6.85796e+06	7.28258e+06	94.1694	929.565
AGO	Angola	AGO.11_1	Luanda	30	gpwv4	9.2488e+06	1.30408e+07	70.922	929.565
AGO	Angola	AGO.11_1	Luanda	30	landscan	8.06144e+06	8.3253e+06	96.8307	929.565
AGO	Angola	AGO.11_1	Luanda	30	wpcon	1.37466e+07	1.51249e+07	90.8871	929.565
AGO	Angola	AGO.11_1	Luanda	30	wpun	1.32699e+07	1.50211e+07	88.3414	929.565
AGO	Angola	AGO.11_1	Luanda	60	hrsl	7.33177e+06	7.36406e+06	99.5616	929.565
AGO	Angola	AGO.11_1	Luanda	60	ghs	7.22484e+06	7.28258e+06	99.2071	929.565
AGO	Angola	AGO.11_1	Luanda	60	gpwv4	1.2158e+07	1.30408e+07	93.2305	929.565
AGO	Angola	AGO.11_1	Luanda	60	landscan	8.29797e+06	8.3253e+06	99.6717	929.565
AGO	Angola	AGO.11_1	Luanda	60	wpcon	1.50686e+07	1.51249e+07	99.6277	929.565
AGO	Angola	AGO.11_1	Luanda	60	wpun	1.47688e+07	1.50211e+07	98.3202	929.565
AGO	Angola	AGO.11_1	Luanda	90	hrsl	7.34999e+06	7.36406e+06	99.809	929.565
AGO	Angola	AGO.11_1	Luanda	90	ghs	7.24639e+06	7.28258e+06	99.5031	929.565
AGO	Angola	AGO.11_1	Luanda	90	gpwv4	1.26913e+07	1.30408e+07	97.3203	929.565
AGO	Angola	AGO.11_1	Luanda	90	landscan	8.30418e+06	8.3253e+06	99.7463	929.565
AGO	Angola	AGO.11_1	Luanda	90	wpcon	1.50872e+07	1.51249e+07	99.7505	929.565
AGO	Angola	AGO.11_1	Luanda	90	wpun	1.4884e+07	1.50211e+07	99.0871	929.565
AGO	Angola	AGO.11_1	Luanda	120	hrsl	7.3625e+06	7.36406e+06	99.9788	929.565
AGO	Angola	AGO.11_1	Luanda	120	ghs	7.27339e+06	7.28258e+06	99.8738	929.565
AGO	Angola	AGO.11_1	Luanda	120	gpwv4	1.27333e+07	1.30408e+07	97.6419	929.565
AGO	Angola	AGO.11_1	Luanda	120	landscan	8.31108e+06	8.3253e+06	99.8292	929.565
AGO	Angola	AGO.11_1	Luanda	120	wpcon	1.51187e+07	1.51249e+07	99.9593	929.565
AGO	Angola	AGO.11_1	Luanda	120	wpun	1.49192e+07	1.50211e+07	99.3216	929.565
AGO	Angola	AGO.11_1	Luanda	150	hrsl	7.36257e+06	7.36406e+06	99.9798	929.565
AGO	Angola	AGO.11_1	Luanda	150	ghs	7.27339e+06	7.28258e+06	99.8738	929.565
AGO	Angola	AGO.11_1	Luanda	150	gpwv4	1.27494e+07	1.30408e+07	97.7651	929.565
AGO	Angola	AGO.11_1	Luanda	150	landscan	8.31113e+06	8.3253e+06	99.8298	929.565
AGO	Angola	AGO.11_1	Luanda	150	wpcon	1.51189e+07	1.51249e+07	99.9605	929.565
AGO	Angola	AGO.11_1	Luanda	150	wpun	1.49243e+07	1.50211e+07	99.3558	929.565
AGO	Angola	AGO.11_1	Luanda	180	hrsl	7.36257e+06	7.36406e+06	99.9798	929.565
AGO	Angola	AGO.11_1	Luanda	180	ghs	7.27362e+06	7.28258e+06	99.877	929.565
AGO	Angola	AGO.11_1	Luanda	180	gpwv4	1.27643e+07	1.30408e+07	97.8795	929.565
AGO	Angola	AGO.11_1	Luanda	180	landscan	8.31115e+06	8.3253e+06	99.83	929.565
AGO	Angola	AGO.11_1	Luanda	180	wpcon	1.51189e+07	1.51249e+07	99.9607	929.565
AGO	Angola	AGO.11_1	Luanda	180	wpun	1.49272e+07	1.50211e+07	99.375	929.565
AGO	Angola	AGO.12_1	Lunda Norte	30	hrsl	278336	792265	35.1317	13359.5
AGO	Angola	AGO.12_1	Lunda Norte	30	ghs	247191	792692	31.1838	13359.5
AGO	Angola	AGO.12_1	Lunda Norte	30	gpwv4	10700.5	716569	1.49329	13359.5
AGO	Angola	AGO.12_1	Lunda Norte	30	landscan	224951	1.06824e+06	21.0581	13359.5
AGO	Angola	AGO.12_1	Lunda Norte	30	wpcon	279748	796361	35.1283	13359.5
AGO	Angola	AGO.12_1	Lunda Norte	30	wpun	68296.8	794710	8.59392	13359.5
AGO	Angola	AGO.12_1	Lunda Norte	60	hrsl	353925	792265	44.6725	13359.5
AGO	Angola	AGO.12_1	Lunda Norte	60	ghs	341001	792692	43.0181	13359.5
AGO	Angola	AGO.12_1	Lunda Norte	60	gpwv4	40044.3	716569	5.58835	13359.5
AGO	Angola	AGO.12_1	Lunda Norte	60	landscan	321792	1.06824e+06	30.1237	13359.5
AGO	Angola	AGO.12_1	Lunda Norte	60	wpcon	345016	796361	43.3241	13359.5
AGO	Angola	AGO.12_1	Lunda Norte	60	wpun	141816	794710	17.845	13359.5
AGO	Angola	AGO.12_1	Lunda Norte	90	hrsl	409645	792265	51.7056	13359.5
AGO	Angola	AGO.12_1	Lunda Norte	90	ghs	406827	792692	51.3222	13359.5
AGO	Angola	AGO.12_1	Lunda Norte	90	gpwv4	82687.7	716569	11.5394	13359.5
AGO	Angola	AGO.12_1	Lunda Norte	90	landscan	427872	1.06824e+06	40.054	13359.5
AGO	Angola	AGO.12_1	Lunda Norte	90	wpcon	407983	796361	51.231	13359.5
AGO	Angola	AGO.12_1	Lunda Norte	90	wpun	235342	794710	29.6136	13359.5
AGO	Angola	AGO.12_1	Lunda Norte	120	hrsl	535036	792265	67.5325	13359.5
AGO	Angola	AGO.12_1	Lunda Norte	120	ghs	572555	792692	72.2292	13359.5
AGO	Angola	AGO.12_1	Lunda Norte	120	gpwv4	135175	716569	18.8642	13359.5
AGO	Angola	AGO.12_1	Lunda Norte	120	landscan	576500	1.06824e+06	53.9674	13359.5
AGO	Angola	AGO.12_1	Lunda Norte	120	wpcon	536666	796361	67.3898	13359.5
AGO	Angola	AGO.12_1	Lunda Norte	120	wpun	326610	794710	41.098	13359.5
AGO	Angola	AGO.12_1	Lunda Norte	150	hrsl	662304	792265	83.5962	13359.5
AGO	Angola	AGO.12_1	Lunda Norte	150	ghs	669666	792692	84.48	13359.5
AGO	Angola	AGO.12_1	Lunda Norte	150	gpwv4	190294	716569	26.5563	13359.5
AGO	Angola	AGO.12_1	Lunda Norte	150	landscan	678329	1.06824e+06	63.4999	13359.5
AGO	Angola	AGO.12_1	Lunda Norte	150	wpcon	647653	796361	81.3266	13359.5
AGO	Angola	AGO.12_1	Lunda Norte	150	wpun	432738	794710	54.4524	13359.5
AGO	Angola	AGO.12_1	Lunda Norte	180	hrsl	681682	792265	86.0422	13359.5
AGO	Angola	AGO.12_1	Lunda Norte	180	ghs	693374	792692	87.4709	13359.5
AGO	Angola	AGO.12_1	Lunda Norte	180	gpwv4	240467	716569	33.5581	13359.5
AGO	Angola	AGO.12_1	Lunda Norte	180	landscan	731144	1.06824e+06	68.4439	13359.5
AGO	Angola	AGO.12_1	Lunda Norte	180	wpcon	669841	796361	84.1128	13359.5
AGO	Angola	AGO.12_1	Lunda Norte	180	wpun	481325	794710	60.5662	13359.5
AGO	Angola	AGO.13_1	Lunda Sul	30	hrsl	371141	502162	73.9087	21625
AGO	Angola	AGO.13_1	Lunda Sul	30	ghs	373736	502272	74.409	21625
AGO	Angola	AGO.13_1	Lunda Sul	30	gpwv4	5726.08	414375	1.38186	21625
AGO	Angola	AGO.13_1	Lunda Sul	30	landscan	272218	660058	41.2416	21625
AGO	Angola	AGO.13_1	Lunda Sul	30	wpcon	318978	460175	69.3167	21625
AGO	Angola	AGO.13_1	Lunda Sul	30	wpun	108420	460359	23.5512	21625
AGO	Angola	AGO.13_1	Lunda Sul	60	hrsl	388173	502162	77.3003	21625
AGO	Angola	AGO.13_1	Lunda Sul	60	ghs	393098	502272	78.264	21625
AGO	Angola	AGO.13_1	Lunda Sul	60	gpwv4	20384.1	414375	4.91923	21625
AGO	Angola	AGO.13_1	Lunda Sul	60	landscan	294197	660058	44.5713	21625
AGO	Angola	AGO.13_1	Lunda Sul	60	wpcon	339280	460175	73.7285	21625
AGO	Angola	AGO.13_1	Lunda Sul	60	wpun	159570	460359	34.6621	21625
AGO	Angola	AGO.13_1	Lunda Sul	90	hrsl	399030	502162	79.4624	21625
AGO	Angola	AGO.13_1	Lunda Sul	90	ghs	410960	502272	81.8202	21625
AGO	Angola	AGO.13_1	Lunda Sul	90	gpwv4	45926.5	414375	11.0833	21625
AGO	Angola	AGO.13_1	Lunda Sul	90	landscan	326118	660058	49.4074	21625
AGO	Angola	AGO.13_1	Lunda Sul	90	wpcon	355190	460175	77.1859	21625
AGO	Angola	AGO.13_1	Lunda Sul	90	wpun	210603	460359	45.7475	21625
AGO	Angola	AGO.13_1	Lunda Sul	120	hrsl	407901	502162	81.229	21625
AGO	Angola	AGO.13_1	Lunda Sul	120	ghs	412987	502272	82.2238	21625
AGO	Angola	AGO.13_1	Lunda Sul	120	gpwv4	72843.7	414375	17.5792	21625
AGO	Angola	AGO.13_1	Lunda Sul	120	landscan	346183	660058	52.4474	21625
AGO	Angola	AGO.13_1	Lunda Sul	120	wpcon	364986	460175	79.3146	21625
AGO	Angola	AGO.13_1	Lunda Sul	120	wpun	244824	460359	53.1811	21625
AGO	Angola	AGO.13_1	Lunda Sul	150	hrsl	423624	502162	84.36	21625
AGO	Angola	AGO.13_1	Lunda Sul	150	ghs	430848	502272	85.7797	21625
AGO	Angola	AGO.13_1	Lunda Sul	150	gpwv4	100280	414375	24.2003	21625
AGO	Angola	AGO.13_1	Lunda Sul	150	landscan	377037	660058	57.1219	21625
AGO	Angola	AGO.13_1	Lunda Sul	150	wpcon	380313	460175	82.6453	21625
AGO	Angola	AGO.13_1	Lunda Sul	150	wpun	271217	460359	58.9142	21625
AGO	Angola	AGO.13_1	Lunda Sul	180	hrsl	437531	502162	87.1295	21625
AGO	Angola	AGO.13_1	Lunda Sul	180	ghs	437592	502272	87.1224	21625
AGO	Angola	AGO.13_1	Lunda Sul	180	gpwv4	124809	414375	30.1198	21625
AGO	Angola	AGO.13_1	Lunda Sul	180	landscan	406605	660058	61.6014	21625
AGO	Angola	AGO.13_1	Lunda Sul	180	wpcon	393261	460175	85.4591	21625
AGO	Angola	AGO.13_1	Lunda Sul	180	wpun	292700	460359	63.5808	21625
AGO	Angola	AGO.14_1	Malanje	30	hrsl	799265	940272	85.0036	7015.27
AGO	Angola	AGO.14_1	Malanje	30	ghs	822357	932672	88.1721	7015.27
AGO	Angola	AGO.14_1	Malanje	30	gpwv4	259176	760475	34.0808	7015.27
AGO	Angola	AGO.14_1	Malanje	30	landscan	651759	1.17674e+06	55.3868	7015.27
AGO	Angola	AGO.14_1	Malanje	30	wpcon	676872	853281	79.3258	7015.27
AGO	Angola	AGO.14_1	Malanje	30	wpun	498273	853498	58.3801	7015.27
AGO	Angola	AGO.14_1	Malanje	60	hrsl	869221	940272	92.4436	7015.27
AGO	Angola	AGO.14_1	Malanje	60	ghs	875969	932672	93.9204	7015.27
AGO	Angola	AGO.14_1	Malanje	60	gpwv4	467829	760475	61.518	7015.27
AGO	Angola	AGO.14_1	Malanje	60	landscan	885098	1.17674e+06	75.2161	7015.27
AGO	Angola	AGO.14_1	Malanje	60	wpcon	764197	853281	89.5598	7015.27
AGO	Angola	AGO.14_1	Malanje	60	wpun	656326	853498	76.8984	7015.27
AGO	Angola	AGO.14_1	Malanje	90	hrsl	898739	940272	95.5829	7015.27
AGO	Angola	AGO.14_1	Malanje	90	ghs	903194	932672	96.8393	7015.27
AGO	Angola	AGO.14_1	Malanje	90	gpwv4	594801	760475	78.2143	7015.27
AGO	Angola	AGO.14_1	Malanje	90	landscan	996421	1.17674e+06	84.6764	7015.27
AGO	Angola	AGO.14_1	Malanje	90	wpcon	804302	853281	94.2599	7015.27
AGO	Angola	AGO.14_1	Malanje	90	wpun	734284	853498	86.0324	7015.27
AGO	Angola	AGO.14_1	Malanje	120	hrsl	911050	940272	96.8922	7015.27
AGO	Angola	AGO.14_1	Malanje	120	ghs	912559	932672	97.8435	7015.27
AGO	Angola	AGO.14_1	Malanje	120	gpwv4	652777	760475	85.8381	7015.27
AGO	Angola	AGO.14_1	Malanje	120	landscan	1.05535e+06	1.17674e+06	89.6846	7015.27
AGO	Angola	AGO.14_1	Malanje	120	wpcon	819564	853281	96.0485	7015.27
AGO	Angola	AGO.14_1	Malanje	120	wpun	773335	853498	90.6078	7015.27
AGO	Angola	AGO.14_1	Malanje	150	hrsl	919353	940272	97.7752	7015.27
AGO	Angola	AGO.14_1	Malanje	150	ghs	919148	932672	98.55	7015.27
AGO	Angola	AGO.14_1	Malanje	150	gpwv4	686825	760475	90.3153	7015.27
AGO	Angola	AGO.14_1	Malanje	150	landscan	1.09646e+06	1.17674e+06	93.1775	7015.27
AGO	Angola	AGO.14_1	Malanje	150	wpcon	830352	853281	97.3128	7015.27
AGO	Angola	AGO.14_1	Malanje	150	wpun	797636	853498	93.455	7015.27
AGO	Angola	AGO.14_1	Malanje	180	hrsl	924634	940272	98.3369	7015.27
AGO	Angola	AGO.14_1	Malanje	180	ghs	923461	932672	99.0124	7015.27
AGO	Angola	AGO.14_1	Malanje	180	gpwv4	710078	760475	93.3729	7015.27
AGO	Angola	AGO.14_1	Malanje	180	landscan	1.12152e+06	1.17674e+06	95.3077	7015.27
AGO	Angola	AGO.14_1	Malanje	180	wpcon	836957	853281	98.0869	7015.27
AGO	Angola	AGO.14_1	Malanje	180	wpun	813979	853498	95.3698	7015.27
AGO	Angola	AGO.15_1	Moxico	30	hrsl	301292	771103	39.0729	37616.2
AGO	Angola	AGO.15_1	Moxico	30	ghs	358903	771773	46.5037	37616.2
AGO	Angola	AGO.15_1	Moxico	30	gpwv4	6338.12	963570	0.657774	37616.2
AGO	Angola	AGO.15_1	Moxico	30	landscan	187173	912728	20.507	37616.2
AGO	Angola	AGO.15_1	Moxico	30	wpcon	429478	1.08241e+06	39.6779	37616.2
AGO	Angola	AGO.15_1	Moxico	30	wpun	70111.9	1.08297e+06	6.47406	37616.2
AGO	Angola	AGO.15_1	Moxico	60	hrsl	330770	771103	42.8957	37616.2
AGO	Angola	AGO.15_1	Moxico	60	ghs	364242	771773	47.1954	37616.2
AGO	Angola	AGO.15_1	Moxico	60	gpwv4	27875.3	963570	2.89292	37616.2
AGO	Angola	AGO.15_1	Moxico	60	landscan	228875	912728	25.0759	37616.2
AGO	Angola	AGO.15_1	Moxico	60	wpcon	465811	1.08241e+06	43.0346	37616.2
AGO	Angola	AGO.15_1	Moxico	60	wpun	120202	1.08297e+06	11.0993	37616.2
AGO	Angola	AGO.15_1	Moxico	90	hrsl	376509	771103	48.8273	37616.2
AGO	Angola	AGO.15_1	Moxico	90	ghs	417376	771773	54.0801	37616.2
AGO	Angola	AGO.15_1	Moxico	90	gpwv4	60921.6	963570	6.32248	37616.2
AGO	Angola	AGO.15_1	Moxico	90	landscan	289195	912728	31.6847	37616.2
AGO	Angola	AGO.15_1	Moxico	90	wpcon	524997	1.08241e+06	48.5026	37616.2
AGO	Angola	AGO.15_1	Moxico	90	wpun	175833	1.08297e+06	16.2362	37616.2
AGO	Angola	AGO.15_1	Moxico	120	hrsl	393454	771103	51.0248	37616.2
AGO	Angola	AGO.15_1	Moxico	120	ghs	426041	771773	55.2029	37616.2
AGO	Angola	AGO.15_1	Moxico	120	gpwv4	102327	963570	10.6196	37616.2
AGO	Angola	AGO.15_1	Moxico	120	landscan	319622	912728	35.0183	37616.2
AGO	Angola	AGO.15_1	Moxico	120	wpcon	549161	1.08241e+06	50.735	37616.2
AGO	Angola	AGO.15_1	Moxico	120	wpun	227124	1.08297e+06	20.9724	37616.2
AGO	Angola	AGO.15_1	Moxico	150	hrsl	433023	771103	56.1563	37616.2
AGO	Angola	AGO.15_1	Moxico	150	ghs	454824	771773	58.9323	37616.2
AGO	Angola	AGO.15_1	Moxico	150	gpwv4	141459	963570	14.6807	37616.2
AGO	Angola	AGO.15_1	Moxico	150	landscan	359176	912728	39.352	37616.2
AGO	Angola	AGO.15_1	Moxico	150	wpcon	594906	1.08241e+06	54.9611	37616.2
AGO	Angola	AGO.15_1	Moxico	150	wpun	274684	1.08297e+06	25.364	37616.2
AGO	Angola	AGO.15_1	Moxico	180	hrsl	453387	771103	58.7972	37616.2
AGO	Angola	AGO.15_1	Moxico	180	ghs	460265	771773	59.6374	37616.2
AGO	Angola	AGO.15_1	Moxico	180	gpwv4	175743	963570	18.2388	37616.2
AGO	Angola	AGO.15_1	Moxico	180	landscan	377146	912728	41.3208	37616.2
AGO	Angola	AGO.15_1	Moxico	180	wpcon	619359	1.08241e+06	57.2203	37616.2
AGO	Angola	AGO.15_1	Moxico	180	wpun	313244	1.08297e+06	28.9246	37616.2
AGO	Angola	AGO.16_1	Namibe	30	hrsl	317447	483482	65.6585	13255
AGO	Angola	AGO.16_1	Namibe	30	ghs	344955	483121	71.4013	13255
AGO	Angola	AGO.16_1	Namibe	30	gpwv4	11430.9	507075	2.25428	13255
AGO	Angola	AGO.16_1	Namibe	30	landscan	437383	594295	73.597	13255
AGO	Angola	AGO.16_1	Namibe	30	wpcon	363362	577165	62.9564	13255
AGO	Angola	AGO.16_1	Namibe	30	wpun	221971	574472	38.6392	13255
AGO	Angola	AGO.16_1	Namibe	60	hrsl	362465	483482	74.9697	13255
AGO	Angola	AGO.16_1	Namibe	60	ghs	365094	483121	75.5698	13255
AGO	Angola	AGO.16_1	Namibe	60	gpwv4	40457.7	507075	7.97864	13255
AGO	Angola	AGO.16_1	Namibe	60	landscan	454204	594295	76.4274	13255
AGO	Angola	AGO.16_1	Namibe	60	wpcon	396837	577165	68.7563	13255
AGO	Angola	AGO.16_1	Namibe	60	wpun	269113	574472	46.8453	13255
AGO	Angola	AGO.16_1	Namibe	90	hrsl	380406	483482	78.6804	13255
AGO	Angola	AGO.16_1	Namibe	90	ghs	367397	483121	76.0467	13255
AGO	Angola	AGO.16_1	Namibe	90	gpwv4	77501.2	507075	15.284	13255
AGO	Angola	AGO.16_1	Namibe	90	landscan	467493	594295	78.6634	13255
AGO	Angola	AGO.16_1	Namibe	90	wpcon	419303	577165	72.6488	13255
AGO	Angola	AGO.16_1	Namibe	90	wpun	305782	574472	53.2284	13255
AGO	Angola	AGO.16_1	Namibe	120	hrsl	392764	483482	81.2364	13255
AGO	Angola	AGO.16_1	Namibe	120	ghs	374588	483121	77.5351	13255
AGO	Angola	AGO.16_1	Namibe	120	gpwv4	118825	507075	23.4334	13255
AGO	Angola	AGO.16_1	Namibe	120	landscan	486743	594295	81.9025	13255
AGO	Angola	AGO.16_1	Namibe	120	wpcon	440713	577165	76.3584	13255
AGO	Angola	AGO.16_1	Namibe	120	wpun	338201	574472	58.8717	13255
AGO	Angola	AGO.16_1	Namibe	150	hrsl	399611	483482	82.6527	13255
AGO	Angola	AGO.16_1	Namibe	150	ghs	378203	483121	78.2834	13255
AGO	Angola	AGO.16_1	Namibe	150	gpwv4	162510	507075	32.0486	13255
AGO	Angola	AGO.16_1	Namibe	150	landscan	502167	594295	84.4978	13255
AGO	Angola	AGO.16_1	Namibe	150	wpcon	454681	577165	78.7784	13255
AGO	Angola	AGO.16_1	Namibe	150	wpun	365626	574472	63.6456	13255
AGO	Angola	AGO.16_1	Namibe	180	hrsl	419376	483482	86.7408	13255
AGO	Angola	AGO.16_1	Namibe	180	ghs	387645	483121	80.2378	13255
AGO	Angola	AGO.16_1	Namibe	180	gpwv4	210510	507075	41.5146	13255
AGO	Angola	AGO.16_1	Namibe	180	landscan	516283	594295	86.8732	13255
AGO	Angola	AGO.16_1	Namibe	180	wpcon	474287	577165	82.1754	13255
AGO	Angola	AGO.16_1	Namibe	180	wpun	396037	574472	68.9393	13255
AGO	Angola	AGO.17_1	U√≠ge	30	hrsl	1.12292e+06	1.29005e+06	87.0444	5049.1
AGO	Angola	AGO.17_1	U√≠ge	30	ghs	1.12475e+06	1.27947e+06	87.9078	5049.1
AGO	Angola	AGO.17_1	U√≠ge	30	gpwv4	265526	735096	36.1212	5049.1
AGO	Angola	AGO.17_1	U√≠ge	30	landscan	922376	1.78513e+06	51.6701	5049.1
AGO	Angola	AGO.17_1	U√≠ge	30	wpcon	656449	820127	80.0424	5049.1
AGO	Angola	AGO.17_1	U√≠ge	30	wpun	471668	820320	57.4981	5049.1
AGO	Angola	AGO.17_1	U√≠ge	60	hrsl	1.20033e+06	1.29005e+06	93.0451	5049.1
AGO	Angola	AGO.17_1	U√≠ge	60	ghs	1.18803e+06	1.27947e+06	92.8534	5049.1
AGO	Angola	AGO.17_1	U√≠ge	60	gpwv4	428651	735096	58.3123	5049.1
AGO	Angola	AGO.17_1	U√≠ge	60	landscan	1.22046e+06	1.78513e+06	68.3681	5049.1
AGO	Angola	AGO.17_1	U√≠ge	60	wpcon	724738	820127	88.369	5049.1
AGO	Angola	AGO.17_1	U√≠ge	60	wpun	607704	820320	74.0813	5049.1
AGO	Angola	AGO.17_1	U√≠ge	90	hrsl	1.22321e+06	1.29005e+06	94.8184	5049.1
AGO	Angola	AGO.17_1	U√≠ge	90	ghs	1.21625e+06	1.27947e+06	95.0594	5049.1
AGO	Angola	AGO.17_1	U√≠ge	90	gpwv4	518168	735096	70.4898	5049.1
AGO	Angola	AGO.17_1	U√≠ge	90	landscan	1.36962e+06	1.78513e+06	76.7241	5049.1
AGO	Angola	AGO.17_1	U√≠ge	90	wpcon	752781	820127	91.7884	5049.1
AGO	Angola	AGO.17_1	U√≠ge	90	wpun	667765	820320	81.403	5049.1
AGO	Angola	AGO.17_1	U√≠ge	120	hrsl	1.23899e+06	1.29005e+06	96.0418	5049.1
AGO	Angola	AGO.17_1	U√≠ge	120	ghs	1.23069e+06	1.27947e+06	96.1881	5049.1
AGO	Angola	AGO.17_1	U√≠ge	120	gpwv4	574220	735096	78.115	5049.1
AGO	Angola	AGO.17_1	U√≠ge	120	landscan	1.46608e+06	1.78513e+06	82.1275	5049.1
AGO	Angola	AGO.17_1	U√≠ge	120	wpcon	770394	820127	93.936	5049.1
AGO	Angola	AGO.17_1	U√≠ge	120	wpun	703803	820320	85.7962	5049.1
AGO	Angola	AGO.17_1	U√≠ge	150	hrsl	1.24805e+06	1.29005e+06	96.7444	5049.1
AGO	Angola	AGO.17_1	U√≠ge	150	ghs	1.23855e+06	1.27947e+06	96.8022	5049.1
AGO	Angola	AGO.17_1	U√≠ge	150	gpwv4	610782	735096	83.0888	5049.1
AGO	Angola	AGO.17_1	U√≠ge	150	landscan	1.53628e+06	1.78513e+06	86.0599	5049.1
AGO	Angola	AGO.17_1	U√≠ge	150	wpcon	780453	820127	95.1625	5049.1
AGO	Angola	AGO.17_1	U√≠ge	150	wpun	727481	820320	88.6826	5049.1
AGO	Angola	AGO.17_1	U√≠ge	180	hrsl	1.25619e+06	1.29005e+06	97.375	5049.1
AGO	Angola	AGO.17_1	U√≠ge	180	ghs	1.24718e+06	1.27947e+06	97.4764	5049.1
AGO	Angola	AGO.17_1	U√≠ge	180	gpwv4	635949	735096	86.5123	5049.1
AGO	Angola	AGO.17_1	U√≠ge	180	landscan	1.59143e+06	1.78513e+06	89.1496	5049.1
AGO	Angola	AGO.17_1	U√≠ge	180	wpcon	789162	820127	96.2244	5049.1
AGO	Angola	AGO.17_1	U√≠ge	180	wpun	744568	820320	90.7656	5049.1
AGO	Angola	AGO.18_1	Zaire	30	hrsl	553845	583305	94.9496	6664.48
AGO	Angola	AGO.18_1	Zaire	30	ghs	551998	581434	94.9374	6664.48
AGO	Angola	AGO.18_1	Zaire	30	gpwv4	96063.7	638747	15.0394	6664.48
AGO	Angola	AGO.18_1	Zaire	30	landscan	533586	717747	74.3417	6664.48
AGO	Angola	AGO.18_1	Zaire	30	wpcon	665998	711257	93.6366	6664.48
AGO	Angola	AGO.18_1	Zaire	30	wpun	339073	709381	47.7984	6664.48
AGO	Angola	AGO.18_1	Zaire	60	hrsl	565630	583305	96.9699	6664.48
AGO	Angola	AGO.18_1	Zaire	60	ghs	567178	581434	97.5482	6664.48
AGO	Angola	AGO.18_1	Zaire	60	gpwv4	231444	638747	36.2341	6664.48
AGO	Angola	AGO.18_1	Zaire	60	landscan	582641	717747	81.1763	6664.48
AGO	Angola	AGO.18_1	Zaire	60	wpcon	682516	711257	95.959	6664.48
AGO	Angola	AGO.18_1	Zaire	60	wpun	455871	709381	64.2632	6664.48
AGO	Angola	AGO.18_1	Zaire	90	hrsl	567575	583305	97.3034	6664.48
AGO	Angola	AGO.18_1	Zaire	90	ghs	569150	581434	97.8872	6664.48
AGO	Angola	AGO.18_1	Zaire	90	gpwv4	335694	638747	52.555	6664.48
AGO	Angola	AGO.18_1	Zaire	90	landscan	608181	717747	84.7347	6664.48
AGO	Angola	AGO.18_1	Zaire	90	wpcon	687034	711257	96.5943	6664.48
AGO	Angola	AGO.18_1	Zaire	90	wpun	521340	709381	73.4923	6664.48
AGO	Angola	AGO.18_1	Zaire	120	hrsl	569883	583305	97.6991	6664.48
AGO	Angola	AGO.18_1	Zaire	120	ghs	570044	581434	98.0411	6664.48
AGO	Angola	AGO.18_1	Zaire	120	gpwv4	410121	638747	64.2071	6664.48
AGO	Angola	AGO.18_1	Zaire	120	landscan	627794	717747	87.4672	6664.48
AGO	Angola	AGO.18_1	Zaire	120	wpcon	690437	711257	97.0728	6664.48
AGO	Angola	AGO.18_1	Zaire	120	wpun	567235	709381	79.962	6664.48
AGO	Angola	AGO.18_1	Zaire	150	hrsl	571618	583305	97.9964	6664.48
AGO	Angola	AGO.18_1	Zaire	150	ghs	570935	581434	98.1943	6664.48
AGO	Angola	AGO.18_1	Zaire	150	gpwv4	463412	638747	72.5502	6664.48
AGO	Angola	AGO.18_1	Zaire	150	landscan	644610	717747	89.8101	6664.48
AGO	Angola	AGO.18_1	Zaire	150	wpcon	693190	711257	97.4598	6664.48
AGO	Angola	AGO.18_1	Zaire	150	wpun	601985	709381	84.8606	6664.48
AGO	Angola	AGO.18_1	Zaire	180	hrsl	573041	583305	98.2405	6664.48
AGO	Angola	AGO.18_1	Zaire	180	ghs	573015	581434	98.552	6664.48
AGO	Angola	AGO.18_1	Zaire	180	gpwv4	503989	638747	78.9027	6664.48
AGO	Angola	AGO.18_1	Zaire	180	landscan	658470	717747	91.7413	6664.48
AGO	Angola	AGO.18_1	Zaire	180	wpcon	695110	711257	97.7298	6664.48
AGO	Angola	AGO.18_1	Zaire	180	wpun	627968	709381	88.5234	6664.48
AGO	Angola	AGO.2_1	Benguela	30	hrsl	1.47544e+06	1.97569e+06	74.68	4780.05
AGO	Angola	AGO.2_1	Benguela	30	ghs	1.75824e+06	1.94939e+06	90.1944	4780.05
AGO	Angola	AGO.2_1	Benguela	30	gpwv4	327464	1.57189e+06	20.8325	4780.05
AGO	Angola	AGO.2_1	Benguela	30	landscan	1.80196e+06	2.5655e+06	70.2382	4780.05
AGO	Angola	AGO.2_1	Benguela	30	wpcon	1.24652e+06	1.78686e+06	69.7606	4780.05
AGO	Angola	AGO.2_1	Benguela	30	wpun	1.03246e+06	1.78107e+06	57.9684	4780.05
AGO	Angola	AGO.2_1	Benguela	60	hrsl	1.66982e+06	1.97569e+06	84.5186	4780.05
AGO	Angola	AGO.2_1	Benguela	60	ghs	1.82669e+06	1.94939e+06	93.7056	4780.05
AGO	Angola	AGO.2_1	Benguela	60	gpwv4	709322	1.57189e+06	45.1254	4780.05
AGO	Angola	AGO.2_1	Benguela	60	landscan	2.08737e+06	2.5655e+06	81.3629	4780.05
AGO	Angola	AGO.2_1	Benguela	60	wpcon	1.43842e+06	1.78686e+06	80.4999	4780.05
AGO	Angola	AGO.2_1	Benguela	60	wpun	1.32092e+06	1.78107e+06	74.1643	4780.05
AGO	Angola	AGO.2_1	Benguela	90	hrsl	1.77158e+06	1.97569e+06	89.6693	4780.05
AGO	Angola	AGO.2_1	Benguela	90	ghs	1.8631e+06	1.94939e+06	95.5736	4780.05
AGO	Angola	AGO.2_1	Benguela	90	gpwv4	985077	1.57189e+06	62.6683	4780.05
AGO	Angola	AGO.2_1	Benguela	90	landscan	2.23128e+06	2.5655e+06	86.9726	4780.05
AGO	Angola	AGO.2_1	Benguela	90	wpcon	1.554e+06	1.78686e+06	86.9681	4780.05
AGO	Angola	AGO.2_1	Benguela	90	wpun	1.48603e+06	1.78107e+06	83.4345	4780.05
AGO	Angola	AGO.2_1	Benguela	120	hrsl	1.83678e+06	1.97569e+06	92.9692	4780.05
AGO	Angola	AGO.2_1	Benguela	120	ghs	1.88609e+06	1.94939e+06	96.7525	4780.05
AGO	Angola	AGO.2_1	Benguela	120	gpwv4	1.16974e+06	1.57189e+06	74.4158	4780.05
AGO	Angola	AGO.2_1	Benguela	120	landscan	2.3211e+06	2.5655e+06	90.4734	4780.05
AGO	Angola	AGO.2_1	Benguela	120	wpcon	1.62744e+06	1.78686e+06	91.0782	4780.05
AGO	Angola	AGO.2_1	Benguela	120	wpun	1.58503e+06	1.78107e+06	88.9931	4780.05
AGO	Angola	AGO.2_1	Benguela	150	hrsl	1.88366e+06	1.97569e+06	95.3419	4780.05
AGO	Angola	AGO.2_1	Benguela	150	ghs	1.89869e+06	1.94939e+06	97.3993	4780.05
AGO	Angola	AGO.2_1	Benguela	150	gpwv4	1.29199e+06	1.57189e+06	82.1933	4780.05
AGO	Angola	AGO.2_1	Benguela	150	landscan	2.38126e+06	2.5655e+06	92.8183	4780.05
AGO	Angola	AGO.2_1	Benguela	150	wpcon	1.68299e+06	1.78686e+06	94.1872	4780.05
AGO	Angola	AGO.2_1	Benguela	150	wpun	1.64951e+06	1.78107e+06	92.6132	4780.05
AGO	Angola	AGO.2_1	Benguela	180	hrsl	1.92395e+06	1.97569e+06	97.3814	4780.05
AGO	Angola	AGO.2_1	Benguela	180	ghs	1.90625e+06	1.94939e+06	97.787	4780.05
AGO	Angola	AGO.2_1	Benguela	180	gpwv4	1.38229e+06	1.57189e+06	87.9378	4780.05
AGO	Angola	AGO.2_1	Benguela	180	landscan	2.42125e+06	2.5655e+06	94.3773	4780.05
AGO	Angola	AGO.2_1	Benguela	180	wpcon	1.72373e+06	1.78686e+06	96.4671	4780.05
AGO	Angola	AGO.2_1	Benguela	180	wpun	1.6941e+06	1.78107e+06	95.1168	4780.05
AGO	Angola	AGO.3_1	Bi√©	30	hrsl	662292	1.25833e+06	52.6327	11882.8
AGO	Angola	AGO.3_1	Bi√©	30	ghs	1.02642e+06	1.24981e+06	82.1264	11882.8
AGO	Angola	AGO.3_1	Bi√©	30	gpwv4	72283.2	857083	8.43363	11882.8
AGO	Angola	AGO.3_1	Bi√©	30	landscan	572816	1.76279e+06	32.4948	11882.8
AGO	Angola	AGO.3_1	Bi√©	30	wpcon	447491	968981	46.1816	11882.8
AGO	Angola	AGO.3_1	Bi√©	30	wpun	211654	970016	21.8196	11882.8
AGO	Angola	AGO.3_1	Bi√©	60	hrsl	916476	1.25833e+06	72.8327	11882.8
AGO	Angola	AGO.3_1	Bi√©	60	ghs	1.11427e+06	1.24981e+06	89.1551	11882.8
AGO	Angola	AGO.3_1	Bi√©	60	gpwv4	251242	857083	29.3136	11882.8
AGO	Angola	AGO.3_1	Bi√©	60	landscan	941564	1.76279e+06	53.4133	11882.8
AGO	Angola	AGO.3_1	Bi√©	60	wpcon	639604	968981	66.0079	11882.8
AGO	Angola	AGO.3_1	Bi√©	60	wpun	449187	970016	46.3072	11882.8
AGO	Angola	AGO.3_1	Bi√©	90	hrsl	1.09022e+06	1.25833e+06	86.6407	11882.8
AGO	Angola	AGO.3_1	Bi√©	90	ghs	1.17663e+06	1.24981e+06	94.1454	11882.8
AGO	Angola	AGO.3_1	Bi√©	90	gpwv4	428025	857083	49.9398	11882.8
AGO	Angola	AGO.3_1	Bi√©	90	landscan	1.19685e+06	1.76279e+06	67.8953	11882.8
AGO	Angola	AGO.3_1	Bi√©	90	wpcon	787416	968981	81.2623	11882.8
AGO	Angola	AGO.3_1	Bi√©	90	wpun	640412	970016	66.0207	11882.8
AGO	Angola	AGO.3_1	Bi√©	120	hrsl	1.15224e+06	1.25833e+06	91.5689	11882.8
AGO	Angola	AGO.3_1	Bi√©	120	ghs	1.19226e+06	1.24981e+06	95.3955	11882.8
AGO	Angola	AGO.3_1	Bi√©	120	gpwv4	554190	857083	64.66	11882.8
AGO	Angola	AGO.3_1	Bi√©	120	landscan	1.31303e+06	1.76279e+06	74.4856	11882.8
AGO	Angola	AGO.3_1	Bi√©	120	wpcon	859898	968981	88.7425	11882.8
AGO	Angola	AGO.3_1	Bi√©	120	wpun	751315	970016	77.4538	11882.8
AGO	Angola	AGO.3_1	Bi√©	150	hrsl	1.21056e+06	1.25833e+06	96.2034	11882.8
AGO	Angola	AGO.3_1	Bi√©	150	ghs	1.22815e+06	1.24981e+06	98.2677	11882.8
AGO	Angola	AGO.3_1	Bi√©	150	gpwv4	627682	857083	73.2347	11882.8
AGO	Angola	AGO.3_1	Bi√©	150	landscan	1.39251e+06	1.76279e+06	78.9947	11882.8
AGO	Angola	AGO.3_1	Bi√©	150	wpcon	909080	968981	93.8182	11882.8
AGO	Angola	AGO.3_1	Bi√©	150	wpun	811167	970016	83.624	11882.8
AGO	Angola	AGO.3_1	Bi√©	180	hrsl	1.22885e+06	1.25833e+06	97.6571	11882.8
AGO	Angola	AGO.3_1	Bi√©	180	ghs	1.23206e+06	1.24981e+06	98.5804	11882.8
AGO	Angola	AGO.3_1	Bi√©	180	gpwv4	677547	857083	79.0527	11882.8
AGO	Angola	AGO.3_1	Bi√©	180	landscan	1.45615e+06	1.76279e+06	82.6049	11882.8
AGO	Angola	AGO.3_1	Bi√©	180	wpcon	928823	968981	95.8556	11882.8
AGO	Angola	AGO.3_1	Bi√©	180	wpun	849275	970016	87.5526	11882.8
AGO	Angola	AGO.4_1	Cabinda	30	hrsl	648378	749526	86.5051	2037.71
AGO	Angola	AGO.4_1	Cabinda	30	ghs	656274	748213	87.7122	2037.71
AGO	Angola	AGO.4_1	Cabinda	30	gpwv4	129097	1.09683e+06	11.7701	2037.71
AGO	Angola	AGO.4_1	Cabinda	30	landscan	704747	893233	78.8984	2037.71
AGO	Angola	AGO.4_1	Cabinda	30	wpcon	1.12122e+06	1.26891e+06	88.3606	2037.71
AGO	Angola	AGO.4_1	Cabinda	30	wpun	587825	1.25911e+06	46.6859	2037.71
AGO	Angola	AGO.4_1	Cabinda	60	hrsl	706781	749526	94.2971	2037.71
AGO	Angola	AGO.4_1	Cabinda	60	ghs	726093	748213	97.0436	2037.71
AGO	Angola	AGO.4_1	Cabinda	60	gpwv4	465160	1.09683e+06	42.4096	2037.71
AGO	Angola	AGO.4_1	Cabinda	60	landscan	776421	893233	86.9226	2037.71
AGO	Angola	AGO.4_1	Cabinda	60	wpcon	1.2193e+06	1.26891e+06	96.0903	2037.71
AGO	Angola	AGO.4_1	Cabinda	60	wpun	1.0023e+06	1.25911e+06	79.6037	2037.71
AGO	Angola	AGO.4_1	Cabinda	90	hrsl	740182	749526	98.7534	2037.71
AGO	Angola	AGO.4_1	Cabinda	90	ghs	737945	748213	98.6276	2037.71
AGO	Angola	AGO.4_1	Cabinda	90	gpwv4	739155	1.09683e+06	67.3903	2037.71
AGO	Angola	AGO.4_1	Cabinda	90	landscan	838883	893233	93.9153	2037.71
AGO	Angola	AGO.4_1	Cabinda	90	wpcon	1.25856e+06	1.26891e+06	99.1842	2037.71
AGO	Angola	AGO.4_1	Cabinda	90	wpun	1.1453e+06	1.25911e+06	90.961	2037.71
AGO	Angola	AGO.4_1	Cabinda	120	hrsl	744821	749526	99.3723	2037.71
AGO	Angola	AGO.4_1	Cabinda	120	ghs	739121	748213	98.7848	2037.71
AGO	Angola	AGO.4_1	Cabinda	120	gpwv4	925801	1.09683e+06	84.4072	2037.71
AGO	Angola	AGO.4_1	Cabinda	120	landscan	870115	893233	97.4119	2037.71
AGO	Angola	AGO.4_1	Cabinda	120	wpcon	1.26379e+06	1.26891e+06	99.5966	2037.71
AGO	Angola	AGO.4_1	Cabinda	120	wpun	1.20517e+06	1.25911e+06	95.716	2037.71
AGO	Angola	AGO.4_1	Cabinda	150	hrsl	746196	749526	99.5557	2037.71
AGO	Angola	AGO.4_1	Cabinda	150	ghs	740193	748213	98.9282	2037.71
AGO	Angola	AGO.4_1	Cabinda	150	gpwv4	1.01505e+06	1.09683e+06	92.5441	2037.71
AGO	Angola	AGO.4_1	Cabinda	150	landscan	881097	893233	98.6413	2037.71
AGO	Angola	AGO.4_1	Cabinda	150	wpcon	1.26427e+06	1.26891e+06	99.6341	2037.71
AGO	Angola	AGO.4_1	Cabinda	150	wpun	1.22756e+06	1.25911e+06	97.4945	2037.71
AGO	Angola	AGO.4_1	Cabinda	180	hrsl	746733	749526	99.6274	2037.71
AGO	Angola	AGO.4_1	Cabinda	180	ghs	740265	748213	98.9377	2037.71
AGO	Angola	AGO.4_1	Cabinda	180	gpwv4	1.05735e+06	1.09683e+06	96.4007	2037.71
AGO	Angola	AGO.4_1	Cabinda	180	landscan	885877	893233	99.1765	2037.71
AGO	Angola	AGO.4_1	Cabinda	180	wpcon	1.26454e+06	1.26891e+06	99.6556	2037.71
AGO	Angola	AGO.4_1	Cabinda	180	wpun	1.23704e+06	1.25911e+06	98.2478	2037.71
AGO	Angola	AGO.5_1	Cuando Cubango	30	hrsl	243889	480156	50.7936	28233.3
AGO	Angola	AGO.5_1	Cuando Cubango	30	ghs	279659	478286	58.4712	28233.3
AGO	Angola	AGO.5_1	Cuando Cubango	30	gpwv4	2517.07	334270	0.753004	28233.3
AGO	Angola	AGO.5_1	Cuando Cubango	30	landscan	103131	599410	17.2054	28233.3
AGO	Angola	AGO.5_1	Cuando Cubango	30	wpcon	186190	377483	49.324	28233.3
AGO	Angola	AGO.5_1	Cuando Cubango	30	wpun	84753.7	377608	22.4449	28233.3
AGO	Angola	AGO.5_1	Cuando Cubango	60	hrsl	259803	480156	54.1081	28233.3
AGO	Angola	AGO.5_1	Cuando Cubango	60	ghs	283664	478286	59.3085	28233.3
AGO	Angola	AGO.5_1	Cuando Cubango	60	gpwv4	9821.37	334270	2.93815	28233.3
AGO	Angola	AGO.5_1	Cuando Cubango	60	landscan	113163	599410	18.879	28233.3
AGO	Angola	AGO.5_1	Cuando Cubango	60	wpcon	199165	377483	52.7613	28233.3
AGO	Angola	AGO.5_1	Cuando Cubango	60	wpun	107464	377608	28.4592	28233.3
AGO	Angola	AGO.5_1	Cuando Cubango	90	hrsl	276442	480156	57.5734	28233.3
AGO	Angola	AGO.5_1	Cuando Cubango	90	ghs	289312	478286	60.4893	28233.3
AGO	Angola	AGO.5_1	Cuando Cubango	90	gpwv4	22393.4	334270	6.69918	28233.3
AGO	Angola	AGO.5_1	Cuando Cubango	90	landscan	120389	599410	20.0846	28233.3
AGO	Angola	AGO.5_1	Cuando Cubango	90	wpcon	212124	377483	56.1942	28233.3
AGO	Angola	AGO.5_1	Cuando Cubango	90	wpun	127048	377608	33.6456	28233.3
AGO	Angola	AGO.5_1	Cuando Cubango	120	hrsl	303026	480156	63.1098	28233.3
AGO	Angola	AGO.5_1	Cuando Cubango	120	ghs	317813	478286	66.4483	28233.3
AGO	Angola	AGO.5_1	Cuando Cubango	120	gpwv4	35124.2	334270	10.5077	28233.3
AGO	Angola	AGO.5_1	Cuando Cubango	120	landscan	138859	599410	23.1659	28233.3
AGO	Angola	AGO.5_1	Cuando Cubango	120	wpcon	228655	377483	60.5734	28233.3
AGO	Angola	AGO.5_1	Cuando Cubango	120	wpun	143646	377608	38.0411	28233.3
AGO	Angola	AGO.5_1	Cuando Cubango	150	hrsl	313314	480156	65.2526	28233.3
AGO	Angola	AGO.5_1	Cuando Cubango	150	ghs	322106	478286	67.3458	28233.3
AGO	Angola	AGO.5_1	Cuando Cubango	150	gpwv4	47985.7	334270	14.3554	28233.3
AGO	Angola	AGO.5_1	Cuando Cubango	150	landscan	149629	599410	24.9627	28233.3
AGO	Angola	AGO.5_1	Cuando Cubango	150	wpcon	237235	377483	62.8464	28233.3
AGO	Angola	AGO.5_1	Cuando Cubango	150	wpun	157530	377608	41.718	28233.3
AGO	Angola	AGO.5_1	Cuando Cubango	180	hrsl	321961	480156	67.0535	28233.3
AGO	Angola	AGO.5_1	Cuando Cubango	180	ghs	325952	478286	68.1501	28233.3
AGO	Angola	AGO.5_1	Cuando Cubango	180	gpwv4	61923.7	334270	18.525	28233.3
AGO	Angola	AGO.5_1	Cuando Cubango	180	landscan	156303	599410	26.0761	28233.3
AGO	Angola	AGO.5_1	Cuando Cubango	180	wpcon	244386	377483	64.7409	28233.3
AGO	Angola	AGO.5_1	Cuando Cubango	180	wpun	170568	377608	45.1707	28233.3
AGO	Angola	AGO.6_1	Cuanza Norte	30	hrsl	413048	443363	93.1626	2684.61
AGO	Angola	AGO.6_1	Cuanza Norte	30	ghs	410526	439779	93.3481	2684.61
AGO	Angola	AGO.6_1	Cuanza Norte	30	gpwv4	65748.2	284464	23.113	2684.61
AGO	Angola	AGO.6_1	Cuanza Norte	30	landscan	364552	531672	68.5671	2684.61
AGO	Angola	AGO.6_1	Cuanza Norte	30	wpcon	283577	318115	89.1431	2684.61
AGO	Angola	AGO.6_1	Cuanza Norte	30	wpun	176797	318130	55.5739	2684.61
AGO	Angola	AGO.6_1	Cuanza Norte	60	hrsl	428099	443363	96.5572	2684.61
AGO	Angola	AGO.6_1	Cuanza Norte	60	ghs	424669	439779	96.564	2684.61
AGO	Angola	AGO.6_1	Cuanza Norte	60	gpwv4	138611	284464	48.7269	2684.61
AGO	Angola	AGO.6_1	Cuanza Norte	60	landscan	443756	531672	83.4643	2684.61
AGO	Angola	AGO.6_1	Cuanza Norte	60	wpcon	300607	318115	94.4963	2684.61
AGO	Angola	AGO.6_1	Cuanza Norte	60	wpun	247315	318130	77.7401	2684.61
AGO	Angola	AGO.6_1	Cuanza Norte	90	hrsl	435927	443363	98.323	2684.61
AGO	Angola	AGO.6_1	Cuanza Norte	90	ghs	433054	439779	98.4706	2684.61
AGO	Angola	AGO.6_1	Cuanza Norte	90	gpwv4	188056	284464	66.1088	2684.61
AGO	Angola	AGO.6_1	Cuanza Norte	90	landscan	478032	531672	89.9111	2684.61
AGO	Angola	AGO.6_1	Cuanza Norte	90	wpcon	308517	318115	96.9829	2684.61
AGO	Angola	AGO.6_1	Cuanza Norte	90	wpun	279144	318130	87.7452	2684.61
AGO	Angola	AGO.6_1	Cuanza Norte	120	hrsl	439232	443363	99.0684	2684.61
AGO	Angola	AGO.6_1	Cuanza Norte	120	ghs	434949	439779	98.9017	2684.61
AGO	Angola	AGO.6_1	Cuanza Norte	120	gpwv4	220506	284464	77.5161	2684.61
AGO	Angola	AGO.6_1	Cuanza Norte	120	landscan	498402	531672	93.7423	2684.61
AGO	Angola	AGO.6_1	Cuanza Norte	120	wpcon	312440	318115	98.216	2684.61
AGO	Angola	AGO.6_1	Cuanza Norte	120	wpun	295023	318130	92.7368	2684.61
AGO	Angola	AGO.6_1	Cuanza Norte	150	hrsl	440144	443363	99.2741	2684.61
AGO	Angola	AGO.6_1	Cuanza Norte	150	ghs	435531	439779	99.034	2684.61
AGO	Angola	AGO.6_1	Cuanza Norte	150	gpwv4	242373	284464	85.2034	2684.61
AGO	Angola	AGO.6_1	Cuanza Norte	150	landscan	510682	531672	96.052	2684.61
AGO	Angola	AGO.6_1	Cuanza Norte	150	wpcon	313953	318115	98.6918	2684.61
AGO	Angola	AGO.6_1	Cuanza Norte	150	wpun	304125	318130	95.5979	2684.61
AGO	Angola	AGO.6_1	Cuanza Norte	180	hrsl	440861	443363	99.4357	2684.61
AGO	Angola	AGO.6_1	Cuanza Norte	180	ghs	435531	439779	99.034	2684.61
AGO	Angola	AGO.6_1	Cuanza Norte	180	gpwv4	257532	284464	90.5321	2684.61
AGO	Angola	AGO.6_1	Cuanza Norte	180	landscan	519005	531672	97.6175	2684.61
AGO	Angola	AGO.6_1	Cuanza Norte	180	wpcon	315321	318115	99.1216	2684.61
AGO	Angola	AGO.6_1	Cuanza Norte	180	wpun	309680	318130	97.3438	2684.61
AGO	Angola	AGO.7_1	Cuanza Sul	30	hrsl	1.38883e+06	1.7645e+06	78.7097	6610.75
AGO	Angola	AGO.7_1	Cuanza Sul	30	ghs	1.50408e+06	1.74949e+06	85.9724	6610.75
AGO	Angola	AGO.7_1	Cuanza Sul	30	gpwv4	456726	1.51265e+06	30.1938	6610.75
AGO	Angola	AGO.7_1	Cuanza Sul	30	landscan	1.28546e+06	2.25343e+06	57.0446	6610.75
AGO	Angola	AGO.7_1	Cuanza Sul	30	wpcon	1.20328e+06	1.70859e+06	70.425	6610.75
AGO	Angola	AGO.7_1	Cuanza Sul	30	wpun	888520	1.70648e+06	52.0675	6610.75
AGO	Angola	AGO.7_1	Cuanza Sul	60	hrsl	1.60531e+06	1.7645e+06	90.9782	6610.75
AGO	Angola	AGO.7_1	Cuanza Sul	60	ghs	1.65111e+06	1.74949e+06	94.3763	6610.75
AGO	Angola	AGO.7_1	Cuanza Sul	60	gpwv4	917545	1.51265e+06	60.6583	6610.75
AGO	Angola	AGO.7_1	Cuanza Sul	60	landscan	1.80632e+06	2.25343e+06	80.1587	6610.75
AGO	Angola	AGO.7_1	Cuanza Sul	60	wpcon	1.47904e+06	1.70859e+06	86.5646	6610.75
AGO	Angola	AGO.7_1	Cuanza Sul	60	wpun	1.33176e+06	1.70648e+06	78.0413	6610.75
AGO	Angola	AGO.7_1	Cuanza Sul	90	hrsl	1.6713e+06	1.7645e+06	94.7181	6610.75
AGO	Angola	AGO.7_1	Cuanza Sul	90	ghs	1.69546e+06	1.74949e+06	96.9115	6610.75
AGO	Angola	AGO.7_1	Cuanza Sul	90	gpwv4	1.15918e+06	1.51265e+06	76.6325	6610.75
AGO	Angola	AGO.7_1	Cuanza Sul	90	landscan	1.99001e+06	2.25343e+06	88.3103	6610.75
AGO	Angola	AGO.7_1	Cuanza Sul	90	wpcon	1.58183e+06	1.70859e+06	92.5808	6610.75
AGO	Angola	AGO.7_1	Cuanza Sul	90	wpun	1.50013e+06	1.70648e+06	87.9082	6610.75
AGO	Angola	AGO.7_1	Cuanza Sul	120	hrsl	1.70954e+06	1.7645e+06	96.8855	6610.75
AGO	Angola	AGO.7_1	Cuanza Sul	120	ghs	1.71397e+06	1.74949e+06	97.9697	6610.75
AGO	Angola	AGO.7_1	Cuanza Sul	120	gpwv4	1.28693e+06	1.51265e+06	85.0781	6610.75
AGO	Angola	AGO.7_1	Cuanza Sul	120	landscan	2.07733e+06	2.25343e+06	92.1853	6610.75
AGO	Angola	AGO.7_1	Cuanza Sul	120	wpcon	1.63207e+06	1.70859e+06	95.5212	6610.75
AGO	Angola	AGO.7_1	Cuanza Sul	120	wpun	1.57759e+06	1.70648e+06	92.4469	6610.75
AGO	Angola	AGO.7_1	Cuanza Sul	150	hrsl	1.73314e+06	1.7645e+06	98.223	6610.75
AGO	Angola	AGO.7_1	Cuanza Sul	150	ghs	1.72731e+06	1.74949e+06	98.7319	6610.75
AGO	Angola	AGO.7_1	Cuanza Sul	150	gpwv4	1.36517e+06	1.51265e+06	90.2502	6610.75
AGO	Angola	AGO.7_1	Cuanza Sul	150	landscan	2.12797e+06	2.25343e+06	94.4325	6610.75
AGO	Angola	AGO.7_1	Cuanza Sul	150	wpcon	1.66277e+06	1.70859e+06	97.3183	6610.75
AGO	Angola	AGO.7_1	Cuanza Sul	150	wpun	1.62147e+06	1.70648e+06	95.0188	6610.75
AGO	Angola	AGO.7_1	Cuanza Sul	180	hrsl	1.74283e+06	1.7645e+06	98.7718	6610.75
AGO	Angola	AGO.7_1	Cuanza Sul	180	ghs	1.73361e+06	1.74949e+06	99.0922	6610.75
AGO	Angola	AGO.7_1	Cuanza Sul	180	gpwv4	1.41584e+06	1.51265e+06	93.6004	6610.75
AGO	Angola	AGO.7_1	Cuanza Sul	180	landscan	2.15939e+06	2.25343e+06	95.827	6610.75
AGO	Angola	AGO.7_1	Cuanza Sul	180	wpcon	1.67931e+06	1.70859e+06	98.286	6610.75
AGO	Angola	AGO.7_1	Cuanza Sul	180	wpun	1.64767e+06	1.70648e+06	96.5536	6610.75
AGO	Angola	AGO.8_1	Cunene	30	hrsl	274590	980715	27.999	14288.7
AGO	Angola	AGO.8_1	Cunene	30	ghs	871906	983301	88.6713	14288.7
AGO	Angola	AGO.8_1	Cunene	30	gpwv4	23300.9	972330	2.3964	14288.7
AGO	Angola	AGO.8_1	Cunene	30	landscan	248119	1.16827e+06	21.2382	14288.7
AGO	Angola	AGO.8_1	Cunene	30	wpcon	220728	1.12253e+06	19.6635	14288.7
AGO	Angola	AGO.8_1	Cunene	30	wpun	217337	1.12282e+06	19.3563	14288.7
AGO	Angola	AGO.8_1	Cunene	60	hrsl	370791	980715	37.8082	14288.7
AGO	Angola	AGO.8_1	Cunene	60	ghs	888017	983301	90.3097	14288.7
AGO	Angola	AGO.8_1	Cunene	60	gpwv4	78247.9	972330	8.04747	14288.7
AGO	Angola	AGO.8_1	Cunene	60	landscan	350797	1.16827e+06	30.0271	14288.7
AGO	Angola	AGO.8_1	Cunene	60	wpcon	335054	1.12253e+06	29.8482	14288.7
AGO	Angola	AGO.8_1	Cunene	60	wpun	341049	1.12282e+06	30.3743	14288.7
AGO	Angola	AGO.8_1	Cunene	90	hrsl	475149	980715	48.4492	14288.7
AGO	Angola	AGO.8_1	Cunene	90	ghs	901566	983301	91.6876	14288.7
AGO	Angola	AGO.8_1	Cunene	90	gpwv4	149773	972330	15.4035	14288.7
AGO	Angola	AGO.8_1	Cunene	90	landscan	462528	1.16827e+06	39.591	14288.7
AGO	Angola	AGO.8_1	Cunene	90	wpcon	461277	1.12253e+06	41.0927	14288.7
AGO	Angola	AGO.8_1	Cunene	90	wpun	455402	1.12282e+06	40.5587	14288.7
AGO	Angola	AGO.8_1	Cunene	120	hrsl	599790	980715	61.1585	14288.7
AGO	Angola	AGO.8_1	Cunene	120	ghs	924233	983301	93.9928	14288.7
AGO	Angola	AGO.8_1	Cunene	120	gpwv4	240419	972330	24.726	14288.7
AGO	Angola	AGO.8_1	Cunene	120	landscan	577567	1.16827e+06	49.438	14288.7
AGO	Angola	AGO.8_1	Cunene	120	wpcon	610448	1.12253e+06	54.3816	14288.7
AGO	Angola	AGO.8_1	Cunene	120	wpun	575406	1.12282e+06	51.2464	14288.7
AGO	Angola	AGO.8_1	Cunene	150	hrsl	685215	980715	69.8689	14288.7
AGO	Angola	AGO.8_1	Cunene	150	ghs	927058	983301	94.2802	14288.7
AGO	Angola	AGO.8_1	Cunene	150	gpwv4	321241	972330	33.0382	14288.7
AGO	Angola	AGO.8_1	Cunene	150	landscan	662712	1.16827e+06	56.7261	14288.7
AGO	Angola	AGO.8_1	Cunene	150	wpcon	725753	1.12253e+06	64.6535	14288.7
AGO	Angola	AGO.8_1	Cunene	150	wpun	671345	1.12282e+06	59.7909	14288.7
AGO	Angola	AGO.8_1	Cunene	180	hrsl	751494	980715	76.6272	14288.7
AGO	Angola	AGO.8_1	Cunene	180	ghs	932789	983301	94.863	14288.7
AGO	Angola	AGO.8_1	Cunene	180	gpwv4	386828	972330	39.7836	14288.7
AGO	Angola	AGO.8_1	Cunene	180	landscan	728479	1.16827e+06	62.3556	14288.7
AGO	Angola	AGO.8_1	Cunene	180	wpcon	816532	1.12253e+06	72.7404	14288.7
AGO	Angola	AGO.8_1	Cunene	180	wpun	741263	1.12282e+06	66.018	14288.7
AGO	Angola	AGO.9_1	Huambo	30	hrsl	1.31465e+06	1.81205e+06	72.55	3883.31
AGO	Angola	AGO.9_1	Huambo	30	ghs	1.72101e+06	1.79695e+06	95.774	3883.31
AGO	Angola	AGO.9_1	Huambo	30	gpwv4	499292	1.33546e+06	37.3874	3883.31
AGO	Angola	AGO.9_1	Huambo	30	landscan	1.5879e+06	2.45397e+06	64.7073	3883.31
AGO	Angola	AGO.9_1	Huambo	30	wpcon	1.08196e+06	1.51617e+06	71.3612	3883.31
AGO	Angola	AGO.9_1	Huambo	30	wpun	888612	1.51721e+06	58.569	3883.31
AGO	Angola	AGO.9_1	Huambo	60	hrsl	1.54454e+06	1.81205e+06	85.2372	3883.31
AGO	Angola	AGO.9_1	Huambo	60	ghs	1.7595e+06	1.79695e+06	97.9157	3883.31
AGO	Angola	AGO.9_1	Huambo	60	gpwv4	896090	1.33546e+06	67.0999	3883.31
AGO	Angola	AGO.9_1	Huambo	60	landscan	2.05609e+06	2.45397e+06	83.7861	3883.31
AGO	Angola	AGO.9_1	Huambo	60	wpcon	1.28085e+06	1.51617e+06	84.479	3883.31
AGO	Angola	AGO.9_1	Huambo	60	wpun	1.21306e+06	1.51721e+06	79.9536	3883.31
AGO	Angola	AGO.9_1	Huambo	90	hrsl	1.65976e+06	1.81205e+06	91.5954	3883.31
AGO	Angola	AGO.9_1	Huambo	90	ghs	1.77396e+06	1.79695e+06	98.7208	3883.31
AGO	Angola	AGO.9_1	Huambo	90	gpwv4	1.09944e+06	1.33546e+06	82.3273	3883.31
AGO	Angola	AGO.9_1	Huambo	90	landscan	2.23949e+06	2.45397e+06	91.26	3883.31
AGO	Angola	AGO.9_1	Huambo	90	wpcon	1.3842e+06	1.51617e+06	91.2956	3883.31
AGO	Angola	AGO.9_1	Huambo	90	wpun	1.35991e+06	1.51721e+06	89.6323	3883.31
AGO	Angola	AGO.9_1	Huambo	120	hrsl	1.73242e+06	1.81205e+06	95.6054	3883.31
AGO	Angola	AGO.9_1	Huambo	120	ghs	1.77875e+06	1.79695e+06	98.9872	3883.31
AGO	Angola	AGO.9_1	Huambo	120	gpwv4	1.20365e+06	1.33546e+06	90.13	3883.31
AGO	Angola	AGO.9_1	Huambo	120	landscan	2.32968e+06	2.45397e+06	94.935	3883.31
AGO	Angola	AGO.9_1	Huambo	120	wpcon	1.4447e+06	1.51617e+06	95.2862	3883.31
AGO	Angola	AGO.9_1	Huambo	120	wpun	1.43009e+06	1.51721e+06	94.2583	3883.31
AGO	Angola	AGO.9_1	Huambo	150	hrsl	1.76826e+06	1.81205e+06	97.5831	3883.31
AGO	Angola	AGO.9_1	Huambo	150	ghs	1.78241e+06	1.79695e+06	99.1908	3883.31
AGO	Angola	AGO.9_1	Huambo	150	gpwv4	1.2548e+06	1.33546e+06	93.9605	3883.31
AGO	Angola	AGO.9_1	Huambo	150	landscan	2.38071e+06	2.45397e+06	97.0148	3883.31
AGO	Angola	AGO.9_1	Huambo	150	wpcon	1.47661e+06	1.51617e+06	97.3909	3883.31
AGO	Angola	AGO.9_1	Huambo	150	wpun	1.46374e+06	1.51721e+06	96.4757	3883.31
AGO	Angola	AGO.9_1	Huambo	180	hrsl	1.7856e+06	1.81205e+06	98.5404	3883.31
AGO	Angola	AGO.9_1	Huambo	180	ghs	1.78534e+06	1.79695e+06	99.3538	3883.31
AGO	Angola	AGO.9_1	Huambo	180	gpwv4	1.27993e+06	1.33546e+06	95.8422	3883.31
AGO	Angola	AGO.9_1	Huambo	180	landscan	2.4076e+06	2.45397e+06	98.1104	3883.31
AGO	Angola	AGO.9_1	Huambo	180	wpcon	1.4926e+06	1.51617e+06	98.445	3883.31
AGO	Angola	AGO.9_1	Huambo	180	wpun	1.47842e+06	1.51721e+06	97.4439	3883.31
BDI	Burundi	BDI.1_1	Bubanza	30	hrsl	438143	439720	99.6412	248.147
BDI	Burundi	BDI.1_1	Bubanza	30	ghs	448311	450126	99.5967	248.147
BDI	Burundi	BDI.1_1	Bubanza	30	gpwv4	443192	490925	90.2769	248.147
BDI	Burundi	BDI.1_1	Bubanza	30	landscan	483965	490243	98.7195	248.147
BDI	Burundi	BDI.1_1	Bubanza	30	wpcon	440621	442533	99.568	248.147
BDI	Burundi	BDI.1_1	Bubanza	30	wpun	415499	442274	93.9461	248.147
BDI	Burundi	BDI.1_1	Bubanza	60	hrsl	439457	439720	99.9401	248.147
BDI	Burundi	BDI.1_1	Bubanza	60	ghs	448311	450126	99.5967	248.147
BDI	Burundi	BDI.1_1	Bubanza	60	gpwv4	464613	490925	94.6402	248.147
BDI	Burundi	BDI.1_1	Bubanza	60	landscan	486244	490243	99.1843	248.147
BDI	Burundi	BDI.1_1	Bubanza	60	wpcon	441900	442533	99.8569	248.147
BDI	Burundi	BDI.1_1	Bubanza	60	wpun	427382	442274	96.6329	248.147
BDI	Burundi	BDI.1_1	Bubanza	90	hrsl	439457	439720	99.9401	248.147
BDI	Burundi	BDI.1_1	Bubanza	90	ghs	448311	450126	99.5967	248.147
BDI	Burundi	BDI.1_1	Bubanza	90	gpwv4	480410	490925	97.858	248.147
BDI	Burundi	BDI.1_1	Bubanza	90	landscan	486407	490243	99.2175	248.147
BDI	Burundi	BDI.1_1	Bubanza	90	wpcon	441900	442533	99.8569	248.147
BDI	Burundi	BDI.1_1	Bubanza	90	wpun	436412	442274	98.6745	248.147
BDI	Burundi	BDI.1_1	Bubanza	120	hrsl	439457	439720	99.9401	248.147
BDI	Burundi	BDI.1_1	Bubanza	120	ghs	448311	450126	99.5967	248.147
BDI	Burundi	BDI.1_1	Bubanza	120	gpwv4	485439	490925	98.8825	248.147
BDI	Burundi	BDI.1_1	Bubanza	120	landscan	486421	490243	99.2205	248.147
BDI	Burundi	BDI.1_1	Bubanza	120	wpcon	441900	442533	99.8569	248.147
BDI	Burundi	BDI.1_1	Bubanza	120	wpun	439055	442274	99.2721	248.147
BDI	Burundi	BDI.1_1	Bubanza	150	hrsl	439457	439720	99.9401	248.147
BDI	Burundi	BDI.1_1	Bubanza	150	ghs	448311	450126	99.5967	248.147
BDI	Burundi	BDI.1_1	Bubanza	150	gpwv4	485439	490925	98.8825	248.147
BDI	Burundi	BDI.1_1	Bubanza	150	landscan	486421	490243	99.2205	248.147
BDI	Burundi	BDI.1_1	Bubanza	150	wpcon	441900	442533	99.8569	248.147
BDI	Burundi	BDI.1_1	Bubanza	150	wpun	439055	442274	99.2721	248.147
BDI	Burundi	BDI.1_1	Bubanza	180	hrsl	439457	439720	99.9401	248.147
BDI	Burundi	BDI.1_1	Bubanza	180	ghs	448311	450126	99.5967	248.147
BDI	Burundi	BDI.1_1	Bubanza	180	gpwv4	485439	490925	98.8825	248.147
BDI	Burundi	BDI.1_1	Bubanza	180	landscan	486421	490243	99.2205	248.147
BDI	Burundi	BDI.1_1	Bubanza	180	wpcon	441900	442533	99.8569	248.147
BDI	Burundi	BDI.1_1	Bubanza	180	wpun	439055	442274	99.2721	248.147
BDI	Burundi	BDI.10_1	Kirundo	30	hrsl	861434	861757	99.9626	262.757
BDI	Burundi	BDI.10_1	Kirundo	30	ghs	898079	898106	99.9969	262.757
BDI	Burundi	BDI.10_1	Kirundo	30	gpwv4	950006	987586	96.1948	262.757
BDI	Burundi	BDI.10_1	Kirundo	30	landscan	889459	906790	98.0887	262.757
BDI	Burundi	BDI.10_1	Kirundo	30	wpcon	902167	902962	99.912	262.757
BDI	Burundi	BDI.10_1	Kirundo	30	wpun	880624	898814	97.9762	262.757
BDI	Burundi	BDI.10_1	Kirundo	60	hrsl	861456	861757	99.9651	262.757
BDI	Burundi	BDI.10_1	Kirundo	60	ghs	898079	898106	99.9969	262.757
BDI	Burundi	BDI.10_1	Kirundo	60	gpwv4	954478	987586	96.6476	262.757
BDI	Burundi	BDI.10_1	Kirundo	60	landscan	889820	906790	98.1285	262.757
BDI	Burundi	BDI.10_1	Kirundo	60	wpcon	902179	902962	99.9132	262.757
BDI	Burundi	BDI.10_1	Kirundo	60	wpun	883146	898814	98.2568	262.757
BDI	Burundi	BDI.10_1	Kirundo	90	hrsl	861456	861757	99.9651	262.757
BDI	Burundi	BDI.10_1	Kirundo	90	ghs	898079	898106	99.9969	262.757
BDI	Burundi	BDI.10_1	Kirundo	90	gpwv4	954478	987586	96.6476	262.757
BDI	Burundi	BDI.10_1	Kirundo	90	landscan	889820	906790	98.1285	262.757
BDI	Burundi	BDI.10_1	Kirundo	90	wpcon	902179	902962	99.9132	262.757
BDI	Burundi	BDI.10_1	Kirundo	90	wpun	883146	898814	98.2568	262.757
BDI	Burundi	BDI.10_1	Kirundo	120	hrsl	861456	861757	99.9651	262.757
BDI	Burundi	BDI.10_1	Kirundo	120	ghs	898079	898106	99.9969	262.757
BDI	Burundi	BDI.10_1	Kirundo	120	gpwv4	954478	987586	96.6476	262.757
BDI	Burundi	BDI.10_1	Kirundo	120	landscan	889820	906790	98.1285	262.757
BDI	Burundi	BDI.10_1	Kirundo	120	wpcon	902179	902962	99.9132	262.757
BDI	Burundi	BDI.10_1	Kirundo	120	wpun	883146	898814	98.2568	262.757
BDI	Burundi	BDI.10_1	Kirundo	150	hrsl	861456	861757	99.9651	262.757
BDI	Burundi	BDI.10_1	Kirundo	150	ghs	898079	898106	99.9969	262.757
BDI	Burundi	BDI.10_1	Kirundo	150	gpwv4	954478	987586	96.6476	262.757
BDI	Burundi	BDI.10_1	Kirundo	150	landscan	889820	906790	98.1285	262.757
BDI	Burundi	BDI.10_1	Kirundo	150	wpcon	902179	902962	99.9132	262.757
BDI	Burundi	BDI.10_1	Kirundo	150	wpun	883146	898814	98.2568	262.757
BDI	Burundi	BDI.10_1	Kirundo	180	hrsl	861456	861757	99.9651	262.757
BDI	Burundi	BDI.10_1	Kirundo	180	ghs	898079	898106	99.9969	262.757
BDI	Burundi	BDI.10_1	Kirundo	180	gpwv4	954478	987586	96.6476	262.757
BDI	Burundi	BDI.10_1	Kirundo	180	landscan	889820	906790	98.1285	262.757
BDI	Burundi	BDI.10_1	Kirundo	180	wpcon	902179	902962	99.9132	262.757
BDI	Burundi	BDI.10_1	Kirundo	180	wpun	883146	898814	98.2568	262.757
BDI	Burundi	BDI.11_1	Makamba	30	hrsl	580230	581347	99.8078	358.847
BDI	Burundi	BDI.11_1	Makamba	30	ghs	585519	598152	97.8879	358.847
BDI	Burundi	BDI.11_1	Makamba	30	gpwv4	655577	668060	98.1314	358.847
BDI	Burundi	BDI.11_1	Makamba	30	landscan	603809	614386	98.2784	358.847
BDI	Burundi	BDI.11_1	Makamba	30	wpcon	603001	604389	99.7703	358.847
BDI	Burundi	BDI.11_1	Makamba	30	wpun	597484	604308	98.8709	358.847
BDI	Burundi	BDI.11_1	Makamba	60	hrsl	580837	581347	99.9124	358.847
BDI	Burundi	BDI.11_1	Makamba	60	ghs	585519	598152	97.8879	358.847
BDI	Burundi	BDI.11_1	Makamba	60	gpwv4	659327	668060	98.6928	358.847
BDI	Burundi	BDI.11_1	Makamba	60	landscan	604804	614386	98.4403	358.847
BDI	Burundi	BDI.11_1	Makamba	60	wpcon	603662	604389	99.8798	358.847
BDI	Burundi	BDI.11_1	Makamba	60	wpun	598728	604308	99.0767	358.847
BDI	Burundi	BDI.11_1	Makamba	90	hrsl	580837	581347	99.9124	358.847
BDI	Burundi	BDI.11_1	Makamba	90	ghs	585519	598152	97.8879	358.847
BDI	Burundi	BDI.11_1	Makamba	90	gpwv4	659327	668060	98.6928	358.847
BDI	Burundi	BDI.11_1	Makamba	90	landscan	604804	614386	98.4403	358.847
BDI	Burundi	BDI.11_1	Makamba	90	wpcon	603662	604389	99.8798	358.847
BDI	Burundi	BDI.11_1	Makamba	90	wpun	598728	604308	99.0767	358.847
BDI	Burundi	BDI.11_1	Makamba	120	hrsl	580837	581347	99.9124	358.847
BDI	Burundi	BDI.11_1	Makamba	120	ghs	585519	598152	97.8879	358.847
BDI	Burundi	BDI.11_1	Makamba	120	gpwv4	659327	668060	98.6928	358.847
BDI	Burundi	BDI.11_1	Makamba	120	landscan	604804	614386	98.4403	358.847
BDI	Burundi	BDI.11_1	Makamba	120	wpcon	603662	604389	99.8798	358.847
BDI	Burundi	BDI.11_1	Makamba	120	wpun	598728	604308	99.0767	358.847
BDI	Burundi	BDI.11_1	Makamba	150	hrsl	580837	581347	99.9124	358.847
BDI	Burundi	BDI.11_1	Makamba	150	ghs	585519	598152	97.8879	358.847
BDI	Burundi	BDI.11_1	Makamba	150	gpwv4	659327	668060	98.6928	358.847
BDI	Burundi	BDI.11_1	Makamba	150	landscan	604804	614386	98.4403	358.847
BDI	Burundi	BDI.11_1	Makamba	150	wpcon	603662	604389	99.8798	358.847
BDI	Burundi	BDI.11_1	Makamba	150	wpun	598728	604308	99.0767	358.847
BDI	Burundi	BDI.11_1	Makamba	180	hrsl	580837	581347	99.9124	358.847
BDI	Burundi	BDI.11_1	Makamba	180	ghs	585519	598152	97.8879	358.847
BDI	Burundi	BDI.11_1	Makamba	180	gpwv4	659327	668060	98.6928	358.847
BDI	Burundi	BDI.11_1	Makamba	180	landscan	604804	614386	98.4403	358.847
BDI	Burundi	BDI.11_1	Makamba	180	wpcon	603662	604389	99.8798	358.847
BDI	Burundi	BDI.11_1	Makamba	180	wpun	598728	604308	99.0767	358.847
BDI	Burundi	BDI.12_1	Muramvya	30	hrsl	374019	375911	99.4965	148.063
BDI	Burundi	BDI.12_1	Muramvya	30	ghs	385143	393597	97.8523	148.063
BDI	Burundi	BDI.12_1	Muramvya	30	gpwv4	403138	416216	96.8579	148.063
BDI	Burundi	BDI.12_1	Muramvya	30	landscan	415899	422374	98.4671	148.063
BDI	Burundi	BDI.12_1	Muramvya	30	wpcon	371686	373946	99.3958	148.063
BDI	Burundi	BDI.12_1	Muramvya	30	wpun	366131	374103	97.8691	148.063
BDI	Burundi	BDI.12_1	Muramvya	60	hrsl	375773	375911	99.9632	148.063
BDI	Burundi	BDI.12_1	Muramvya	60	ghs	385143	393597	97.8523	148.063
BDI	Burundi	BDI.12_1	Muramvya	60	gpwv4	410886	416216	98.7194	148.063
BDI	Burundi	BDI.12_1	Muramvya	60	landscan	416893	422374	98.7024	148.063
BDI	Burundi	BDI.12_1	Muramvya	60	wpcon	373497	373946	99.8799	148.063
BDI	Burundi	BDI.12_1	Muramvya	60	wpun	369503	374103	98.7704	148.063
BDI	Burundi	BDI.12_1	Muramvya	90	hrsl	375773	375911	99.9632	148.063
BDI	Burundi	BDI.12_1	Muramvya	90	ghs	385143	393597	97.8523	148.063
BDI	Burundi	BDI.12_1	Muramvya	90	gpwv4	410886	416216	98.7194	148.063
BDI	Burundi	BDI.12_1	Muramvya	90	landscan	416893	422374	98.7024	148.063
BDI	Burundi	BDI.12_1	Muramvya	90	wpcon	373497	373946	99.8799	148.063
BDI	Burundi	BDI.12_1	Muramvya	90	wpun	369632	374103	98.8048	148.063
BDI	Burundi	BDI.12_1	Muramvya	120	hrsl	375773	375911	99.9632	148.063
BDI	Burundi	BDI.12_1	Muramvya	120	ghs	385143	393597	97.8523	148.063
BDI	Burundi	BDI.12_1	Muramvya	120	gpwv4	410886	416216	98.7194	148.063
BDI	Burundi	BDI.12_1	Muramvya	120	landscan	416893	422374	98.7024	148.063
BDI	Burundi	BDI.12_1	Muramvya	120	wpcon	373497	373946	99.8799	148.063
BDI	Burundi	BDI.12_1	Muramvya	120	wpun	369632	374103	98.8048	148.063
BDI	Burundi	BDI.12_1	Muramvya	150	hrsl	375773	375911	99.9632	148.063
BDI	Burundi	BDI.12_1	Muramvya	150	ghs	385143	393597	97.8523	148.063
BDI	Burundi	BDI.12_1	Muramvya	150	gpwv4	410886	416216	98.7194	148.063
BDI	Burundi	BDI.12_1	Muramvya	150	landscan	416893	422374	98.7024	148.063
BDI	Burundi	BDI.12_1	Muramvya	150	wpcon	373497	373946	99.8799	148.063
BDI	Burundi	BDI.12_1	Muramvya	150	wpun	369632	374103	98.8048	148.063
BDI	Burundi	BDI.12_1	Muramvya	180	hrsl	375773	375911	99.9632	148.063
BDI	Burundi	BDI.12_1	Muramvya	180	ghs	385143	393597	97.8523	148.063
BDI	Burundi	BDI.12_1	Muramvya	180	gpwv4	410886	416216	98.7194	148.063
BDI	Burundi	BDI.12_1	Muramvya	180	landscan	416893	422374	98.7024	148.063
BDI	Burundi	BDI.12_1	Muramvya	180	wpcon	373497	373946	99.8799	148.063
BDI	Burundi	BDI.12_1	Muramvya	180	wpun	369632	374103	98.8048	148.063
BDI	Burundi	BDI.13_1	Muyinga	30	hrsl	956695	956833	99.9856	282.129
BDI	Burundi	BDI.13_1	Muyinga	30	ghs	989523	989747	99.9774	282.129
BDI	Burundi	BDI.13_1	Muyinga	30	gpwv4	1.17885e+06	1.20336e+06	97.9632	282.129
BDI	Burundi	BDI.13_1	Muyinga	30	landscan	898939	901585	99.7065	282.129
BDI	Burundi	BDI.13_1	Muyinga	30	wpcon	1.1129e+06	1.11379e+06	99.92	282.129
BDI	Burundi	BDI.13_1	Muyinga	30	wpun	1.08818e+06	1.111e+06	97.9458	282.129
BDI	Burundi	BDI.13_1	Muyinga	60	hrsl	956779	956833	99.9943	282.129
BDI	Burundi	BDI.13_1	Muyinga	60	ghs	989523	989747	99.9774	282.129
BDI	Burundi	BDI.13_1	Muyinga	60	gpwv4	1.19284e+06	1.20336e+06	99.126	282.129
BDI	Burundi	BDI.13_1	Muyinga	60	landscan	899283	901585	99.7446	282.129
BDI	Burundi	BDI.13_1	Muyinga	60	wpcon	1.11318e+06	1.11379e+06	99.9449	282.129
BDI	Burundi	BDI.13_1	Muyinga	60	wpun	1.09903e+06	1.111e+06	98.9228	282.129
BDI	Burundi	BDI.13_1	Muyinga	90	hrsl	956779	956833	99.9943	282.129
BDI	Burundi	BDI.13_1	Muyinga	90	ghs	989523	989747	99.9774	282.129
BDI	Burundi	BDI.13_1	Muyinga	90	gpwv4	1.19326e+06	1.20336e+06	99.1606	282.129
BDI	Burundi	BDI.13_1	Muyinga	90	landscan	899284	901585	99.7448	282.129
BDI	Burundi	BDI.13_1	Muyinga	90	wpcon	1.11318e+06	1.11379e+06	99.9449	282.129
BDI	Burundi	BDI.13_1	Muyinga	90	wpun	1.09941e+06	1.111e+06	98.9566	282.129
BDI	Burundi	BDI.13_1	Muyinga	120	hrsl	956779	956833	99.9943	282.129
BDI	Burundi	BDI.13_1	Muyinga	120	ghs	989523	989747	99.9774	282.129
BDI	Burundi	BDI.13_1	Muyinga	120	gpwv4	1.19326e+06	1.20336e+06	99.1606	282.129
BDI	Burundi	BDI.13_1	Muyinga	120	landscan	899284	901585	99.7448	282.129
BDI	Burundi	BDI.13_1	Muyinga	120	wpcon	1.11318e+06	1.11379e+06	99.9449	282.129
BDI	Burundi	BDI.13_1	Muyinga	120	wpun	1.09941e+06	1.111e+06	98.9566	282.129
BDI	Burundi	BDI.13_1	Muyinga	150	hrsl	956779	956833	99.9943	282.129
BDI	Burundi	BDI.13_1	Muyinga	150	ghs	989523	989747	99.9774	282.129
BDI	Burundi	BDI.13_1	Muyinga	150	gpwv4	1.19326e+06	1.20336e+06	99.1606	282.129
BDI	Burundi	BDI.13_1	Muyinga	150	landscan	899284	901585	99.7448	282.129
BDI	Burundi	BDI.13_1	Muyinga	150	wpcon	1.11318e+06	1.11379e+06	99.9449	282.129
BDI	Burundi	BDI.13_1	Muyinga	150	wpun	1.09941e+06	1.111e+06	98.9566	282.129
BDI	Burundi	BDI.13_1	Muyinga	180	hrsl	956779	956833	99.9943	282.129
BDI	Burundi	BDI.13_1	Muyinga	180	ghs	989523	989747	99.9774	282.129
BDI	Burundi	BDI.13_1	Muyinga	180	gpwv4	1.19326e+06	1.20336e+06	99.1606	282.129
BDI	Burundi	BDI.13_1	Muyinga	180	landscan	899284	901585	99.7448	282.129
BDI	Burundi	BDI.13_1	Muyinga	180	wpcon	1.11318e+06	1.11379e+06	99.9449	282.129
BDI	Burundi	BDI.13_1	Muyinga	180	wpun	1.09941e+06	1.111e+06	98.9566	282.129
BDI	Burundi	BDI.14_1	Mwaro	30	hrsl	358462	358771	99.914	142.873
BDI	Burundi	BDI.14_1	Mwaro	30	ghs	366631	367845	99.6698	142.873
BDI	Burundi	BDI.14_1	Mwaro	30	gpwv4	398536	401420	99.2815	142.873
BDI	Burundi	BDI.14_1	Mwaro	30	landscan	387561	389696	99.4523	142.873
BDI	Burundi	BDI.14_1	Mwaro	30	wpcon	361672	362274	99.834	142.873
BDI	Burundi	BDI.14_1	Mwaro	30	wpun	357740	362297	98.7421	142.873
BDI	Burundi	BDI.14_1	Mwaro	60	hrsl	358518	358771	99.9297	142.873
BDI	Burundi	BDI.14_1	Mwaro	60	ghs	366631	367845	99.6698	142.873
BDI	Burundi	BDI.14_1	Mwaro	60	gpwv4	398536	401420	99.2815	142.873
BDI	Burundi	BDI.14_1	Mwaro	60	landscan	387561	389696	99.4523	142.873
BDI	Burundi	BDI.14_1	Mwaro	60	wpcon	361704	362274	99.8428	142.873
BDI	Burundi	BDI.14_1	Mwaro	60	wpun	357861	362297	98.7757	142.873
BDI	Burundi	BDI.14_1	Mwaro	90	hrsl	358518	358771	99.9297	142.873
BDI	Burundi	BDI.14_1	Mwaro	90	ghs	366631	367845	99.6698	142.873
BDI	Burundi	BDI.14_1	Mwaro	90	gpwv4	398536	401420	99.2815	142.873
BDI	Burundi	BDI.14_1	Mwaro	90	landscan	387561	389696	99.4523	142.873
BDI	Burundi	BDI.14_1	Mwaro	90	wpcon	361704	362274	99.8428	142.873
BDI	Burundi	BDI.14_1	Mwaro	90	wpun	357861	362297	98.7757	142.873
BDI	Burundi	BDI.14_1	Mwaro	120	hrsl	358518	358771	99.9297	142.873
BDI	Burundi	BDI.14_1	Mwaro	120	ghs	366631	367845	99.6698	142.873
BDI	Burundi	BDI.14_1	Mwaro	120	gpwv4	398536	401420	99.2815	142.873
BDI	Burundi	BDI.14_1	Mwaro	120	landscan	387561	389696	99.4523	142.873
BDI	Burundi	BDI.14_1	Mwaro	120	wpcon	361704	362274	99.8428	142.873
BDI	Burundi	BDI.14_1	Mwaro	120	wpun	357861	362297	98.7757	142.873
BDI	Burundi	BDI.14_1	Mwaro	150	hrsl	358518	358771	99.9297	142.873
BDI	Burundi	BDI.14_1	Mwaro	150	ghs	366631	367845	99.6698	142.873
BDI	Burundi	BDI.14_1	Mwaro	150	gpwv4	398536	401420	99.2815	142.873
BDI	Burundi	BDI.14_1	Mwaro	150	landscan	387561	389696	99.4523	142.873
BDI	Burundi	BDI.14_1	Mwaro	150	wpcon	361704	362274	99.8428	142.873
BDI	Burundi	BDI.14_1	Mwaro	150	wpun	357861	362297	98.7757	142.873
BDI	Burundi	BDI.14_1	Mwaro	180	hrsl	358518	358771	99.9297	142.873
BDI	Burundi	BDI.14_1	Mwaro	180	ghs	366631	367845	99.6698	142.873
BDI	Burundi	BDI.14_1	Mwaro	180	gpwv4	398536	401420	99.2815	142.873
BDI	Burundi	BDI.14_1	Mwaro	180	landscan	387561	389696	99.4523	142.873
BDI	Burundi	BDI.14_1	Mwaro	180	wpcon	361704	362274	99.8428	142.873
BDI	Burundi	BDI.14_1	Mwaro	180	wpun	357861	362297	98.7757	142.873
BDI	Burundi	BDI.15_1	Ngozi	30	hrsl	854645	855032	99.9548	167.725
BDI	Burundi	BDI.15_1	Ngozi	30	ghs	840451	880010	95.5047	167.725
BDI	Burundi	BDI.15_1	Ngozi	30	gpwv4	965099	971844	99.306	167.725
BDI	Burundi	BDI.15_1	Ngozi	30	landscan	952804	955443	99.7238	167.725
BDI	Burundi	BDI.15_1	Ngozi	30	wpcon	878242	878735	99.9439	167.725
BDI	Burundi	BDI.15_1	Ngozi	30	wpun	865902	875095	98.9495	167.725
BDI	Burundi	BDI.15_1	Ngozi	60	hrsl	854795	855032	99.9723	167.725
BDI	Burundi	BDI.15_1	Ngozi	60	ghs	845853	880010	96.1186	167.725
BDI	Burundi	BDI.15_1	Ngozi	60	gpwv4	967351	971844	99.5377	167.725
BDI	Burundi	BDI.15_1	Ngozi	60	landscan	953225	955443	99.7678	167.725
BDI	Burundi	BDI.15_1	Ngozi	60	wpcon	878374	878735	99.9589	167.725
BDI	Burundi	BDI.15_1	Ngozi	60	wpun	867541	875095	99.1369	167.725
BDI	Burundi	BDI.15_1	Ngozi	90	hrsl	854795	855032	99.9723	167.725
BDI	Burundi	BDI.15_1	Ngozi	90	ghs	845853	880010	96.1186	167.725
BDI	Burundi	BDI.15_1	Ngozi	90	gpwv4	967351	971844	99.5377	167.725
BDI	Burundi	BDI.15_1	Ngozi	90	landscan	953225	955443	99.7678	167.725
BDI	Burundi	BDI.15_1	Ngozi	90	wpcon	878374	878735	99.9589	167.725
BDI	Burundi	BDI.15_1	Ngozi	90	wpun	867541	875095	99.1369	167.725
BDI	Burundi	BDI.15_1	Ngozi	120	hrsl	854795	855032	99.9723	167.725
BDI	Burundi	BDI.15_1	Ngozi	120	ghs	845853	880010	96.1186	167.725
BDI	Burundi	BDI.15_1	Ngozi	120	gpwv4	967351	971844	99.5377	167.725
BDI	Burundi	BDI.15_1	Ngozi	120	landscan	953225	955443	99.7678	167.725
BDI	Burundi	BDI.15_1	Ngozi	120	wpcon	878374	878735	99.9589	167.725
BDI	Burundi	BDI.15_1	Ngozi	120	wpun	867541	875095	99.1369	167.725
BDI	Burundi	BDI.15_1	Ngozi	150	hrsl	854795	855032	99.9723	167.725
BDI	Burundi	BDI.15_1	Ngozi	150	ghs	845853	880010	96.1186	167.725
BDI	Burundi	BDI.15_1	Ngozi	150	gpwv4	967351	971844	99.5377	167.725
BDI	Burundi	BDI.15_1	Ngozi	150	landscan	953225	955443	99.7678	167.725
BDI	Burundi	BDI.15_1	Ngozi	150	wpcon	878374	878735	99.9589	167.725
BDI	Burundi	BDI.15_1	Ngozi	150	wpun	867541	875095	99.1369	167.725
BDI	Burundi	BDI.15_1	Ngozi	180	hrsl	854795	855032	99.9723	167.725
BDI	Burundi	BDI.15_1	Ngozi	180	ghs	845853	880010	96.1186	167.725
BDI	Burundi	BDI.15_1	Ngozi	180	gpwv4	967351	971844	99.5377	167.725
BDI	Burundi	BDI.15_1	Ngozi	180	landscan	953225	955443	99.7678	167.725
BDI	Burundi	BDI.15_1	Ngozi	180	wpcon	878374	878735	99.9589	167.725
BDI	Burundi	BDI.15_1	Ngozi	180	wpun	867541	875095	99.1369	167.725
BDI	Burundi	BDI.16_1	Rutana	30	hrsl	498011	499338	99.7342	353.231
BDI	Burundi	BDI.16_1	Rutana	30	ghs	515381	515381	100	353.231
BDI	Burundi	BDI.16_1	Rutana	30	gpwv4	597166	615940	96.9519	353.231
BDI	Burundi	BDI.16_1	Rutana	30	landscan	474720	478165	99.2795	353.231
BDI	Burundi	BDI.16_1	Rutana	30	wpcon	558981	561777	99.5024	353.231
BDI	Burundi	BDI.16_1	Rutana	30	wpun	546617	561730	97.3096	353.231
BDI	Burundi	BDI.16_1	Rutana	60	hrsl	499292	499338	99.9908	353.231
BDI	Burundi	BDI.16_1	Rutana	60	ghs	515381	515381	100	353.231
BDI	Burundi	BDI.16_1	Rutana	60	gpwv4	609520	615940	98.9577	353.231
BDI	Burundi	BDI.16_1	Rutana	60	landscan	476780	478165	99.7104	353.231
BDI	Burundi	BDI.16_1	Rutana	60	wpcon	561200	561777	99.8974	353.231
BDI	Burundi	BDI.16_1	Rutana	60	wpun	555951	561730	98.9714	353.231
BDI	Burundi	BDI.16_1	Rutana	90	hrsl	499292	499338	99.9908	353.231
BDI	Burundi	BDI.16_1	Rutana	90	ghs	515381	515381	100	353.231
BDI	Burundi	BDI.16_1	Rutana	90	gpwv4	610420	615940	99.1039	353.231
BDI	Burundi	BDI.16_1	Rutana	90	landscan	476781	478165	99.7105	353.231
BDI	Burundi	BDI.16_1	Rutana	90	wpcon	561200	561777	99.8974	353.231
BDI	Burundi	BDI.16_1	Rutana	90	wpun	557507	561730	99.2482	353.231
BDI	Burundi	BDI.16_1	Rutana	120	hrsl	499292	499338	99.9908	353.231
BDI	Burundi	BDI.16_1	Rutana	120	ghs	515381	515381	100	353.231
BDI	Burundi	BDI.16_1	Rutana	120	gpwv4	610420	615940	99.1039	353.231
BDI	Burundi	BDI.16_1	Rutana	120	landscan	476781	478165	99.7105	353.231
BDI	Burundi	BDI.16_1	Rutana	120	wpcon	561200	561777	99.8974	353.231
BDI	Burundi	BDI.16_1	Rutana	120	wpun	557523	561730	99.2511	353.231
BDI	Burundi	BDI.16_1	Rutana	150	hrsl	499292	499338	99.9908	353.231
BDI	Burundi	BDI.16_1	Rutana	150	ghs	515381	515381	100	353.231
BDI	Burundi	BDI.16_1	Rutana	150	gpwv4	610420	615940	99.1039	353.231
BDI	Burundi	BDI.16_1	Rutana	150	landscan	476781	478165	99.7105	353.231
BDI	Burundi	BDI.16_1	Rutana	150	wpcon	561200	561777	99.8974	353.231
BDI	Burundi	BDI.16_1	Rutana	150	wpun	557523	561730	99.2511	353.231
BDI	Burundi	BDI.16_1	Rutana	180	hrsl	499292	499338	99.9908	353.231
BDI	Burundi	BDI.16_1	Rutana	180	ghs	515381	515381	100	353.231
BDI	Burundi	BDI.16_1	Rutana	180	gpwv4	610420	615940	99.1039	353.231
BDI	Burundi	BDI.16_1	Rutana	180	landscan	476781	478165	99.7105	353.231
BDI	Burundi	BDI.16_1	Rutana	180	wpcon	561200	561777	99.8974	353.231
BDI	Burundi	BDI.16_1	Rutana	180	wpun	557523	561730	99.2511	353.231
BDI	Burundi	BDI.17_1	Ruyigi	30	hrsl	577587	580162	99.5562	344.755
BDI	Burundi	BDI.17_1	Ruyigi	30	ghs	600343	600731	99.9354	344.755
BDI	Burundi	BDI.17_1	Ruyigi	30	gpwv4	660277	703548	93.8496	344.755
BDI	Burundi	BDI.17_1	Ruyigi	30	landscan	565363	575800	98.1874	344.755
BDI	Burundi	BDI.17_1	Ruyigi	30	wpcon	630524	635524	99.2134	344.755
BDI	Burundi	BDI.17_1	Ruyigi	30	wpun	606492	635502	95.4352	344.755
BDI	Burundi	BDI.17_1	Ruyigi	60	hrsl	579962	580162	99.9655	344.755
BDI	Burundi	BDI.17_1	Ruyigi	60	ghs	600343	600731	99.9354	344.755
BDI	Burundi	BDI.17_1	Ruyigi	60	gpwv4	693621	703548	98.589	344.755
BDI	Burundi	BDI.17_1	Ruyigi	60	landscan	571954	575800	99.332	344.755
BDI	Burundi	BDI.17_1	Ruyigi	60	wpcon	634742	635524	99.877	344.755
BDI	Burundi	BDI.17_1	Ruyigi	60	wpun	629768	635502	99.0978	344.755
BDI	Burundi	BDI.17_1	Ruyigi	90	hrsl	579962	580162	99.9655	344.755
BDI	Burundi	BDI.17_1	Ruyigi	90	ghs	600343	600731	99.9354	344.755
BDI	Burundi	BDI.17_1	Ruyigi	90	gpwv4	695521	703548	98.859	344.755
BDI	Burundi	BDI.17_1	Ruyigi	90	landscan	571983	575800	99.337	344.755
BDI	Burundi	BDI.17_1	Ruyigi	90	wpcon	634742	635524	99.877	344.755
BDI	Burundi	BDI.17_1	Ruyigi	90	wpun	631110	635502	99.3089	344.755
BDI	Burundi	BDI.17_1	Ruyigi	120	hrsl	579962	580162	99.9655	344.755
BDI	Burundi	BDI.17_1	Ruyigi	120	ghs	600343	600731	99.9354	344.755
BDI	Burundi	BDI.17_1	Ruyigi	120	gpwv4	695836	703548	98.9038	344.755
BDI	Burundi	BDI.17_1	Ruyigi	120	landscan	571983	575800	99.3371	344.755
BDI	Burundi	BDI.17_1	Ruyigi	120	wpcon	634742	635524	99.877	344.755
BDI	Burundi	BDI.17_1	Ruyigi	120	wpun	631151	635502	99.3154	344.755
BDI	Burundi	BDI.17_1	Ruyigi	150	hrsl	579962	580162	99.9655	344.755
BDI	Burundi	BDI.17_1	Ruyigi	150	ghs	600343	600731	99.9354	344.755
BDI	Burundi	BDI.17_1	Ruyigi	150	gpwv4	695836	703548	98.9038	344.755
BDI	Burundi	BDI.17_1	Ruyigi	150	landscan	571983	575800	99.3371	344.755
BDI	Burundi	BDI.17_1	Ruyigi	150	wpcon	634742	635524	99.877	344.755
BDI	Burundi	BDI.17_1	Ruyigi	150	wpun	631151	635502	99.3154	344.755
BDI	Burundi	BDI.17_1	Ruyigi	180	hrsl	579962	580162	99.9655	344.755
BDI	Burundi	BDI.17_1	Ruyigi	180	ghs	600343	600731	99.9354	344.755
BDI	Burundi	BDI.17_1	Ruyigi	180	gpwv4	695836	703548	98.9038	344.755
BDI	Burundi	BDI.17_1	Ruyigi	180	landscan	571983	575800	99.3371	344.755
BDI	Burundi	BDI.17_1	Ruyigi	180	wpcon	634742	635524	99.877	344.755
BDI	Burundi	BDI.17_1	Ruyigi	180	wpun	631151	635502	99.3154	344.755
BDI	Burundi	BDI.2_1	Bujumbura Mairie	30	hrsl	801548	801995	99.9443	64.1887
BDI	Burundi	BDI.2_1	Bujumbura Mairie	30	ghs	844676	848210	99.5834	64.1887
BDI	Burundi	BDI.2_1	Bujumbura Mairie	30	gpwv4	976864	986333	99.04	64.1887
BDI	Burundi	BDI.2_1	Bujumbura Mairie	30	landscan	707800	710517	99.6176	64.1887
BDI	Burundi	BDI.2_1	Bujumbura Mairie	30	wpcon	938327	938679	99.9625	64.1887
BDI	Burundi	BDI.2_1	Bujumbura Mairie	30	wpun	935559	937881	99.7524	64.1887
BDI	Burundi	BDI.2_1	Bujumbura Mairie	60	hrsl	801548	801995	99.9443	64.1887
BDI	Burundi	BDI.2_1	Bujumbura Mairie	60	ghs	844676	848210	99.5834	64.1887
BDI	Burundi	BDI.2_1	Bujumbura Mairie	60	gpwv4	976864	986333	99.04	64.1887
BDI	Burundi	BDI.2_1	Bujumbura Mairie	60	landscan	707800	710517	99.6176	64.1887
BDI	Burundi	BDI.2_1	Bujumbura Mairie	60	wpcon	938327	938679	99.9625	64.1887
BDI	Burundi	BDI.2_1	Bujumbura Mairie	60	wpun	935559	937881	99.7524	64.1887
BDI	Burundi	BDI.2_1	Bujumbura Mairie	90	hrsl	801548	801995	99.9443	64.1887
BDI	Burundi	BDI.2_1	Bujumbura Mairie	90	ghs	844676	848210	99.5834	64.1887
BDI	Burundi	BDI.2_1	Bujumbura Mairie	90	gpwv4	976864	986333	99.04	64.1887
BDI	Burundi	BDI.2_1	Bujumbura Mairie	90	landscan	707800	710517	99.6176	64.1887
BDI	Burundi	BDI.2_1	Bujumbura Mairie	90	wpcon	938327	938679	99.9625	64.1887
BDI	Burundi	BDI.2_1	Bujumbura Mairie	90	wpun	935559	937881	99.7524	64.1887
BDI	Burundi	BDI.2_1	Bujumbura Mairie	120	hrsl	801548	801995	99.9443	64.1887
BDI	Burundi	BDI.2_1	Bujumbura Mairie	120	ghs	844676	848210	99.5834	64.1887
BDI	Burundi	BDI.2_1	Bujumbura Mairie	120	gpwv4	976864	986333	99.04	64.1887
BDI	Burundi	BDI.2_1	Bujumbura Mairie	120	landscan	707800	710517	99.6176	64.1887
BDI	Burundi	BDI.2_1	Bujumbura Mairie	120	wpcon	938327	938679	99.9625	64.1887
BDI	Burundi	BDI.2_1	Bujumbura Mairie	120	wpun	935559	937881	99.7524	64.1887
BDI	Burundi	BDI.2_1	Bujumbura Mairie	150	hrsl	801548	801995	99.9443	64.1887
BDI	Burundi	BDI.2_1	Bujumbura Mairie	150	ghs	844676	848210	99.5834	64.1887
BDI	Burundi	BDI.2_1	Bujumbura Mairie	150	gpwv4	976864	986333	99.04	64.1887
BDI	Burundi	BDI.2_1	Bujumbura Mairie	150	landscan	707800	710517	99.6176	64.1887
BDI	Burundi	BDI.2_1	Bujumbura Mairie	150	wpcon	938327	938679	99.9625	64.1887
BDI	Burundi	BDI.2_1	Bujumbura Mairie	150	wpun	935559	937881	99.7524	64.1887
BDI	Burundi	BDI.2_1	Bujumbura Mairie	180	hrsl	801548	801995	99.9443	64.1887
BDI	Burundi	BDI.2_1	Bujumbura Mairie	180	ghs	844676	848210	99.5834	64.1887
BDI	Burundi	BDI.2_1	Bujumbura Mairie	180	gpwv4	976864	986333	99.04	64.1887
BDI	Burundi	BDI.2_1	Bujumbura Mairie	180	landscan	707800	710517	99.6176	64.1887
BDI	Burundi	BDI.2_1	Bujumbura Mairie	180	wpcon	938327	938679	99.9625	64.1887
BDI	Burundi	BDI.2_1	Bujumbura Mairie	180	wpun	935559	937881	99.7524	64.1887
BDI	Burundi	BDI.3_1	Bujumbura Rural	30	hrsl	759728	777469	97.7181	178.647
BDI	Burundi	BDI.3_1	Bujumbura Rural	30	ghs	754988	792668	95.2464	178.647
BDI	Burundi	BDI.3_1	Bujumbura Rural	30	gpwv4	898066	939625	95.577	178.647
BDI	Burundi	BDI.3_1	Bujumbura Rural	30	landscan	766958	791737	96.8704	178.647
BDI	Burundi	BDI.3_1	Bujumbura Rural	30	wpcon	793023	811908	97.674	178.647
BDI	Burundi	BDI.3_1	Bujumbura Rural	30	wpun	790700	812450	97.323	178.647
BDI	Burundi	BDI.3_1	Bujumbura Rural	60	hrsl	775898	777469	99.7979	178.647
BDI	Burundi	BDI.3_1	Bujumbura Rural	60	ghs	756064	792668	95.3822	178.647
BDI	Burundi	BDI.3_1	Bujumbura Rural	60	gpwv4	923679	939625	98.3029	178.647
BDI	Burundi	BDI.3_1	Bujumbura Rural	60	landscan	784629	791737	99.1022	178.647
BDI	Burundi	BDI.3_1	Bujumbura Rural	60	wpcon	809815	811908	99.7422	178.647
BDI	Burundi	BDI.3_1	Bujumbura Rural	60	wpun	809040	812450	99.5804	178.647
BDI	Burundi	BDI.3_1	Bujumbura Rural	90	hrsl	775898	777469	99.7979	178.647
BDI	Burundi	BDI.3_1	Bujumbura Rural	90	ghs	756064	792668	95.3822	178.647
BDI	Burundi	BDI.3_1	Bujumbura Rural	90	gpwv4	923679	939625	98.3029	178.647
BDI	Burundi	BDI.3_1	Bujumbura Rural	90	landscan	784629	791737	99.1022	178.647
BDI	Burundi	BDI.3_1	Bujumbura Rural	90	wpcon	809815	811908	99.7422	178.647
BDI	Burundi	BDI.3_1	Bujumbura Rural	90	wpun	809040	812450	99.5804	178.647
BDI	Burundi	BDI.3_1	Bujumbura Rural	120	hrsl	775898	777469	99.7979	178.647
BDI	Burundi	BDI.3_1	Bujumbura Rural	120	ghs	756064	792668	95.3822	178.647
BDI	Burundi	BDI.3_1	Bujumbura Rural	120	gpwv4	923679	939625	98.3029	178.647
BDI	Burundi	BDI.3_1	Bujumbura Rural	120	landscan	784629	791737	99.1022	178.647
BDI	Burundi	BDI.3_1	Bujumbura Rural	120	wpcon	809815	811908	99.7422	178.647
BDI	Burundi	BDI.3_1	Bujumbura Rural	120	wpun	809040	812450	99.5804	178.647
BDI	Burundi	BDI.3_1	Bujumbura Rural	150	hrsl	775898	777469	99.7979	178.647
BDI	Burundi	BDI.3_1	Bujumbura Rural	150	ghs	756064	792668	95.3822	178.647
BDI	Burundi	BDI.3_1	Bujumbura Rural	150	gpwv4	923679	939625	98.3029	178.647
BDI	Burundi	BDI.3_1	Bujumbura Rural	150	landscan	784629	791737	99.1022	178.647
BDI	Burundi	BDI.3_1	Bujumbura Rural	150	wpcon	809815	811908	99.7422	178.647
BDI	Burundi	BDI.3_1	Bujumbura Rural	150	wpun	809040	812450	99.5804	178.647
BDI	Burundi	BDI.3_1	Bujumbura Rural	180	hrsl	775898	777469	99.7979	178.647
BDI	Burundi	BDI.3_1	Bujumbura Rural	180	ghs	756064	792668	95.3822	178.647
BDI	Burundi	BDI.3_1	Bujumbura Rural	180	gpwv4	923679	939625	98.3029	178.647
BDI	Burundi	BDI.3_1	Bujumbura Rural	180	landscan	784629	791737	99.1022	178.647
BDI	Burundi	BDI.3_1	Bujumbura Rural	180	wpcon	809815	811908	99.7422	178.647
BDI	Burundi	BDI.3_1	Bujumbura Rural	180	wpun	809040	812450	99.5804	178.647
BDI	Burundi	BDI.4_1	Bururi	30	hrsl	815316	822651	99.1083	347.557
BDI	Burundi	BDI.4_1	Bururi	30	ghs	842200	857595	98.2049	347.557
BDI	Burundi	BDI.4_1	Bururi	30	gpwv4	948128	983387	96.4145	347.557
BDI	Burundi	BDI.4_1	Bururi	30	landscan	797884	820746	97.2145	347.557
BDI	Burundi	BDI.4_1	Bururi	30	wpcon	882307	891452	98.9742	347.557
BDI	Burundi	BDI.4_1	Bururi	30	wpun	872589	891447	97.8846	347.557
BDI	Burundi	BDI.4_1	Bururi	60	hrsl	821006	822651	99.8001	347.557
BDI	Burundi	BDI.4_1	Bururi	60	ghs	842200	857595	98.2049	347.557
BDI	Burundi	BDI.4_1	Bururi	60	gpwv4	965748	983387	98.2063	347.557
BDI	Burundi	BDI.4_1	Bururi	60	landscan	807467	820746	98.3821	347.557
BDI	Burundi	BDI.4_1	Bururi	60	wpcon	889538	891452	99.7853	347.557
BDI	Burundi	BDI.4_1	Bururi	60	wpun	881636	891447	98.8995	347.557
BDI	Burundi	BDI.4_1	Bururi	90	hrsl	821006	822651	99.8001	347.557
BDI	Burundi	BDI.4_1	Bururi	90	ghs	842200	857595	98.2049	347.557
BDI	Burundi	BDI.4_1	Bururi	90	gpwv4	965748	983387	98.2063	347.557
BDI	Burundi	BDI.4_1	Bururi	90	landscan	807467	820746	98.3821	347.557
BDI	Burundi	BDI.4_1	Bururi	90	wpcon	889538	891452	99.7853	347.557
BDI	Burundi	BDI.4_1	Bururi	90	wpun	881636	891447	98.8995	347.557
BDI	Burundi	BDI.4_1	Bururi	120	hrsl	821006	822651	99.8001	347.557
BDI	Burundi	BDI.4_1	Bururi	120	ghs	842200	857595	98.2049	347.557
BDI	Burundi	BDI.4_1	Bururi	120	gpwv4	965748	983387	98.2063	347.557
BDI	Burundi	BDI.4_1	Bururi	120	landscan	807467	820746	98.3821	347.557
BDI	Burundi	BDI.4_1	Bururi	120	wpcon	889538	891452	99.7853	347.557
BDI	Burundi	BDI.4_1	Bururi	120	wpun	881636	891447	98.8995	347.557
BDI	Burundi	BDI.4_1	Bururi	150	hrsl	821006	822651	99.8001	347.557
BDI	Burundi	BDI.4_1	Bururi	150	ghs	842200	857595	98.2049	347.557
BDI	Burundi	BDI.4_1	Bururi	150	gpwv4	965748	983387	98.2063	347.557
BDI	Burundi	BDI.4_1	Bururi	150	landscan	807467	820746	98.3821	347.557
BDI	Burundi	BDI.4_1	Bururi	150	wpcon	889538	891452	99.7853	347.557
BDI	Burundi	BDI.4_1	Bururi	150	wpun	881636	891447	98.8995	347.557
BDI	Burundi	BDI.4_1	Bururi	180	hrsl	821006	822651	99.8001	347.557
BDI	Burundi	BDI.4_1	Bururi	180	ghs	842200	857595	98.2049	347.557
BDI	Burundi	BDI.4_1	Bururi	180	gpwv4	965748	983387	98.2063	347.557
BDI	Burundi	BDI.4_1	Bururi	180	landscan	807467	820746	98.3821	347.557
BDI	Burundi	BDI.4_1	Bururi	180	wpcon	889538	891452	99.7853	347.557
BDI	Burundi	BDI.4_1	Bururi	180	wpun	881636	891447	98.8995	347.557
BDI	Burundi	BDI.5_1	Cankuzo	30	hrsl	325947	329101	99.0416	415.696
BDI	Burundi	BDI.5_1	Cankuzo	30	ghs	332032	334543	99.2494	415.696
BDI	Burundi	BDI.5_1	Cankuzo	30	gpwv4	352675	390472	90.3202	415.696
BDI	Burundi	BDI.5_1	Cankuzo	30	landscan	324171	329453	98.3969	415.696
BDI	Burundi	BDI.5_1	Cankuzo	30	wpcon	350938	354907	98.8814	415.696
BDI	Burundi	BDI.5_1	Cankuzo	30	wpun	326403	354937	91.9607	415.696
BDI	Burundi	BDI.5_1	Cankuzo	60	hrsl	329048	329101	99.984	415.696
BDI	Burundi	BDI.5_1	Cankuzo	60	ghs	332032	334543	99.2494	415.696
BDI	Burundi	BDI.5_1	Cankuzo	60	gpwv4	379541	390472	97.2007	415.696
BDI	Burundi	BDI.5_1	Cankuzo	60	landscan	328269	329453	99.6408	415.696
BDI	Burundi	BDI.5_1	Cankuzo	60	wpcon	354767	354907	99.9604	415.696
BDI	Burundi	BDI.5_1	Cankuzo	60	wpun	346594	354937	97.6495	415.696
BDI	Burundi	BDI.5_1	Cankuzo	90	hrsl	329048	329101	99.984	415.696
BDI	Burundi	BDI.5_1	Cankuzo	90	ghs	332032	334543	99.2494	415.696
BDI	Burundi	BDI.5_1	Cankuzo	90	gpwv4	388380	390472	99.4642	415.696
BDI	Burundi	BDI.5_1	Cankuzo	90	landscan	328413	329453	99.6845	415.696
BDI	Burundi	BDI.5_1	Cankuzo	90	wpcon	354803	354907	99.9705	415.696
BDI	Burundi	BDI.5_1	Cankuzo	90	wpun	353636	354937	99.6334	415.696
BDI	Burundi	BDI.5_1	Cankuzo	120	hrsl	329048	329101	99.984	415.696
BDI	Burundi	BDI.5_1	Cankuzo	120	ghs	332032	334543	99.2494	415.696
BDI	Burundi	BDI.5_1	Cankuzo	120	gpwv4	388380	390472	99.4642	415.696
BDI	Burundi	BDI.5_1	Cankuzo	120	landscan	328413	329453	99.6845	415.696
BDI	Burundi	BDI.5_1	Cankuzo	120	wpcon	354803	354907	99.9705	415.696
BDI	Burundi	BDI.5_1	Cankuzo	120	wpun	353677	354937	99.6451	415.696
BDI	Burundi	BDI.5_1	Cankuzo	150	hrsl	329048	329101	99.984	415.696
BDI	Burundi	BDI.5_1	Cankuzo	150	ghs	332032	334543	99.2494	415.696
BDI	Burundi	BDI.5_1	Cankuzo	150	gpwv4	388380	390472	99.4642	415.696
BDI	Burundi	BDI.5_1	Cankuzo	150	landscan	328413	329453	99.6845	415.696
BDI	Burundi	BDI.5_1	Cankuzo	150	wpcon	354803	354907	99.9705	415.696
BDI	Burundi	BDI.5_1	Cankuzo	150	wpun	353677	354937	99.6451	415.696
BDI	Burundi	BDI.5_1	Cankuzo	180	hrsl	329048	329101	99.984	415.696
BDI	Burundi	BDI.5_1	Cankuzo	180	ghs	332032	334543	99.2494	415.696
BDI	Burundi	BDI.5_1	Cankuzo	180	gpwv4	388380	390472	99.4642	415.696
BDI	Burundi	BDI.5_1	Cankuzo	180	landscan	328413	329453	99.6845	415.696
BDI	Burundi	BDI.5_1	Cankuzo	180	wpcon	354803	354907	99.9705	415.696
BDI	Burundi	BDI.5_1	Cankuzo	180	wpun	353677	354937	99.6451	415.696
BDI	Burundi	BDI.6_1	Cibitoke	30	hrsl	606694	608746	99.6629	313.816
BDI	Burundi	BDI.6_1	Cibitoke	30	ghs	615661	626902	98.2068	313.816
BDI	Burundi	BDI.6_1	Cibitoke	30	gpwv4	607186	676355	89.7733	313.816
BDI	Burundi	BDI.6_1	Cibitoke	30	landscan	650575	663465	98.0572	313.816
BDI	Burundi	BDI.6_1	Cibitoke	30	wpcon	616989	620114	99.4961	313.816
BDI	Burundi	BDI.6_1	Cibitoke	30	wpun	568368	617231	92.0834	313.816
BDI	Burundi	BDI.6_1	Cibitoke	60	hrsl	608077	608746	99.8901	313.816
BDI	Burundi	BDI.6_1	Cibitoke	60	ghs	616112	626902	98.2787	313.816
BDI	Burundi	BDI.6_1	Cibitoke	60	gpwv4	629018	676355	93.0012	313.816
BDI	Burundi	BDI.6_1	Cibitoke	60	landscan	656364	663465	98.9297	313.816
BDI	Burundi	BDI.6_1	Cibitoke	60	wpcon	618863	620114	99.7983	313.816
BDI	Burundi	BDI.6_1	Cibitoke	60	wpun	583521	617231	94.5384	313.816
BDI	Burundi	BDI.6_1	Cibitoke	90	hrsl	608077	608746	99.8901	313.816
BDI	Burundi	BDI.6_1	Cibitoke	90	ghs	616112	626902	98.2787	313.816
BDI	Burundi	BDI.6_1	Cibitoke	90	gpwv4	643292	676355	95.1116	313.816
BDI	Burundi	BDI.6_1	Cibitoke	90	landscan	656378	663465	98.9319	313.816
BDI	Burundi	BDI.6_1	Cibitoke	90	wpcon	618863	620114	99.7983	313.816
BDI	Burundi	BDI.6_1	Cibitoke	90	wpun	593045	617231	96.0814	313.816
BDI	Burundi	BDI.6_1	Cibitoke	120	hrsl	608077	608746	99.8901	313.816
BDI	Burundi	BDI.6_1	Cibitoke	120	ghs	616112	626902	98.2787	313.816
BDI	Burundi	BDI.6_1	Cibitoke	120	gpwv4	655842	676355	96.9672	313.816
BDI	Burundi	BDI.6_1	Cibitoke	120	landscan	656381	663465	98.9324	313.816
BDI	Burundi	BDI.6_1	Cibitoke	120	wpcon	618863	620114	99.7983	313.816
BDI	Burundi	BDI.6_1	Cibitoke	120	wpun	601695	617231	97.4829	313.816
BDI	Burundi	BDI.6_1	Cibitoke	150	hrsl	608077	608746	99.8901	313.816
BDI	Burundi	BDI.6_1	Cibitoke	150	ghs	616112	626902	98.2787	313.816
BDI	Burundi	BDI.6_1	Cibitoke	150	gpwv4	662676	676355	97.9776	313.816
BDI	Burundi	BDI.6_1	Cibitoke	150	landscan	656383	663465	98.9326	313.816
BDI	Burundi	BDI.6_1	Cibitoke	150	wpcon	618863	620114	99.7983	313.816
BDI	Burundi	BDI.6_1	Cibitoke	150	wpun	606480	617231	98.2581	313.816
BDI	Burundi	BDI.6_1	Cibitoke	180	hrsl	608077	608746	99.8901	313.816
BDI	Burundi	BDI.6_1	Cibitoke	180	ghs	616112	626902	98.2787	313.816
BDI	Burundi	BDI.6_1	Cibitoke	180	gpwv4	665042	676355	98.3274	313.816
BDI	Burundi	BDI.6_1	Cibitoke	180	landscan	656383	663465	98.9326	313.816
BDI	Burundi	BDI.6_1	Cibitoke	180	wpcon	618863	620114	99.7983	313.816
BDI	Burundi	BDI.6_1	Cibitoke	180	wpun	608536	617231	98.5912	313.816
BDI	Burundi	BDI.7_1	Gitega	30	hrsl	931078	932099	99.8904	196.55
BDI	Burundi	BDI.7_1	Gitega	30	ghs	960924	967566	99.3135	196.55
BDI	Burundi	BDI.7_1	Gitega	30	gpwv4	1.00669e+06	1.02325e+06	98.3815	196.55
BDI	Burundi	BDI.7_1	Gitega	30	landscan	1.01823e+06	1.02718e+06	99.1287	196.55
BDI	Burundi	BDI.7_1	Gitega	30	wpcon	928030	929604	99.8307	196.55
BDI	Burundi	BDI.7_1	Gitega	30	wpun	919350	929576	98.9	196.55
BDI	Burundi	BDI.7_1	Gitega	60	hrsl	931585	932099	99.9448	196.55
BDI	Burundi	BDI.7_1	Gitega	60	ghs	960924	967566	99.3135	196.55
BDI	Burundi	BDI.7_1	Gitega	60	gpwv4	1.01484e+06	1.02325e+06	99.178	196.55
BDI	Burundi	BDI.7_1	Gitega	60	landscan	1.01923e+06	1.02718e+06	99.2264	196.55
BDI	Burundi	BDI.7_1	Gitega	60	wpcon	929078	929604	99.9434	196.55
BDI	Burundi	BDI.7_1	Gitega	60	wpun	921587	929576	99.1406	196.55
BDI	Burundi	BDI.7_1	Gitega	90	hrsl	931585	932099	99.9448	196.55
BDI	Burundi	BDI.7_1	Gitega	90	ghs	960924	967566	99.3135	196.55
BDI	Burundi	BDI.7_1	Gitega	90	gpwv4	1.01484e+06	1.02325e+06	99.178	196.55
BDI	Burundi	BDI.7_1	Gitega	90	landscan	1.01923e+06	1.02718e+06	99.2264	196.55
BDI	Burundi	BDI.7_1	Gitega	90	wpcon	929078	929604	99.9434	196.55
BDI	Burundi	BDI.7_1	Gitega	90	wpun	921587	929576	99.1406	196.55
BDI	Burundi	BDI.7_1	Gitega	120	hrsl	931585	932099	99.9448	196.55
BDI	Burundi	BDI.7_1	Gitega	120	ghs	960924	967566	99.3135	196.55
BDI	Burundi	BDI.7_1	Gitega	120	gpwv4	1.01484e+06	1.02325e+06	99.178	196.55
BDI	Burundi	BDI.7_1	Gitega	120	landscan	1.01923e+06	1.02718e+06	99.2264	196.55
BDI	Burundi	BDI.7_1	Gitega	120	wpcon	929078	929604	99.9434	196.55
BDI	Burundi	BDI.7_1	Gitega	120	wpun	921587	929576	99.1406	196.55
BDI	Burundi	BDI.7_1	Gitega	150	hrsl	931585	932099	99.9448	196.55
BDI	Burundi	BDI.7_1	Gitega	150	ghs	960924	967566	99.3135	196.55
BDI	Burundi	BDI.7_1	Gitega	150	gpwv4	1.01484e+06	1.02325e+06	99.178	196.55
BDI	Burundi	BDI.7_1	Gitega	150	landscan	1.01923e+06	1.02718e+06	99.2264	196.55
BDI	Burundi	BDI.7_1	Gitega	150	wpcon	929078	929604	99.9434	196.55
BDI	Burundi	BDI.7_1	Gitega	150	wpun	921587	929576	99.1406	196.55
BDI	Burundi	BDI.7_1	Gitega	180	hrsl	931585	932099	99.9448	196.55
BDI	Burundi	BDI.7_1	Gitega	180	ghs	960924	967566	99.3135	196.55
BDI	Burundi	BDI.7_1	Gitega	180	gpwv4	1.01484e+06	1.02325e+06	99.178	196.55
BDI	Burundi	BDI.7_1	Gitega	180	landscan	1.01923e+06	1.02718e+06	99.2264	196.55
BDI	Burundi	BDI.7_1	Gitega	180	wpcon	929078	929604	99.9434	196.55
BDI	Burundi	BDI.7_1	Gitega	180	wpun	921587	929576	99.1406	196.55
BDI	Burundi	BDI.8_1	Karuzi	30	hrsl	559546	559808	99.9533	209.957
BDI	Burundi	BDI.8_1	Karuzi	30	ghs	589393	589393	100	209.957
BDI	Burundi	BDI.8_1	Karuzi	30	gpwv4	602251	615267	97.8846	209.957
BDI	Burundi	BDI.8_1	Karuzi	30	landscan	615657	618865	99.4817	209.957
BDI	Burundi	BDI.8_1	Karuzi	30	wpcon	559100	559259	99.9714	209.957
BDI	Burundi	BDI.8_1	Karuzi	30	wpun	546393	559275	97.6967	209.957
BDI	Burundi	BDI.8_1	Karuzi	60	hrsl	559586	559808	99.9605	209.957
BDI	Burundi	BDI.8_1	Karuzi	60	ghs	589393	589393	100	209.957
BDI	Burundi	BDI.8_1	Karuzi	60	gpwv4	610969	615267	99.3015	209.957
BDI	Burundi	BDI.8_1	Karuzi	60	landscan	616117	618865	99.556	209.957
BDI	Burundi	BDI.8_1	Karuzi	60	wpcon	559108	559259	99.973	209.957
BDI	Burundi	BDI.8_1	Karuzi	60	wpun	554609	559275	99.1658	209.957
BDI	Burundi	BDI.8_1	Karuzi	90	hrsl	559586	559808	99.9605	209.957
BDI	Burundi	BDI.8_1	Karuzi	90	ghs	589393	589393	100	209.957
BDI	Burundi	BDI.8_1	Karuzi	90	gpwv4	611485	615267	99.3854	209.957
BDI	Burundi	BDI.8_1	Karuzi	90	landscan	616118	618865	99.5562	209.957
BDI	Burundi	BDI.8_1	Karuzi	90	wpcon	559108	559259	99.973	209.957
BDI	Burundi	BDI.8_1	Karuzi	90	wpun	554844	559275	99.2078	209.957
BDI	Burundi	BDI.8_1	Karuzi	120	hrsl	559586	559808	99.9605	209.957
BDI	Burundi	BDI.8_1	Karuzi	120	ghs	589393	589393	100	209.957
BDI	Burundi	BDI.8_1	Karuzi	120	gpwv4	611485	615267	99.3854	209.957
BDI	Burundi	BDI.8_1	Karuzi	120	landscan	616118	618865	99.5562	209.957
BDI	Burundi	BDI.8_1	Karuzi	120	wpcon	559108	559259	99.973	209.957
BDI	Burundi	BDI.8_1	Karuzi	120	wpun	554865	559275	99.2115	209.957
BDI	Burundi	BDI.8_1	Karuzi	150	hrsl	559586	559808	99.9605	209.957
BDI	Burundi	BDI.8_1	Karuzi	150	ghs	589393	589393	100	209.957
BDI	Burundi	BDI.8_1	Karuzi	150	gpwv4	611485	615267	99.3854	209.957
BDI	Burundi	BDI.8_1	Karuzi	150	landscan	616118	618865	99.5562	209.957
BDI	Burundi	BDI.8_1	Karuzi	150	wpcon	559108	559259	99.973	209.957
BDI	Burundi	BDI.8_1	Karuzi	150	wpun	554865	559275	99.2115	209.957
BDI	Burundi	BDI.8_1	Karuzi	180	hrsl	559586	559808	99.9605	209.957
BDI	Burundi	BDI.8_1	Karuzi	180	ghs	589393	589393	100	209.957
BDI	Burundi	BDI.8_1	Karuzi	180	gpwv4	611485	615267	99.3854	209.957
BDI	Burundi	BDI.8_1	Karuzi	180	landscan	616118	618865	99.5562	209.957
BDI	Burundi	BDI.8_1	Karuzi	180	wpcon	559108	559259	99.973	209.957
BDI	Burundi	BDI.8_1	Karuzi	180	wpun	554865	559275	99.2115	209.957
BDI	Burundi	BDI.9_1	Kayanza	30	hrsl	836213	836881	99.9202	142.226
BDI	Burundi	BDI.9_1	Kayanza	30	ghs	858073	865981	99.0868	142.226
BDI	Burundi	BDI.9_1	Kayanza	30	gpwv4	959410	992674	96.649	142.226
BDI	Burundi	BDI.9_1	Kayanza	30	landscan	833653	839906	99.2555	142.226
BDI	Burundi	BDI.9_1	Kayanza	30	wpcon	907592	908478	99.9025	142.226
BDI	Burundi	BDI.9_1	Kayanza	30	wpun	880999	907288	97.1025	142.226
BDI	Burundi	BDI.9_1	Kayanza	60	hrsl	836213	836881	99.9202	142.226
BDI	Burundi	BDI.9_1	Kayanza	60	ghs	858073	865981	99.0868	142.226
BDI	Burundi	BDI.9_1	Kayanza	60	gpwv4	982577	992674	98.9828	142.226
BDI	Burundi	BDI.9_1	Kayanza	60	landscan	833935	839906	99.2891	142.226
BDI	Burundi	BDI.9_1	Kayanza	60	wpcon	907592	908478	99.9025	142.226
BDI	Burundi	BDI.9_1	Kayanza	60	wpun	893264	907288	98.4543	142.226
BDI	Burundi	BDI.9_1	Kayanza	90	hrsl	836213	836881	99.9202	142.226
BDI	Burundi	BDI.9_1	Kayanza	90	ghs	858073	865981	99.0868	142.226
BDI	Burundi	BDI.9_1	Kayanza	90	gpwv4	985009	992674	99.2278	142.226
BDI	Burundi	BDI.9_1	Kayanza	90	landscan	833938	839906	99.2894	142.226
BDI	Burundi	BDI.9_1	Kayanza	90	wpcon	907592	908478	99.9025	142.226
BDI	Burundi	BDI.9_1	Kayanza	90	wpun	895004	907288	98.646	142.226
BDI	Burundi	BDI.9_1	Kayanza	120	hrsl	836213	836881	99.9202	142.226
BDI	Burundi	BDI.9_1	Kayanza	120	ghs	858073	865981	99.0868	142.226
BDI	Burundi	BDI.9_1	Kayanza	120	gpwv4	985009	992674	99.2278	142.226
BDI	Burundi	BDI.9_1	Kayanza	120	landscan	833938	839906	99.2894	142.226
BDI	Burundi	BDI.9_1	Kayanza	120	wpcon	907592	908478	99.9025	142.226
BDI	Burundi	BDI.9_1	Kayanza	120	wpun	895004	907288	98.646	142.226
BDI	Burundi	BDI.9_1	Kayanza	150	hrsl	836213	836881	99.9202	142.226
BDI	Burundi	BDI.9_1	Kayanza	150	ghs	858073	865981	99.0868	142.226
BDI	Burundi	BDI.9_1	Kayanza	150	gpwv4	985009	992674	99.2278	142.226
BDI	Burundi	BDI.9_1	Kayanza	150	landscan	833938	839906	99.2894	142.226
BDI	Burundi	BDI.9_1	Kayanza	150	wpcon	907592	908478	99.9025	142.226
BDI	Burundi	BDI.9_1	Kayanza	150	wpun	895004	907288	98.646	142.226
BDI	Burundi	BDI.9_1	Kayanza	180	hrsl	836213	836881	99.9202	142.226
BDI	Burundi	BDI.9_1	Kayanza	180	ghs	858073	865981	99.0868	142.226
BDI	Burundi	BDI.9_1	Kayanza	180	gpwv4	985009	992674	99.2278	142.226
BDI	Burundi	BDI.9_1	Kayanza	180	landscan	833938	839906	99.2894	142.226
BDI	Burundi	BDI.9_1	Kayanza	180	wpcon	907592	908478	99.9025	142.226
BDI	Burundi	BDI.9_1	Kayanza	180	wpun	895004	907288	98.646	142.226
BEN	Benin	BEN.1_1	Alibori	30	hrsl	678479	960712	70.6225	4608.33
BEN	Benin	BEN.1_1	Alibori	30	ghs	1.01266e+06	1.10403e+06	91.7244	4608.33
BEN	Benin	BEN.1_1	Alibori	30	gpwv4	258861	1.12752e+06	22.9584	4608.33
BEN	Benin	BEN.1_1	Alibori	30	landscan	836420	1.0666e+06	78.4193	4608.33
BEN	Benin	BEN.1_1	Alibori	30	wpcon	632688	1.11677e+06	56.6534	4608.33
BEN	Benin	BEN.1_1	Alibori	30	wpun	469896	1.11677e+06	42.0763	4608.33
BEN	Benin	BEN.1_1	Alibori	60	hrsl	839618	960712	87.3954	4608.33
BEN	Benin	BEN.1_1	Alibori	60	ghs	1.06562e+06	1.10403e+06	96.5211	4608.33
BEN	Benin	BEN.1_1	Alibori	60	gpwv4	556088	1.12752e+06	49.3196	4608.33
BEN	Benin	BEN.1_1	Alibori	60	landscan	967783	1.0666e+06	90.7354	4608.33
BEN	Benin	BEN.1_1	Alibori	60	wpcon	891637	1.11677e+06	79.8406	4608.33
BEN	Benin	BEN.1_1	Alibori	60	wpun	749917	1.11677e+06	67.1505	4608.33
BEN	Benin	BEN.1_1	Alibori	90	hrsl	901532	960712	93.84	4608.33
BEN	Benin	BEN.1_1	Alibori	90	ghs	1.0789e+06	1.10403e+06	97.7239	4608.33
BEN	Benin	BEN.1_1	Alibori	90	gpwv4	753224	1.12752e+06	66.8036	4608.33
BEN	Benin	BEN.1_1	Alibori	90	landscan	1.00818e+06	1.0666e+06	94.5225	4608.33
BEN	Benin	BEN.1_1	Alibori	90	wpcon	1.00445e+06	1.11677e+06	89.9427	4608.33
BEN	Benin	BEN.1_1	Alibori	90	wpun	891488	1.11677e+06	79.8274	4608.33
BEN	Benin	BEN.1_1	Alibori	120	hrsl	934174	960712	97.2377	4608.33
BEN	Benin	BEN.1_1	Alibori	120	ghs	1.08488e+06	1.10403e+06	98.2658	4608.33
BEN	Benin	BEN.1_1	Alibori	120	gpwv4	880313	1.12752e+06	78.0751	4608.33
BEN	Benin	BEN.1_1	Alibori	120	landscan	1.02821e+06	1.0666e+06	96.4005	4608.33
BEN	Benin	BEN.1_1	Alibori	120	wpcon	1.06427e+06	1.11677e+06	95.2992	4608.33
BEN	Benin	BEN.1_1	Alibori	120	wpun	972574	1.11677e+06	87.0881	4608.33
BEN	Benin	BEN.1_1	Alibori	150	hrsl	948180	960712	98.6955	4608.33
BEN	Benin	BEN.1_1	Alibori	150	ghs	1.08577e+06	1.10403e+06	98.3465	4608.33
BEN	Benin	BEN.1_1	Alibori	150	gpwv4	964044	1.12752e+06	85.5012	4608.33
BEN	Benin	BEN.1_1	Alibori	150	landscan	1.03785e+06	1.0666e+06	97.3044	4608.33
BEN	Benin	BEN.1_1	Alibori	150	wpcon	1.09214e+06	1.11677e+06	97.7946	4608.33
BEN	Benin	BEN.1_1	Alibori	150	wpun	1.01876e+06	1.11677e+06	91.2238	4608.33
BEN	Benin	BEN.1_1	Alibori	180	hrsl	954362	960712	99.339	4608.33
BEN	Benin	BEN.1_1	Alibori	180	ghs	1.08654e+06	1.10403e+06	98.416	4608.33
BEN	Benin	BEN.1_1	Alibori	180	gpwv4	1.018e+06	1.12752e+06	90.2864	4608.33
BEN	Benin	BEN.1_1	Alibori	180	landscan	1.04453e+06	1.0666e+06	97.9313	4608.33
BEN	Benin	BEN.1_1	Alibori	180	wpcon	1.10406e+06	1.11677e+06	98.862	4608.33
BEN	Benin	BEN.1_1	Alibori	180	wpun	1.04717e+06	1.11677e+06	93.7678	4608.33
BEN	Benin	BEN.10_1	Ou√©m√©	30	hrsl	1.18184e+06	1.20066e+06	98.4323	203.999
BEN	Benin	BEN.10_1	Ou√©m√©	30	ghs	1.3435e+06	1.38101e+06	97.2838	203.999
BEN	Benin	BEN.10_1	Ou√©m√©	30	gpwv4	1.23665e+06	1.38324e+06	89.4025	203.999
BEN	Benin	BEN.10_1	Ou√©m√©	30	landscan	1.34246e+06	1.39093e+06	96.5157	203.999
BEN	Benin	BEN.10_1	Ou√©m√©	30	wpcon	1.32629e+06	1.3471e+06	98.4553	203.999
BEN	Benin	BEN.10_1	Ou√©m√©	30	wpun	1.24785e+06	1.34488e+06	92.7858	203.999
BEN	Benin	BEN.10_1	Ou√©m√©	60	hrsl	1.18769e+06	1.20066e+06	98.9197	203.999
BEN	Benin	BEN.10_1	Ou√©m√©	60	ghs	1.35076e+06	1.38101e+06	97.8096	203.999
BEN	Benin	BEN.10_1	Ou√©m√©	60	gpwv4	1.32021e+06	1.38324e+06	95.4427	203.999
BEN	Benin	BEN.10_1	Ou√©m√©	60	landscan	1.35728e+06	1.39093e+06	97.5809	203.999
BEN	Benin	BEN.10_1	Ou√©m√©	60	wpcon	1.33367e+06	1.3471e+06	99.0029	203.999
BEN	Benin	BEN.10_1	Ou√©m√©	60	wpun	1.30668e+06	1.34488e+06	97.1599	203.999
BEN	Benin	BEN.10_1	Ou√©m√©	90	hrsl	1.19119e+06	1.20066e+06	99.2117	203.999
BEN	Benin	BEN.10_1	Ou√©m√©	90	ghs	1.35488e+06	1.38101e+06	98.1081	203.999
BEN	Benin	BEN.10_1	Ou√©m√©	90	gpwv4	1.33389e+06	1.38324e+06	96.4317	203.999
BEN	Benin	BEN.10_1	Ou√©m√©	90	landscan	1.3613e+06	1.39093e+06	97.8701	203.999
BEN	Benin	BEN.10_1	Ou√©m√©	90	wpcon	1.33684e+06	1.3471e+06	99.2381	203.999
BEN	Benin	BEN.10_1	Ou√©m√©	90	wpun	1.31593e+06	1.34488e+06	97.8477	203.999
BEN	Benin	BEN.10_1	Ou√©m√©	120	hrsl	1.19231e+06	1.20066e+06	99.3044	203.999
BEN	Benin	BEN.10_1	Ou√©m√©	120	ghs	1.35657e+06	1.38101e+06	98.2305	203.999
BEN	Benin	BEN.10_1	Ou√©m√©	120	gpwv4	1.33789e+06	1.38324e+06	96.7215	203.999
BEN	Benin	BEN.10_1	Ou√©m√©	120	landscan	1.36557e+06	1.39093e+06	98.1769	203.999
BEN	Benin	BEN.10_1	Ou√©m√©	120	wpcon	1.33778e+06	1.3471e+06	99.3082	203.999
BEN	Benin	BEN.10_1	Ou√©m√©	120	wpun	1.31904e+06	1.34488e+06	98.0788	203.999
BEN	Benin	BEN.10_1	Ou√©m√©	150	hrsl	1.19234e+06	1.20066e+06	99.3075	203.999
BEN	Benin	BEN.10_1	Ou√©m√©	150	ghs	1.35659e+06	1.38101e+06	98.2315	203.999
BEN	Benin	BEN.10_1	Ou√©m√©	150	gpwv4	1.33804e+06	1.38324e+06	96.7321	203.999
BEN	Benin	BEN.10_1	Ou√©m√©	150	landscan	1.36563e+06	1.39093e+06	98.1815	203.999
BEN	Benin	BEN.10_1	Ou√©m√©	150	wpcon	1.33781e+06	1.3471e+06	99.3105	203.999
BEN	Benin	BEN.10_1	Ou√©m√©	150	wpun	1.3192e+06	1.34488e+06	98.0909	203.999
BEN	Benin	BEN.10_1	Ou√©m√©	180	hrsl	1.19234e+06	1.20066e+06	99.3075	203.999
BEN	Benin	BEN.10_1	Ou√©m√©	180	ghs	1.35659e+06	1.38101e+06	98.2315	203.999
BEN	Benin	BEN.10_1	Ou√©m√©	180	gpwv4	1.33804e+06	1.38324e+06	96.7321	203.999
BEN	Benin	BEN.10_1	Ou√©m√©	180	landscan	1.36563e+06	1.39093e+06	98.1815	203.999
BEN	Benin	BEN.10_1	Ou√©m√©	180	wpcon	1.33781e+06	1.3471e+06	99.3105	203.999
BEN	Benin	BEN.10_1	Ou√©m√©	180	wpun	1.3192e+06	1.34488e+06	98.0909	203.999
BEN	Benin	BEN.11_1	Plateau	30	hrsl	649110	676463	95.9564	1125.6
BEN	Benin	BEN.11_1	Plateau	30	ghs	762825	776314	98.2625	1125.6
BEN	Benin	BEN.11_1	Plateau	30	gpwv4	639142	779434	82.0009	1125.6
BEN	Benin	BEN.11_1	Plateau	30	landscan	748152	795728	94.021	1125.6
BEN	Benin	BEN.11_1	Plateau	30	wpcon	709793	757475	93.7051	1125.6
BEN	Benin	BEN.11_1	Plateau	30	wpun	665085	757469	87.8035	1125.6
BEN	Benin	BEN.11_1	Plateau	60	hrsl	675375	676463	99.8392	1125.6
BEN	Benin	BEN.11_1	Plateau	60	ghs	776145	776314	99.9782	1125.6
BEN	Benin	BEN.11_1	Plateau	60	gpwv4	770546	779434	98.8597	1125.6
BEN	Benin	BEN.11_1	Plateau	60	landscan	794663	795728	99.8662	1125.6
BEN	Benin	BEN.11_1	Plateau	60	wpcon	754552	757475	99.614	1125.6
BEN	Benin	BEN.11_1	Plateau	60	wpun	752537	757469	99.3489	1125.6
BEN	Benin	BEN.11_1	Plateau	90	hrsl	676406	676463	99.9917	1125.6
BEN	Benin	BEN.11_1	Plateau	90	ghs	776285	776314	99.9963	1125.6
BEN	Benin	BEN.11_1	Plateau	90	gpwv4	779343	779434	99.9884	1125.6
BEN	Benin	BEN.11_1	Plateau	90	landscan	795693	795728	99.9956	1125.6
BEN	Benin	BEN.11_1	Plateau	90	wpcon	757434	757475	99.9945	1125.6
BEN	Benin	BEN.11_1	Plateau	90	wpun	757306	757469	99.9785	1125.6
BEN	Benin	BEN.11_1	Plateau	120	hrsl	676406	676463	99.9917	1125.6
BEN	Benin	BEN.11_1	Plateau	120	ghs	776285	776314	99.9963	1125.6
BEN	Benin	BEN.11_1	Plateau	120	gpwv4	779434	779434	100	1125.6
BEN	Benin	BEN.11_1	Plateau	120	landscan	795728	795728	100	1125.6
BEN	Benin	BEN.11_1	Plateau	120	wpcon	757434	757475	99.9945	1125.6
BEN	Benin	BEN.11_1	Plateau	120	wpun	757315	757469	99.9797	1125.6
BEN	Benin	BEN.11_1	Plateau	150	hrsl	676406	676463	99.9917	1125.6
BEN	Benin	BEN.11_1	Plateau	150	ghs	776285	776314	99.9963	1125.6
BEN	Benin	BEN.11_1	Plateau	150	gpwv4	779434	779434	100	1125.6
BEN	Benin	BEN.11_1	Plateau	150	landscan	795728	795728	100	1125.6
BEN	Benin	BEN.11_1	Plateau	150	wpcon	757434	757475	99.9945	1125.6
BEN	Benin	BEN.11_1	Plateau	150	wpun	757315	757469	99.9797	1125.6
BEN	Benin	BEN.11_1	Plateau	180	hrsl	676406	676463	99.9917	1125.6
BEN	Benin	BEN.11_1	Plateau	180	ghs	776285	776314	99.9963	1125.6
BEN	Benin	BEN.11_1	Plateau	180	gpwv4	779434	779434	100	1125.6
BEN	Benin	BEN.11_1	Plateau	180	landscan	795728	795728	100	1125.6
BEN	Benin	BEN.11_1	Plateau	180	wpcon	757434	757475	99.9945	1125.6
BEN	Benin	BEN.11_1	Plateau	180	wpun	757315	757469	99.9797	1125.6
BEN	Benin	BEN.12_1	Zou	30	hrsl	889894	916360	97.1119	1175.49
BEN	Benin	BEN.12_1	Zou	30	ghs	1.03172e+06	1.05537e+06	97.7591	1175.49
BEN	Benin	BEN.12_1	Zou	30	gpwv4	744030	1.01394e+06	73.3805	1175.49
BEN	Benin	BEN.12_1	Zou	30	landscan	990416	1.06171e+06	93.2851	1175.49
BEN	Benin	BEN.12_1	Zou	30	wpcon	924242	991923	93.1768	1175.49
BEN	Benin	BEN.12_1	Zou	30	wpun	834983	991933	84.1774	1175.49
BEN	Benin	BEN.12_1	Zou	60	hrsl	907986	916360	99.0862	1175.49
BEN	Benin	BEN.12_1	Zou	60	ghs	1.04178e+06	1.05537e+06	98.7126	1175.49
BEN	Benin	BEN.12_1	Zou	60	gpwv4	944576	1.01394e+06	93.1594	1175.49
BEN	Benin	BEN.12_1	Zou	60	landscan	1.04642e+06	1.06171e+06	98.56	1175.49
BEN	Benin	BEN.12_1	Zou	60	wpcon	972247	991923	98.0164	1175.49
BEN	Benin	BEN.12_1	Zou	60	wpun	956948	991933	96.4731	1175.49
BEN	Benin	BEN.12_1	Zou	90	hrsl	914921	916360	99.843	1175.49
BEN	Benin	BEN.12_1	Zou	90	ghs	1.04651e+06	1.05537e+06	99.1607	1175.49
BEN	Benin	BEN.12_1	Zou	90	gpwv4	997833	1.01394e+06	98.4119	1175.49
BEN	Benin	BEN.12_1	Zou	90	landscan	1.05819e+06	1.06171e+06	99.6691	1175.49
BEN	Benin	BEN.12_1	Zou	90	wpcon	987239	991923	99.5278	1175.49
BEN	Benin	BEN.12_1	Zou	90	wpun	982096	991933	99.0083	1175.49
BEN	Benin	BEN.12_1	Zou	120	hrsl	916126	916360	99.9745	1175.49
BEN	Benin	BEN.12_1	Zou	120	ghs	1.049e+06	1.05537e+06	99.3963	1175.49
BEN	Benin	BEN.12_1	Zou	120	gpwv4	1.00695e+06	1.01394e+06	99.3107	1175.49
BEN	Benin	BEN.12_1	Zou	120	landscan	1.06003e+06	1.06171e+06	99.8419	1175.49
BEN	Benin	BEN.12_1	Zou	120	wpcon	990308	991923	99.8372	1175.49
BEN	Benin	BEN.12_1	Zou	120	wpun	985754	991933	99.3771	1175.49
BEN	Benin	BEN.12_1	Zou	150	hrsl	916141	916360	99.9761	1175.49
BEN	Benin	BEN.12_1	Zou	150	ghs	1.04902e+06	1.05537e+06	99.3985	1175.49
BEN	Benin	BEN.12_1	Zou	150	gpwv4	1.00898e+06	1.01394e+06	99.5116	1175.49
BEN	Benin	BEN.12_1	Zou	150	landscan	1.06016e+06	1.06171e+06	99.8544	1175.49
BEN	Benin	BEN.12_1	Zou	150	wpcon	990629	991923	99.8695	1175.49
BEN	Benin	BEN.12_1	Zou	150	wpun	986486	991933	99.4509	1175.49
BEN	Benin	BEN.12_1	Zou	180	hrsl	916200	916360	99.9826	1175.49
BEN	Benin	BEN.12_1	Zou	180	ghs	1.04972e+06	1.05537e+06	99.4645	1175.49
BEN	Benin	BEN.12_1	Zou	180	gpwv4	1.0098e+06	1.01394e+06	99.592	1175.49
BEN	Benin	BEN.12_1	Zou	180	landscan	1.06027e+06	1.06171e+06	99.8645	1175.49
BEN	Benin	BEN.12_1	Zou	180	wpcon	990964	991923	99.9034	1175.49
BEN	Benin	BEN.12_1	Zou	180	wpun	986849	991933	99.4875	1175.49
BEN	Benin	BEN.2_1	Atakora	30	hrsl	691790	895256	77.2729	3235.01
BEN	Benin	BEN.2_1	Atakora	30	ghs	864437	1.03141e+06	83.8108	3235.01
BEN	Benin	BEN.2_1	Atakora	30	gpwv4	301679	973434	30.9912	3235.01
BEN	Benin	BEN.2_1	Atakora	30	landscan	729456	955102	76.3746	3235.01
BEN	Benin	BEN.2_1	Atakora	30	wpcon	630533	962126	65.5353	3235.01
BEN	Benin	BEN.2_1	Atakora	30	wpun	419165	962131	43.5663	3235.01
BEN	Benin	BEN.2_1	Atakora	60	hrsl	824663	895256	92.1148	3235.01
BEN	Benin	BEN.2_1	Atakora	60	ghs	991094	1.03141e+06	96.0907	3235.01
BEN	Benin	BEN.2_1	Atakora	60	gpwv4	608444	973434	62.5049	3235.01
BEN	Benin	BEN.2_1	Atakora	60	landscan	880437	955102	92.1824	3235.01
BEN	Benin	BEN.2_1	Atakora	60	wpcon	834598	962126	86.7451	3235.01
BEN	Benin	BEN.2_1	Atakora	60	wpun	711924	962131	73.9945	3235.01
BEN	Benin	BEN.2_1	Atakora	90	hrsl	864618	895256	96.5777	3235.01
BEN	Benin	BEN.2_1	Atakora	90	ghs	1.00509e+06	1.03141e+06	97.4478	3235.01
BEN	Benin	BEN.2_1	Atakora	90	gpwv4	764760	973434	78.5631	3235.01
BEN	Benin	BEN.2_1	Atakora	90	landscan	916697	955102	95.9789	3235.01
BEN	Benin	BEN.2_1	Atakora	90	wpcon	906488	962126	94.2172	3235.01
BEN	Benin	BEN.2_1	Atakora	90	wpun	832881	962131	86.5663	3235.01
BEN	Benin	BEN.2_1	Atakora	120	hrsl	882504	895256	98.5757	3235.01
BEN	Benin	BEN.2_1	Atakora	120	ghs	1.01806e+06	1.03141e+06	98.7054	3235.01
BEN	Benin	BEN.2_1	Atakora	120	gpwv4	855235	973434	87.8575	3235.01
BEN	Benin	BEN.2_1	Atakora	120	landscan	939497	955102	98.3661	3235.01
BEN	Benin	BEN.2_1	Atakora	120	wpcon	938026	962126	97.4951	3235.01
BEN	Benin	BEN.2_1	Atakora	120	wpun	892931	962131	92.8077	3235.01
BEN	Benin	BEN.2_1	Atakora	150	hrsl	891530	895256	99.5839	3235.01
BEN	Benin	BEN.2_1	Atakora	150	ghs	1.02289e+06	1.03141e+06	99.1739	3235.01
BEN	Benin	BEN.2_1	Atakora	150	gpwv4	904943	973434	92.9641	3235.01
BEN	Benin	BEN.2_1	Atakora	150	landscan	948510	955102	99.3098	3235.01
BEN	Benin	BEN.2_1	Atakora	150	wpcon	952216	962126	98.9699	3235.01
BEN	Benin	BEN.2_1	Atakora	150	wpun	922852	962131	95.9175	3235.01
BEN	Benin	BEN.2_1	Atakora	180	hrsl	894329	895256	99.8965	3235.01
BEN	Benin	BEN.2_1	Atakora	180	ghs	1.02416e+06	1.03141e+06	99.2963	3235.01
BEN	Benin	BEN.2_1	Atakora	180	gpwv4	930815	973434	95.6218	3235.01
BEN	Benin	BEN.2_1	Atakora	180	landscan	951329	955102	99.6049	3235.01
BEN	Benin	BEN.2_1	Atakora	180	wpcon	957557	962126	99.525	3235.01
BEN	Benin	BEN.2_1	Atakora	180	wpun	937499	962131	97.4398	3235.01
BEN	Benin	BEN.3_1	Atlantique	30	hrsl	1.47402e+06	1.5053e+06	97.9221	433.823
BEN	Benin	BEN.3_1	Atlantique	30	ghs	1.67744e+06	1.73549e+06	96.6553	433.823
BEN	Benin	BEN.3_1	Atlantique	30	gpwv4	1.60327e+06	1.88508e+06	85.0504	433.823
BEN	Benin	BEN.3_1	Atlantique	30	landscan	1.61338e+06	1.73062e+06	93.2255	433.823
BEN	Benin	BEN.3_1	Atlantique	30	wpcon	1.7792e+06	1.82289e+06	97.6032	433.823
BEN	Benin	BEN.3_1	Atlantique	30	wpun	1.65198e+06	1.81974e+06	90.781	433.823
BEN	Benin	BEN.3_1	Atlantique	60	hrsl	1.48378e+06	1.5053e+06	98.5707	433.823
BEN	Benin	BEN.3_1	Atlantique	60	ghs	1.6929e+06	1.73549e+06	97.5463	433.823
BEN	Benin	BEN.3_1	Atlantique	60	gpwv4	1.74677e+06	1.88508e+06	92.6628	433.823
BEN	Benin	BEN.3_1	Atlantique	60	landscan	1.64001e+06	1.73062e+06	94.7639	433.823
BEN	Benin	BEN.3_1	Atlantique	60	wpcon	1.79585e+06	1.82289e+06	98.5167	433.823
BEN	Benin	BEN.3_1	Atlantique	60	wpun	1.71767e+06	1.81974e+06	94.391	433.823
BEN	Benin	BEN.3_1	Atlantique	90	hrsl	1.48586e+06	1.5053e+06	98.7086	433.823
BEN	Benin	BEN.3_1	Atlantique	90	ghs	1.69631e+06	1.73549e+06	97.7429	433.823
BEN	Benin	BEN.3_1	Atlantique	90	gpwv4	1.78812e+06	1.88508e+06	94.8565	433.823
BEN	Benin	BEN.3_1	Atlantique	90	landscan	1.64389e+06	1.73062e+06	94.988	433.823
BEN	Benin	BEN.3_1	Atlantique	90	wpcon	1.79954e+06	1.82289e+06	98.7191	433.823
BEN	Benin	BEN.3_1	Atlantique	90	wpun	1.73855e+06	1.81974e+06	95.5381	433.823
BEN	Benin	BEN.3_1	Atlantique	120	hrsl	1.48621e+06	1.5053e+06	98.7321	433.823
BEN	Benin	BEN.3_1	Atlantique	120	ghs	1.6969e+06	1.73549e+06	97.7768	433.823
BEN	Benin	BEN.3_1	Atlantique	120	gpwv4	1.79188e+06	1.88508e+06	95.0559	433.823
BEN	Benin	BEN.3_1	Atlantique	120	landscan	1.64404e+06	1.73062e+06	94.9968	433.823
BEN	Benin	BEN.3_1	Atlantique	120	wpcon	1.79995e+06	1.82289e+06	98.7416	433.823
BEN	Benin	BEN.3_1	Atlantique	120	wpun	1.74145e+06	1.81974e+06	95.6973	433.823
BEN	Benin	BEN.3_1	Atlantique	150	hrsl	1.48624e+06	1.5053e+06	98.7342	433.823
BEN	Benin	BEN.3_1	Atlantique	150	ghs	1.6969e+06	1.73549e+06	97.7768	433.823
BEN	Benin	BEN.3_1	Atlantique	150	gpwv4	1.79526e+06	1.88508e+06	95.2352	433.823
BEN	Benin	BEN.3_1	Atlantique	150	landscan	1.6441e+06	1.73062e+06	95.0003	433.823
BEN	Benin	BEN.3_1	Atlantique	150	wpcon	1.79998e+06	1.82289e+06	98.7434	433.823
BEN	Benin	BEN.3_1	Atlantique	150	wpun	1.74225e+06	1.81974e+06	95.7416	433.823
BEN	Benin	BEN.3_1	Atlantique	180	hrsl	1.48624e+06	1.5053e+06	98.7342	433.823
BEN	Benin	BEN.3_1	Atlantique	180	ghs	1.6969e+06	1.73549e+06	97.7768	433.823
BEN	Benin	BEN.3_1	Atlantique	180	gpwv4	1.79526e+06	1.88508e+06	95.2352	433.823
BEN	Benin	BEN.3_1	Atlantique	180	landscan	1.6441e+06	1.73062e+06	95.0003	433.823
BEN	Benin	BEN.3_1	Atlantique	180	wpcon	1.79998e+06	1.82289e+06	98.7434	433.823
BEN	Benin	BEN.3_1	Atlantique	180	wpun	1.74226e+06	1.81974e+06	95.7418	433.823
BEN	Benin	BEN.4_1	Borgou	30	hrsl	1.11193e+06	1.34785e+06	82.4962	4345.51
BEN	Benin	BEN.4_1	Borgou	30	ghs	1.47639e+06	1.54936e+06	95.2899	4345.51
BEN	Benin	BEN.4_1	Borgou	30	gpwv4	756966	1.59834e+06	47.3594	4345.51
BEN	Benin	BEN.4_1	Borgou	30	landscan	1.25532e+06	1.50005e+06	83.6855	4345.51
BEN	Benin	BEN.4_1	Borgou	30	wpcon	1.134e+06	1.57905e+06	71.8151	4345.51
BEN	Benin	BEN.4_1	Borgou	30	wpun	970307	1.57905e+06	61.4489	4345.51
BEN	Benin	BEN.4_1	Borgou	60	hrsl	1.27472e+06	1.34785e+06	94.5743	4345.51
BEN	Benin	BEN.4_1	Borgou	60	ghs	1.53826e+06	1.54936e+06	99.2833	4345.51
BEN	Benin	BEN.4_1	Borgou	60	gpwv4	1.20182e+06	1.59834e+06	75.1916	4345.51
BEN	Benin	BEN.4_1	Borgou	60	landscan	1.4321e+06	1.50005e+06	95.4706	4345.51
BEN	Benin	BEN.4_1	Borgou	60	wpcon	1.42136e+06	1.57905e+06	90.0132	4345.51
BEN	Benin	BEN.4_1	Borgou	60	wpun	1.34176e+06	1.57905e+06	84.9725	4345.51
BEN	Benin	BEN.4_1	Borgou	90	hrsl	1.32138e+06	1.34785e+06	98.0356	4345.51
BEN	Benin	BEN.4_1	Borgou	90	ghs	1.54676e+06	1.54936e+06	99.832	4345.51
BEN	Benin	BEN.4_1	Borgou	90	gpwv4	1.37769e+06	1.59834e+06	86.1951	4345.51
BEN	Benin	BEN.4_1	Borgou	90	landscan	1.46861e+06	1.50005e+06	97.9044	4345.51
BEN	Benin	BEN.4_1	Borgou	90	wpcon	1.52007e+06	1.57905e+06	96.2644	4345.51
BEN	Benin	BEN.4_1	Borgou	90	wpun	1.46513e+06	1.57905e+06	92.7859	4345.51
BEN	Benin	BEN.4_1	Borgou	120	hrsl	1.33852e+06	1.34785e+06	99.3077	4345.51
BEN	Benin	BEN.4_1	Borgou	120	ghs	1.54771e+06	1.54936e+06	99.8936	4345.51
BEN	Benin	BEN.4_1	Borgou	120	gpwv4	1.46315e+06	1.59834e+06	91.5415	4345.51
BEN	Benin	BEN.4_1	Borgou	120	landscan	1.48223e+06	1.50005e+06	98.8123	4345.51
BEN	Benin	BEN.4_1	Borgou	120	wpcon	1.55823e+06	1.57905e+06	98.6812	4345.51
BEN	Benin	BEN.4_1	Borgou	120	wpun	1.51541e+06	1.57905e+06	95.9701	4345.51
BEN	Benin	BEN.4_1	Borgou	150	hrsl	1.34484e+06	1.34785e+06	99.7761	4345.51
BEN	Benin	BEN.4_1	Borgou	150	ghs	1.54843e+06	1.54936e+06	99.94	4345.51
BEN	Benin	BEN.4_1	Borgou	150	gpwv4	1.51361e+06	1.59834e+06	94.6988	4345.51
BEN	Benin	BEN.4_1	Borgou	150	landscan	1.48916e+06	1.50005e+06	99.2743	4345.51
BEN	Benin	BEN.4_1	Borgou	150	wpcon	1.57175e+06	1.57905e+06	99.5374	4345.51
BEN	Benin	BEN.4_1	Borgou	150	wpun	1.54075e+06	1.57905e+06	97.5748	4345.51
BEN	Benin	BEN.4_1	Borgou	180	hrsl	1.34705e+06	1.34785e+06	99.9405	4345.51
BEN	Benin	BEN.4_1	Borgou	180	ghs	1.54903e+06	1.54936e+06	99.9784	4345.51
BEN	Benin	BEN.4_1	Borgou	180	gpwv4	1.54313e+06	1.59834e+06	96.5458	4345.51
BEN	Benin	BEN.4_1	Borgou	180	landscan	1.49098e+06	1.50005e+06	99.3956	4345.51
BEN	Benin	BEN.4_1	Borgou	180	wpcon	1.5768e+06	1.57905e+06	99.857	4345.51
BEN	Benin	BEN.4_1	Borgou	180	wpun	1.55457e+06	1.57905e+06	98.4497	4345.51
BEN	Benin	BEN.5_1	Collines	30	hrsl	688023	763816	90.077	2497.1
BEN	Benin	BEN.5_1	Collines	30	ghs	837966	877591	95.4848	2497.1
BEN	Benin	BEN.5_1	Collines	30	gpwv4	302136	819081	36.8871	2497.1
BEN	Benin	BEN.5_1	Collines	30	landscan	769493	893670	86.1049	2497.1
BEN	Benin	BEN.5_1	Collines	30	wpcon	608969	803601	75.78	2497.1
BEN	Benin	BEN.5_1	Collines	30	wpun	463284	803601	57.651	2497.1
BEN	Benin	BEN.5_1	Collines	60	hrsl	732493	763816	95.899	2497.1
BEN	Benin	BEN.5_1	Collines	60	ghs	867655	877591	98.8679	2497.1
BEN	Benin	BEN.5_1	Collines	60	gpwv4	584168	819081	71.3199	2497.1
BEN	Benin	BEN.5_1	Collines	60	landscan	855905	893670	95.7742	2497.1
BEN	Benin	BEN.5_1	Collines	60	wpcon	719563	803601	89.5424	2497.1
BEN	Benin	BEN.5_1	Collines	60	wpun	681736	803601	84.8351	2497.1
BEN	Benin	BEN.5_1	Collines	90	hrsl	749134	763816	98.0777	2497.1
BEN	Benin	BEN.5_1	Collines	90	ghs	871598	877591	99.3172	2497.1
BEN	Benin	BEN.5_1	Collines	90	gpwv4	700920	819081	85.5739	2497.1
BEN	Benin	BEN.5_1	Collines	90	landscan	874814	893670	97.8901	2497.1
BEN	Benin	BEN.5_1	Collines	90	wpcon	762938	803601	94.9399	2497.1
BEN	Benin	BEN.5_1	Collines	90	wpun	749291	803601	93.2417	2497.1
BEN	Benin	BEN.5_1	Collines	120	hrsl	756021	763816	98.9794	2497.1
BEN	Benin	BEN.5_1	Collines	120	ghs	873701	877591	99.5567	2497.1
BEN	Benin	BEN.5_1	Collines	120	gpwv4	751000	819081	91.6881	2497.1
BEN	Benin	BEN.5_1	Collines	120	landscan	882204	893670	98.717	2497.1
BEN	Benin	BEN.5_1	Collines	120	wpcon	781064	803601	97.1956	2497.1
BEN	Benin	BEN.5_1	Collines	120	wpun	774803	803601	96.4164	2497.1
BEN	Benin	BEN.5_1	Collines	150	hrsl	759960	763816	99.4952	2497.1
BEN	Benin	BEN.5_1	Collines	150	ghs	875569	877591	99.7697	2497.1
BEN	Benin	BEN.5_1	Collines	150	gpwv4	779514	819081	95.1693	2497.1
BEN	Benin	BEN.5_1	Collines	150	landscan	885530	893670	99.0892	2497.1
BEN	Benin	BEN.5_1	Collines	150	wpcon	791291	803601	98.4682	2497.1
BEN	Benin	BEN.5_1	Collines	150	wpun	787013	803601	97.9358	2497.1
BEN	Benin	BEN.5_1	Collines	180	hrsl	762294	763816	99.8006	2497.1
BEN	Benin	BEN.5_1	Collines	180	ghs	876594	877591	99.8865	2497.1
BEN	Benin	BEN.5_1	Collines	180	gpwv4	797650	819081	97.3835	2497.1
BEN	Benin	BEN.5_1	Collines	180	landscan	887473	893670	99.3066	2497.1
BEN	Benin	BEN.5_1	Collines	180	wpcon	796773	803601	99.1503	2497.1
BEN	Benin	BEN.5_1	Collines	180	wpun	793931	803601	98.7967	2497.1
BEN	Benin	BEN.6_1	Donga	30	hrsl	486831	594019	81.9554	4272.93
BEN	Benin	BEN.6_1	Donga	30	ghs	588336	684070	86.0053	4272.93
BEN	Benin	BEN.6_1	Donga	30	gpwv4	220139	676479	32.5419	4272.93
BEN	Benin	BEN.6_1	Donga	30	landscan	551446	667959	82.5568	4272.93
BEN	Benin	BEN.6_1	Donga	30	wpcon	497925	669830	74.336	4272.93
BEN	Benin	BEN.6_1	Donga	30	wpun	352017	669830	52.5532	4272.93
BEN	Benin	BEN.6_1	Donga	60	hrsl	548547	594019	92.345	4272.93
BEN	Benin	BEN.6_1	Donga	60	ghs	652208	684070	95.3423	4272.93
BEN	Benin	BEN.6_1	Donga	60	gpwv4	420809	676479	62.2057	4272.93
BEN	Benin	BEN.6_1	Donga	60	landscan	628694	667959	94.1216	4272.93
BEN	Benin	BEN.6_1	Donga	60	wpcon	591782	669830	88.3481	4272.93
BEN	Benin	BEN.6_1	Donga	60	wpun	524924	669830	78.3668	4272.93
BEN	Benin	BEN.6_1	Donga	90	hrsl	573175	594019	96.491	4272.93
BEN	Benin	BEN.6_1	Donga	90	ghs	677099	684070	98.9809	4272.93
BEN	Benin	BEN.6_1	Donga	90	gpwv4	511976	676479	75.6824	4272.93
BEN	Benin	BEN.6_1	Donga	90	landscan	653679	667959	97.8621	4272.93
BEN	Benin	BEN.6_1	Donga	90	wpcon	631967	669830	94.3475	4272.93
BEN	Benin	BEN.6_1	Donga	90	wpun	586784	669830	87.602	4272.93
BEN	Benin	BEN.6_1	Donga	120	hrsl	585829	594019	98.6212	4272.93
BEN	Benin	BEN.6_1	Donga	120	ghs	683089	684070	99.8566	4272.93
BEN	Benin	BEN.6_1	Donga	120	gpwv4	558411	676479	82.5466	4272.93
BEN	Benin	BEN.6_1	Donga	120	landscan	663171	667959	99.2832	4272.93
BEN	Benin	BEN.6_1	Donga	120	wpcon	650490	669830	97.1127	4272.93
BEN	Benin	BEN.6_1	Donga	120	wpun	614618	669830	91.7573	4272.93
BEN	Benin	BEN.6_1	Donga	150	hrsl	590407	594019	99.3919	4272.93
BEN	Benin	BEN.6_1	Donga	150	ghs	683638	684070	99.9368	4272.93
BEN	Benin	BEN.6_1	Donga	150	gpwv4	589372	676479	87.1234	4272.93
BEN	Benin	BEN.6_1	Donga	150	landscan	665205	667959	99.5876	4272.93
BEN	Benin	BEN.6_1	Donga	150	wpcon	659472	669830	98.4537	4272.93
BEN	Benin	BEN.6_1	Donga	150	wpun	630140	669830	94.0747	4272.93
BEN	Benin	BEN.6_1	Donga	180	hrsl	592895	594019	99.8107	4272.93
BEN	Benin	BEN.6_1	Donga	180	ghs	683667	684070	99.941	4272.93
BEN	Benin	BEN.6_1	Donga	180	gpwv4	615979	676479	91.0566	4272.93
BEN	Benin	BEN.6_1	Donga	180	landscan	666427	667959	99.7706	4272.93
BEN	Benin	BEN.6_1	Donga	180	wpcon	665205	669830	99.3096	4272.93
BEN	Benin	BEN.6_1	Donga	180	wpun	642571	669830	95.9305	4272.93
BEN	Benin	BEN.7_1	Kouffo	30	hrsl	757715	801813	94.5003	606.433
BEN	Benin	BEN.7_1	Kouffo	30	ghs	886537	920878	96.2709	606.433
BEN	Benin	BEN.7_1	Kouffo	30	gpwv4	666588	876780	76.0268	606.433
BEN	Benin	BEN.7_1	Kouffo	30	landscan	863635	927256	93.1387	606.433
BEN	Benin	BEN.7_1	Kouffo	30	wpcon	789639	865744	91.2093	606.433
BEN	Benin	BEN.7_1	Kouffo	30	wpun	741909	865731	85.6974	606.433
BEN	Benin	BEN.7_1	Kouffo	60	hrsl	795038	801813	99.1551	606.433
BEN	Benin	BEN.7_1	Kouffo	60	ghs	917175	920878	99.5979	606.433
BEN	Benin	BEN.7_1	Kouffo	60	gpwv4	826432	876780	94.2576	606.433
BEN	Benin	BEN.7_1	Kouffo	60	landscan	914936	927256	98.6713	606.433
BEN	Benin	BEN.7_1	Kouffo	60	wpcon	853391	865744	98.5732	606.433
BEN	Benin	BEN.7_1	Kouffo	60	wpun	842467	865731	97.3127	606.433
BEN	Benin	BEN.7_1	Kouffo	90	hrsl	801395	801813	99.9479	606.433
BEN	Benin	BEN.7_1	Kouffo	90	ghs	920834	920878	99.9952	606.433
BEN	Benin	BEN.7_1	Kouffo	90	gpwv4	868325	876780	99.0357	606.433
BEN	Benin	BEN.7_1	Kouffo	90	landscan	924696	927256	99.7238	606.433
BEN	Benin	BEN.7_1	Kouffo	90	wpcon	864350	865744	99.839	606.433
BEN	Benin	BEN.7_1	Kouffo	90	wpun	861629	865731	99.5262	606.433
BEN	Benin	BEN.7_1	Kouffo	120	hrsl	801499	801813	99.9609	606.433
BEN	Benin	BEN.7_1	Kouffo	120	ghs	920834	920878	99.9952	606.433
BEN	Benin	BEN.7_1	Kouffo	120	gpwv4	872587	876780	99.5217	606.433
BEN	Benin	BEN.7_1	Kouffo	120	landscan	925158	927256	99.7737	606.433
BEN	Benin	BEN.7_1	Kouffo	120	wpcon	865090	865744	99.9245	606.433
BEN	Benin	BEN.7_1	Kouffo	120	wpun	863159	865731	99.7029	606.433
BEN	Benin	BEN.7_1	Kouffo	150	hrsl	801499	801813	99.9609	606.433
BEN	Benin	BEN.7_1	Kouffo	150	ghs	920834	920878	99.9952	606.433
BEN	Benin	BEN.7_1	Kouffo	150	gpwv4	872587	876780	99.5217	606.433
BEN	Benin	BEN.7_1	Kouffo	150	landscan	925158	927256	99.7737	606.433
BEN	Benin	BEN.7_1	Kouffo	150	wpcon	865090	865744	99.9245	606.433
BEN	Benin	BEN.7_1	Kouffo	150	wpun	863159	865731	99.7029	606.433
BEN	Benin	BEN.7_1	Kouffo	180	hrsl	801499	801813	99.9609	606.433
BEN	Benin	BEN.7_1	Kouffo	180	ghs	920834	920878	99.9952	606.433
BEN	Benin	BEN.7_1	Kouffo	180	gpwv4	872587	876780	99.5217	606.433
BEN	Benin	BEN.7_1	Kouffo	180	landscan	925158	927256	99.7737	606.433
BEN	Benin	BEN.7_1	Kouffo	180	wpcon	865090	865744	99.9245	606.433
BEN	Benin	BEN.7_1	Kouffo	180	wpun	863159	865731	99.7029	606.433
BEN	Benin	BEN.8_1	Littoral	30	hrsl	679795	681656	99.727	54.6006
BEN	Benin	BEN.8_1	Littoral	30	ghs	770745	781326	98.6458	54.6006
BEN	Benin	BEN.8_1	Littoral	30	gpwv4	559521	559521	100	54.6006
BEN	Benin	BEN.8_1	Littoral	30	landscan	802556	802556	100	54.6006
BEN	Benin	BEN.8_1	Littoral	30	wpcon	632960	634949	99.6868	54.6006
BEN	Benin	BEN.8_1	Littoral	30	wpun	620877	626565	99.0922	54.6006
BEN	Benin	BEN.8_1	Littoral	60	hrsl	679795	681656	99.727	54.6006
BEN	Benin	BEN.8_1	Littoral	60	ghs	770745	781326	98.6458	54.6006
BEN	Benin	BEN.8_1	Littoral	60	gpwv4	559521	559521	100	54.6006
BEN	Benin	BEN.8_1	Littoral	60	landscan	802556	802556	100	54.6006
BEN	Benin	BEN.8_1	Littoral	60	wpcon	632960	634949	99.6868	54.6006
BEN	Benin	BEN.8_1	Littoral	60	wpun	620877	626565	99.0922	54.6006
BEN	Benin	BEN.8_1	Littoral	90	hrsl	679795	681656	99.727	54.6006
BEN	Benin	BEN.8_1	Littoral	90	ghs	770745	781326	98.6458	54.6006
BEN	Benin	BEN.8_1	Littoral	90	gpwv4	559521	559521	100	54.6006
BEN	Benin	BEN.8_1	Littoral	90	landscan	802556	802556	100	54.6006
BEN	Benin	BEN.8_1	Littoral	90	wpcon	632960	634949	99.6868	54.6006
BEN	Benin	BEN.8_1	Littoral	90	wpun	620877	626565	99.0922	54.6006
BEN	Benin	BEN.8_1	Littoral	120	hrsl	679795	681656	99.727	54.6006
BEN	Benin	BEN.8_1	Littoral	120	ghs	770745	781326	98.6458	54.6006
BEN	Benin	BEN.8_1	Littoral	120	gpwv4	559521	559521	100	54.6006
BEN	Benin	BEN.8_1	Littoral	120	landscan	802556	802556	100	54.6006
BEN	Benin	BEN.8_1	Littoral	120	wpcon	632960	634949	99.6868	54.6006
BEN	Benin	BEN.8_1	Littoral	120	wpun	620877	626565	99.0922	54.6006
BEN	Benin	BEN.8_1	Littoral	150	hrsl	679795	681656	99.727	54.6006
BEN	Benin	BEN.8_1	Littoral	150	ghs	770745	781326	98.6458	54.6006
BEN	Benin	BEN.8_1	Littoral	150	gpwv4	559521	559521	100	54.6006
BEN	Benin	BEN.8_1	Littoral	150	landscan	802556	802556	100	54.6006
BEN	Benin	BEN.8_1	Littoral	150	wpcon	632960	634949	99.6868	54.6006
BEN	Benin	BEN.8_1	Littoral	150	wpun	620877	626565	99.0922	54.6006
BEN	Benin	BEN.8_1	Littoral	180	hrsl	679795	681656	99.727	54.6006
BEN	Benin	BEN.8_1	Littoral	180	ghs	770745	781326	98.6458	54.6006
BEN	Benin	BEN.8_1	Littoral	180	gpwv4	559521	559521	100	54.6006
BEN	Benin	BEN.8_1	Littoral	180	landscan	802556	802556	100	54.6006
BEN	Benin	BEN.8_1	Littoral	180	wpcon	632960	634949	99.6868	54.6006
BEN	Benin	BEN.8_1	Littoral	180	wpun	620877	626565	99.0922	54.6006
BEN	Benin	BEN.9_1	Mono	30	hrsl	518040	530953	97.5679	275.365
BEN	Benin	BEN.9_1	Mono	30	ghs	576177	608630	94.6678	275.365
BEN	Benin	BEN.9_1	Mono	30	gpwv4	489353	575896	84.9725	275.365
BEN	Benin	BEN.9_1	Mono	30	landscan	543759	592487	91.7757	275.365
BEN	Benin	BEN.9_1	Mono	30	wpcon	545079	565652	96.363	275.365
BEN	Benin	BEN.9_1	Mono	30	wpun	503823	564576	89.2392	275.365
BEN	Benin	BEN.9_1	Mono	60	hrsl	521873	530953	98.2899	275.365
BEN	Benin	BEN.9_1	Mono	60	ghs	579917	608630	95.2824	275.365
BEN	Benin	BEN.9_1	Mono	60	gpwv4	544027	575896	94.4662	275.365
BEN	Benin	BEN.9_1	Mono	60	landscan	556951	592487	94.0022	275.365
BEN	Benin	BEN.9_1	Mono	60	wpcon	554768	565652	98.0758	275.365
BEN	Benin	BEN.9_1	Mono	60	wpun	536079	564576	94.9524	275.365
BEN	Benin	BEN.9_1	Mono	90	hrsl	522047	530953	98.3226	275.365
BEN	Benin	BEN.9_1	Mono	90	ghs	580389	608630	95.3599	275.365
BEN	Benin	BEN.9_1	Mono	90	gpwv4	548758	575896	95.2878	275.365
BEN	Benin	BEN.9_1	Mono	90	landscan	557401	592487	94.0781	275.365
BEN	Benin	BEN.9_1	Mono	90	wpcon	555506	565652	98.2063	275.365
BEN	Benin	BEN.9_1	Mono	90	wpun	538553	564576	95.3907	275.365
BEN	Benin	BEN.9_1	Mono	120	hrsl	522047	530953	98.3226	275.365
BEN	Benin	BEN.9_1	Mono	120	ghs	580411	608630	95.3635	275.365
BEN	Benin	BEN.9_1	Mono	120	gpwv4	549830	575896	95.4738	275.365
BEN	Benin	BEN.9_1	Mono	120	landscan	557404	592487	94.0787	275.365
BEN	Benin	BEN.9_1	Mono	120	wpcon	555506	565652	98.2063	275.365
BEN	Benin	BEN.9_1	Mono	120	wpun	539440	564576	95.5478	275.365
BEN	Benin	BEN.9_1	Mono	150	hrsl	522047	530953	98.3226	275.365
BEN	Benin	BEN.9_1	Mono	150	ghs	580411	608630	95.3635	275.365
BEN	Benin	BEN.9_1	Mono	150	gpwv4	549830	575896	95.4738	275.365
BEN	Benin	BEN.9_1	Mono	150	landscan	557404	592487	94.0787	275.365
BEN	Benin	BEN.9_1	Mono	150	wpcon	555506	565652	98.2063	275.365
BEN	Benin	BEN.9_1	Mono	150	wpun	539440	564576	95.5478	275.365
BEN	Benin	BEN.9_1	Mono	180	hrsl	522047	530953	98.3226	275.365
BEN	Benin	BEN.9_1	Mono	180	ghs	580411	608630	95.3635	275.365
BEN	Benin	BEN.9_1	Mono	180	gpwv4	549830	575896	95.4738	275.365
BEN	Benin	BEN.9_1	Mono	180	landscan	557404	592487	94.0787	275.365
BEN	Benin	BEN.9_1	Mono	180	wpcon	555506	565652	98.2063	275.365
BEN	Benin	BEN.9_1	Mono	180	wpun	539440	564576	95.5478	275.365
BFA	Burkina Faso	BFA.1_1	Boucle du Mouhoun	30	hrsl	1.36216e+06	1.65915e+06	82.1003	1019
BFA	Burkina Faso	BFA.1_1	Boucle du Mouhoun	30	ghs	1.36245e+06	1.5781e+06	86.3343	1019
BFA	Burkina Faso	BFA.1_1	Boucle du Mouhoun	30	gpwv4	804760	1.77378e+06	45.3697	1019
BFA	Burkina Faso	BFA.1_1	Boucle du Mouhoun	30	landscan	1.47476e+06	1.98809e+06	74.1799	1019
BFA	Burkina Faso	BFA.1_1	Boucle du Mouhoun	30	wpcon	1.3468e+06	1.77425e+06	75.9083	1019
BFA	Burkina Faso	BFA.1_1	Boucle du Mouhoun	30	wpun	1.00173e+06	1.77607e+06	56.4017	1019
BFA	Burkina Faso	BFA.1_1	Boucle du Mouhoun	60	hrsl	1.5014e+06	1.65915e+06	90.4925	1019
BFA	Burkina Faso	BFA.1_1	Boucle du Mouhoun	60	ghs	1.47162e+06	1.5781e+06	93.2522	1019
BFA	Burkina Faso	BFA.1_1	Boucle du Mouhoun	60	gpwv4	1.33082e+06	1.77378e+06	75.0271	1019
BFA	Burkina Faso	BFA.1_1	Boucle du Mouhoun	60	landscan	1.7697e+06	1.98809e+06	89.0148	1019
BFA	Burkina Faso	BFA.1_1	Boucle du Mouhoun	60	wpcon	1.55879e+06	1.77425e+06	87.8566	1019
BFA	Burkina Faso	BFA.1_1	Boucle du Mouhoun	60	wpun	1.45836e+06	1.77607e+06	82.1116	1019
BFA	Burkina Faso	BFA.1_1	Boucle du Mouhoun	90	hrsl	1.5828e+06	1.65915e+06	95.3982	1019
BFA	Burkina Faso	BFA.1_1	Boucle du Mouhoun	90	ghs	1.5183e+06	1.5781e+06	96.2105	1019
BFA	Burkina Faso	BFA.1_1	Boucle du Mouhoun	90	gpwv4	1.5756e+06	1.77378e+06	88.8273	1019
BFA	Burkina Faso	BFA.1_1	Boucle du Mouhoun	90	landscan	1.889e+06	1.98809e+06	95.0159	1019
BFA	Burkina Faso	BFA.1_1	Boucle du Mouhoun	90	wpcon	1.67299e+06	1.77425e+06	94.2933	1019
BFA	Burkina Faso	BFA.1_1	Boucle du Mouhoun	90	wpun	1.63979e+06	1.77607e+06	92.3267	1019
BFA	Burkina Faso	BFA.1_1	Boucle du Mouhoun	120	hrsl	1.62997e+06	1.65915e+06	98.2414	1019
BFA	Burkina Faso	BFA.1_1	Boucle du Mouhoun	120	ghs	1.55676e+06	1.5781e+06	98.6474	1019
BFA	Burkina Faso	BFA.1_1	Boucle du Mouhoun	120	gpwv4	1.68843e+06	1.77378e+06	95.1882	1019
BFA	Burkina Faso	BFA.1_1	Boucle du Mouhoun	120	landscan	1.94416e+06	1.98809e+06	97.7904	1019
BFA	Burkina Faso	BFA.1_1	Boucle du Mouhoun	120	wpcon	1.73547e+06	1.77425e+06	97.8145	1019
BFA	Burkina Faso	BFA.1_1	Boucle du Mouhoun	120	wpun	1.71861e+06	1.77607e+06	96.7645	1019
BFA	Burkina Faso	BFA.1_1	Boucle du Mouhoun	150	hrsl	1.64442e+06	1.65915e+06	99.1121	1019
BFA	Burkina Faso	BFA.1_1	Boucle du Mouhoun	150	ghs	1.56306e+06	1.5781e+06	99.0464	1019
BFA	Burkina Faso	BFA.1_1	Boucle du Mouhoun	150	gpwv4	1.73145e+06	1.77378e+06	97.6134	1019
BFA	Burkina Faso	BFA.1_1	Boucle du Mouhoun	150	landscan	1.96455e+06	1.98809e+06	98.8158	1019
BFA	Burkina Faso	BFA.1_1	Boucle du Mouhoun	150	wpcon	1.75558e+06	1.77425e+06	98.9479	1019
BFA	Burkina Faso	BFA.1_1	Boucle du Mouhoun	150	wpun	1.74728e+06	1.77607e+06	98.3789	1019
BFA	Burkina Faso	BFA.1_1	Boucle du Mouhoun	180	hrsl	1.65257e+06	1.65915e+06	99.6034	1019
BFA	Burkina Faso	BFA.1_1	Boucle du Mouhoun	180	ghs	1.56606e+06	1.5781e+06	99.2365	1019
BFA	Burkina Faso	BFA.1_1	Boucle du Mouhoun	180	gpwv4	1.74813e+06	1.77378e+06	98.5538	1019
BFA	Burkina Faso	BFA.1_1	Boucle du Mouhoun	180	landscan	1.97438e+06	1.98809e+06	99.3102	1019
BFA	Burkina Faso	BFA.1_1	Boucle du Mouhoun	180	wpcon	1.76549e+06	1.77425e+06	99.5066	1019
BFA	Burkina Faso	BFA.1_1	Boucle du Mouhoun	180	wpun	1.75781e+06	1.77607e+06	98.9719	1019
BFA	Burkina Faso	BFA.10_1	Nord	30	hrsl	1.19898e+06	1.35994e+06	88.1642	746.488
BFA	Burkina Faso	BFA.10_1	Nord	30	ghs	1.11374e+06	1.29932e+06	85.7172	746.488
BFA	Burkina Faso	BFA.10_1	Nord	30	gpwv4	1.04485e+06	1.459e+06	71.6146	746.488
BFA	Burkina Faso	BFA.10_1	Nord	30	landscan	1.39004e+06	1.63198e+06	85.1752	746.488
BFA	Burkina Faso	BFA.10_1	Nord	30	wpcon	1.26501e+06	1.45758e+06	86.7884	746.488
BFA	Burkina Faso	BFA.10_1	Nord	30	wpun	1.14687e+06	1.45365e+06	78.8957	746.488
BFA	Burkina Faso	BFA.10_1	Nord	60	hrsl	1.31504e+06	1.35994e+06	96.6982	746.488
BFA	Burkina Faso	BFA.10_1	Nord	60	ghs	1.25582e+06	1.29932e+06	96.6519	746.488
BFA	Burkina Faso	BFA.10_1	Nord	60	gpwv4	1.34564e+06	1.459e+06	92.2306	746.488
BFA	Burkina Faso	BFA.10_1	Nord	60	landscan	1.56904e+06	1.63198e+06	96.1431	746.488
BFA	Burkina Faso	BFA.10_1	Nord	60	wpcon	1.40467e+06	1.45758e+06	96.3698	746.488
BFA	Burkina Faso	BFA.10_1	Nord	60	wpun	1.37872e+06	1.45365e+06	94.8451	746.488
BFA	Burkina Faso	BFA.10_1	Nord	90	hrsl	1.34637e+06	1.35994e+06	99.0022	746.488
BFA	Burkina Faso	BFA.10_1	Nord	90	ghs	1.29359e+06	1.29932e+06	99.5588	746.488
BFA	Burkina Faso	BFA.10_1	Nord	90	gpwv4	1.42375e+06	1.459e+06	97.5845	746.488
BFA	Burkina Faso	BFA.10_1	Nord	90	landscan	1.61085e+06	1.63198e+06	98.7056	746.488
BFA	Burkina Faso	BFA.10_1	Nord	90	wpcon	1.44143e+06	1.45758e+06	98.8919	746.488
BFA	Burkina Faso	BFA.10_1	Nord	90	wpun	1.43124e+06	1.45365e+06	98.4584	746.488
BFA	Burkina Faso	BFA.10_1	Nord	120	hrsl	1.35706e+06	1.35994e+06	99.7884	746.488
BFA	Burkina Faso	BFA.10_1	Nord	120	ghs	1.29712e+06	1.29932e+06	99.83	746.488
BFA	Burkina Faso	BFA.10_1	Nord	120	gpwv4	1.44506e+06	1.459e+06	99.0445	746.488
BFA	Burkina Faso	BFA.10_1	Nord	120	landscan	1.62408e+06	1.63198e+06	99.5162	746.488
BFA	Burkina Faso	BFA.10_1	Nord	120	wpcon	1.45379e+06	1.45758e+06	99.7401	746.488
BFA	Burkina Faso	BFA.10_1	Nord	120	wpun	1.4442e+06	1.45365e+06	99.3498	746.488
BFA	Burkina Faso	BFA.10_1	Nord	150	hrsl	1.3597e+06	1.35994e+06	99.9821	746.488
BFA	Burkina Faso	BFA.10_1	Nord	150	ghs	1.29765e+06	1.29932e+06	99.871	746.488
BFA	Burkina Faso	BFA.10_1	Nord	150	gpwv4	1.44962e+06	1.459e+06	99.3572	746.488
BFA	Burkina Faso	BFA.10_1	Nord	150	landscan	1.62726e+06	1.63198e+06	99.7107	746.488
BFA	Burkina Faso	BFA.10_1	Nord	150	wpcon	1.4571e+06	1.45758e+06	99.9673	746.488
BFA	Burkina Faso	BFA.10_1	Nord	150	wpun	1.4469e+06	1.45365e+06	99.5354	746.488
BFA	Burkina Faso	BFA.10_1	Nord	180	hrsl	1.3597e+06	1.35994e+06	99.9821	746.488
BFA	Burkina Faso	BFA.10_1	Nord	180	ghs	1.29765e+06	1.29932e+06	99.871	746.488
BFA	Burkina Faso	BFA.10_1	Nord	180	gpwv4	1.44962e+06	1.459e+06	99.3572	746.488
BFA	Burkina Faso	BFA.10_1	Nord	180	landscan	1.62726e+06	1.63198e+06	99.7107	746.488
BFA	Burkina Faso	BFA.10_1	Nord	180	wpcon	1.4571e+06	1.45758e+06	99.9673	746.488
BFA	Burkina Faso	BFA.10_1	Nord	180	wpun	1.4469e+06	1.45365e+06	99.5354	746.488
BFA	Burkina Faso	BFA.11_1	Plateau-Central	30	hrsl	635265	794624	79.9454	538.848
BFA	Burkina Faso	BFA.11_1	Plateau-Central	30	ghs	613137	755924	81.1109	538.848
BFA	Burkina Faso	BFA.11_1	Plateau-Central	30	gpwv4	515303	855211	60.2545	538.848
BFA	Burkina Faso	BFA.11_1	Plateau-Central	30	landscan	705912	948317	74.4384	538.848
BFA	Burkina Faso	BFA.11_1	Plateau-Central	30	wpcon	644542	845363	76.2444	538.848
BFA	Burkina Faso	BFA.11_1	Plateau-Central	30	wpun	564179	846309	66.6635	538.848
BFA	Burkina Faso	BFA.11_1	Plateau-Central	60	hrsl	750836	794624	94.4895	538.848
BFA	Burkina Faso	BFA.11_1	Plateau-Central	60	ghs	721093	755924	95.3922	538.848
BFA	Burkina Faso	BFA.11_1	Plateau-Central	60	gpwv4	742805	855211	86.8563	538.848
BFA	Burkina Faso	BFA.11_1	Plateau-Central	60	landscan	876719	948317	92.4499	538.848
BFA	Burkina Faso	BFA.11_1	Plateau-Central	60	wpcon	787026	845363	93.0992	538.848
BFA	Burkina Faso	BFA.11_1	Plateau-Central	60	wpun	750095	846309	88.6314	538.848
BFA	Burkina Faso	BFA.11_1	Plateau-Central	90	hrsl	781201	794624	98.3107	538.848
BFA	Burkina Faso	BFA.11_1	Plateau-Central	90	ghs	738464	755924	97.6902	538.848
BFA	Burkina Faso	BFA.11_1	Plateau-Central	90	gpwv4	812853	855211	95.0472	538.848
BFA	Burkina Faso	BFA.11_1	Plateau-Central	90	landscan	921728	948317	97.1961	538.848
BFA	Burkina Faso	BFA.11_1	Plateau-Central	90	wpcon	825667	845363	97.6701	538.848
BFA	Burkina Faso	BFA.11_1	Plateau-Central	90	wpun	804331	846309	95.0399	538.848
BFA	Burkina Faso	BFA.11_1	Plateau-Central	120	hrsl	790135	794624	99.435	538.848
BFA	Burkina Faso	BFA.11_1	Plateau-Central	120	ghs	748190	755924	98.9768	538.848
BFA	Burkina Faso	BFA.11_1	Plateau-Central	120	gpwv4	832476	855211	97.3416	538.848
BFA	Burkina Faso	BFA.11_1	Plateau-Central	120	landscan	935718	948317	98.6714	538.848
BFA	Burkina Faso	BFA.11_1	Plateau-Central	120	wpcon	837850	845363	99.1112	538.848
BFA	Burkina Faso	BFA.11_1	Plateau-Central	120	wpun	821602	846309	97.0806	538.848
BFA	Burkina Faso	BFA.11_1	Plateau-Central	150	hrsl	792704	794624	99.7583	538.848
BFA	Burkina Faso	BFA.11_1	Plateau-Central	150	ghs	748200	755924	98.9781	538.848
BFA	Burkina Faso	BFA.11_1	Plateau-Central	150	gpwv4	838542	855211	98.0509	538.848
BFA	Burkina Faso	BFA.11_1	Plateau-Central	150	landscan	939372	948317	99.0568	538.848
BFA	Burkina Faso	BFA.11_1	Plateau-Central	150	wpcon	841468	845363	99.5392	538.848
BFA	Burkina Faso	BFA.11_1	Plateau-Central	150	wpun	827259	846309	97.7491	538.848
BFA	Burkina Faso	BFA.11_1	Plateau-Central	180	hrsl	793440	794624	99.851	538.848
BFA	Burkina Faso	BFA.11_1	Plateau-Central	180	ghs	748200	755924	98.9781	538.848
BFA	Burkina Faso	BFA.11_1	Plateau-Central	180	gpwv4	841682	855211	98.4181	538.848
BFA	Burkina Faso	BFA.11_1	Plateau-Central	180	landscan	940682	948317	99.1949	538.848
BFA	Burkina Faso	BFA.11_1	Plateau-Central	180	wpcon	843011	845363	99.7218	538.848
BFA	Burkina Faso	BFA.11_1	Plateau-Central	180	wpun	830142	846309	98.0897	538.848
BFA	Burkina Faso	BFA.12_1	Sahel	30	hrsl	834933	1.20959e+06	69.0262	1956.33
BFA	Burkina Faso	BFA.12_1	Sahel	30	ghs	937214	1.15071e+06	81.4465	1956.33
BFA	Burkina Faso	BFA.12_1	Sahel	30	gpwv4	624122	1.35966e+06	45.9029	1956.33
BFA	Burkina Faso	BFA.12_1	Sahel	30	landscan	834636	1.39445e+06	59.8543	1956.33
BFA	Burkina Faso	BFA.12_1	Sahel	30	wpcon	859737	1.37814e+06	62.3838	1956.33
BFA	Burkina Faso	BFA.12_1	Sahel	30	wpun	732299	1.3687e+06	53.5033	1956.33
BFA	Burkina Faso	BFA.12_1	Sahel	60	hrsl	1.03879e+06	1.20959e+06	85.88	1956.33
BFA	Burkina Faso	BFA.12_1	Sahel	60	ghs	1.03091e+06	1.15071e+06	89.589	1956.33
BFA	Burkina Faso	BFA.12_1	Sahel	60	gpwv4	1.02735e+06	1.35966e+06	75.5592	1956.33
BFA	Burkina Faso	BFA.12_1	Sahel	60	landscan	1.13299e+06	1.39445e+06	81.2501	1956.33
BFA	Burkina Faso	BFA.12_1	Sahel	60	wpcon	1.14726e+06	1.37814e+06	83.2467	1956.33
BFA	Burkina Faso	BFA.12_1	Sahel	60	wpun	1.09649e+06	1.3687e+06	80.1116	1956.33
BFA	Burkina Faso	BFA.12_1	Sahel	90	hrsl	1.12318e+06	1.20959e+06	92.8561	1956.33
BFA	Burkina Faso	BFA.12_1	Sahel	90	ghs	1.07814e+06	1.15071e+06	93.6938	1956.33
BFA	Burkina Faso	BFA.12_1	Sahel	90	gpwv4	1.19518e+06	1.35966e+06	87.903	1956.33
BFA	Burkina Faso	BFA.12_1	Sahel	90	landscan	1.25362e+06	1.39445e+06	89.901	1956.33
BFA	Burkina Faso	BFA.12_1	Sahel	90	wpcon	1.26132e+06	1.37814e+06	91.5233	1956.33
BFA	Burkina Faso	BFA.12_1	Sahel	90	wpun	1.23407e+06	1.3687e+06	90.1637	1956.33
BFA	Burkina Faso	BFA.12_1	Sahel	120	hrsl	1.16341e+06	1.20959e+06	96.1822	1956.33
BFA	Burkina Faso	BFA.12_1	Sahel	120	ghs	1.10226e+06	1.15071e+06	95.7892	1956.33
BFA	Burkina Faso	BFA.12_1	Sahel	120	gpwv4	1.27784e+06	1.35966e+06	93.9825	1956.33
BFA	Burkina Faso	BFA.12_1	Sahel	120	landscan	1.31975e+06	1.39445e+06	94.6432	1956.33
BFA	Burkina Faso	BFA.12_1	Sahel	120	wpcon	1.31596e+06	1.37814e+06	95.4882	1956.33
BFA	Burkina Faso	BFA.12_1	Sahel	120	wpun	1.30028e+06	1.3687e+06	95.0013	1956.33
BFA	Burkina Faso	BFA.12_1	Sahel	150	hrsl	1.1851e+06	1.20959e+06	97.9752	1956.33
BFA	Burkina Faso	BFA.12_1	Sahel	150	ghs	1.13645e+06	1.15071e+06	98.7603	1956.33
BFA	Burkina Faso	BFA.12_1	Sahel	150	gpwv4	1.31765e+06	1.35966e+06	96.9106	1956.33
BFA	Burkina Faso	BFA.12_1	Sahel	150	landscan	1.34896e+06	1.39445e+06	96.7383	1956.33
BFA	Burkina Faso	BFA.12_1	Sahel	150	wpcon	1.34465e+06	1.37814e+06	97.5699	1956.33
BFA	Burkina Faso	BFA.12_1	Sahel	150	wpun	1.33208e+06	1.3687e+06	97.3246	1956.33
BFA	Burkina Faso	BFA.12_1	Sahel	180	hrsl	1.19797e+06	1.20959e+06	99.0398	1956.33
BFA	Burkina Faso	BFA.12_1	Sahel	180	ghs	1.14057e+06	1.15071e+06	99.1187	1956.33
BFA	Burkina Faso	BFA.12_1	Sahel	180	gpwv4	1.33665e+06	1.35966e+06	98.3078	1956.33
BFA	Burkina Faso	BFA.12_1	Sahel	180	landscan	1.3653e+06	1.39445e+06	97.9098	1956.33
BFA	Burkina Faso	BFA.12_1	Sahel	180	wpcon	1.36129e+06	1.37814e+06	98.7772	1956.33
BFA	Burkina Faso	BFA.12_1	Sahel	180	wpun	1.34783e+06	1.3687e+06	98.4752	1956.33
BFA	Burkina Faso	BFA.13_1	Sud-Ouest	30	hrsl	556359	761692	73.0425	884.491
BFA	Burkina Faso	BFA.13_1	Sud-Ouest	30	ghs	600201	729600	82.2645	884.491
BFA	Burkina Faso	BFA.13_1	Sud-Ouest	30	gpwv4	329863	861158	38.3046	884.491
BFA	Burkina Faso	BFA.13_1	Sud-Ouest	30	landscan	554425	870068	63.722	884.491
BFA	Burkina Faso	BFA.13_1	Sud-Ouest	30	wpcon	535224	856769	62.4701	884.491
BFA	Burkina Faso	BFA.13_1	Sud-Ouest	30	wpun	397073	857168	46.3239	884.491
BFA	Burkina Faso	BFA.13_1	Sud-Ouest	60	hrsl	660264	761692	86.6839	884.491
BFA	Burkina Faso	BFA.13_1	Sud-Ouest	60	ghs	675439	729600	92.5766	884.491
BFA	Burkina Faso	BFA.13_1	Sud-Ouest	60	gpwv4	580317	861158	67.3879	884.491
BFA	Burkina Faso	BFA.13_1	Sud-Ouest	60	landscan	713608	870068	82.0175	884.491
BFA	Burkina Faso	BFA.13_1	Sud-Ouest	60	wpcon	687615	856769	80.2567	884.491
BFA	Burkina Faso	BFA.13_1	Sud-Ouest	60	wpun	631808	857168	73.7087	884.491
BFA	Burkina Faso	BFA.13_1	Sud-Ouest	90	hrsl	713395	761692	93.6593	884.491
BFA	Burkina Faso	BFA.13_1	Sud-Ouest	90	ghs	713841	729600	97.8401	884.491
BFA	Burkina Faso	BFA.13_1	Sud-Ouest	90	gpwv4	721115	861158	83.7378	884.491
BFA	Burkina Faso	BFA.13_1	Sud-Ouest	90	landscan	797168	870068	91.6213	884.491
BFA	Burkina Faso	BFA.13_1	Sud-Ouest	90	wpcon	770631	856769	89.9462	884.491
BFA	Burkina Faso	BFA.13_1	Sud-Ouest	90	wpun	747358	857168	87.1892	884.491
BFA	Burkina Faso	BFA.13_1	Sud-Ouest	120	hrsl	739670	761692	97.1088	884.491
BFA	Burkina Faso	BFA.13_1	Sud-Ouest	120	ghs	726292	729600	99.5466	884.491
BFA	Burkina Faso	BFA.13_1	Sud-Ouest	120	gpwv4	789580	861158	91.6882	884.491
BFA	Burkina Faso	BFA.13_1	Sud-Ouest	120	landscan	834302	870068	95.8893	884.491
BFA	Burkina Faso	BFA.13_1	Sud-Ouest	120	wpcon	814861	856769	95.1085	884.491
BFA	Burkina Faso	BFA.13_1	Sud-Ouest	120	wpun	800134	857168	93.3462	884.491
BFA	Burkina Faso	BFA.13_1	Sud-Ouest	150	hrsl	754021	761692	98.9929	884.491
BFA	Burkina Faso	BFA.13_1	Sud-Ouest	150	ghs	727323	729600	99.688	884.491
BFA	Burkina Faso	BFA.13_1	Sud-Ouest	150	gpwv4	823253	861158	95.5984	884.491
BFA	Burkina Faso	BFA.13_1	Sud-Ouest	150	landscan	851697	870068	97.8885	884.491
BFA	Burkina Faso	BFA.13_1	Sud-Ouest	150	wpcon	838907	856769	97.9152	884.491
BFA	Burkina Faso	BFA.13_1	Sud-Ouest	150	wpun	826814	857168	96.4588	884.491
BFA	Burkina Faso	BFA.13_1	Sud-Ouest	180	hrsl	757489	761692	99.4483	884.491
BFA	Burkina Faso	BFA.13_1	Sud-Ouest	180	ghs	727323	729600	99.688	884.491
BFA	Burkina Faso	BFA.13_1	Sud-Ouest	180	gpwv4	838837	861158	97.4081	884.491
BFA	Burkina Faso	BFA.13_1	Sud-Ouest	180	landscan	858138	870068	98.6289	884.491
BFA	Burkina Faso	BFA.13_1	Sud-Ouest	180	wpcon	847304	856769	98.8953	884.491
BFA	Burkina Faso	BFA.13_1	Sud-Ouest	180	wpun	839508	857168	97.9398	884.491
BFA	Burkina Faso	BFA.2_1	Cascades	30	hrsl	590691	810730	72.8591	2226.55
BFA	Burkina Faso	BFA.2_1	Cascades	30	ghs	631503	774098	81.5793	2226.55
BFA	Burkina Faso	BFA.2_1	Cascades	30	gpwv4	388019	1.05037e+06	36.9412	2226.55
BFA	Burkina Faso	BFA.2_1	Cascades	30	landscan	589590	842311	69.9967	2226.55
BFA	Burkina Faso	BFA.2_1	Cascades	30	wpcon	626276	1.0443e+06	59.9708	2226.55
BFA	Burkina Faso	BFA.2_1	Cascades	30	wpun	492075	1.04471e+06	47.1018	2226.55
BFA	Burkina Faso	BFA.2_1	Cascades	60	hrsl	684534	810730	84.4342	2226.55
BFA	Burkina Faso	BFA.2_1	Cascades	60	ghs	667717	774098	86.2574	2226.55
BFA	Burkina Faso	BFA.2_1	Cascades	60	gpwv4	683916	1.05037e+06	65.1118	2226.55
BFA	Burkina Faso	BFA.2_1	Cascades	60	landscan	719566	842311	85.4276	2226.55
BFA	Burkina Faso	BFA.2_1	Cascades	60	wpcon	806958	1.0443e+06	77.2725	2226.55
BFA	Burkina Faso	BFA.2_1	Cascades	60	wpun	753408	1.04471e+06	72.1167	2226.55
BFA	Burkina Faso	BFA.2_1	Cascades	90	hrsl	730280	810730	90.0769	2226.55
BFA	Burkina Faso	BFA.2_1	Cascades	90	ghs	685869	774098	88.6023	2226.55
BFA	Burkina Faso	BFA.2_1	Cascades	90	gpwv4	824941	1.05037e+06	78.538	2226.55
BFA	Burkina Faso	BFA.2_1	Cascades	90	landscan	764600	842311	90.774	2226.55
BFA	Burkina Faso	BFA.2_1	Cascades	90	wpcon	898699	1.0443e+06	86.0574	2226.55
BFA	Burkina Faso	BFA.2_1	Cascades	90	wpun	865683	1.04471e+06	82.8637	2226.55
BFA	Burkina Faso	BFA.2_1	Cascades	120	hrsl	757847	810730	93.477	2226.55
BFA	Burkina Faso	BFA.2_1	Cascades	120	ghs	689291	774098	89.0445	2226.55
BFA	Burkina Faso	BFA.2_1	Cascades	120	gpwv4	893899	1.05037e+06	85.1031	2226.55
BFA	Burkina Faso	BFA.2_1	Cascades	120	landscan	789102	842311	93.6829	2226.55
BFA	Burkina Faso	BFA.2_1	Cascades	120	wpcon	952259	1.0443e+06	91.1862	2226.55
BFA	Burkina Faso	BFA.2_1	Cascades	120	wpun	922028	1.04471e+06	88.2572	2226.55
BFA	Burkina Faso	BFA.2_1	Cascades	150	hrsl	778449	810730	96.0182	2226.55
BFA	Burkina Faso	BFA.2_1	Cascades	150	ghs	694210	774098	89.68	2226.55
BFA	Burkina Faso	BFA.2_1	Cascades	150	gpwv4	936069	1.05037e+06	89.1179	2226.55
BFA	Burkina Faso	BFA.2_1	Cascades	150	landscan	805448	842311	95.6236	2226.55
BFA	Burkina Faso	BFA.2_1	Cascades	150	wpcon	986363	1.0443e+06	94.4519	2226.55
BFA	Burkina Faso	BFA.2_1	Cascades	150	wpun	957559	1.04471e+06	91.6582	2226.55
BFA	Burkina Faso	BFA.2_1	Cascades	180	hrsl	786474	810730	97.0081	2226.55
BFA	Burkina Faso	BFA.2_1	Cascades	180	ghs	699709	774098	90.3902	2226.55
BFA	Burkina Faso	BFA.2_1	Cascades	180	gpwv4	962246	1.05037e+06	91.61	2226.55
BFA	Burkina Faso	BFA.2_1	Cascades	180	landscan	813234	842311	96.5479	2226.55
BFA	Burkina Faso	BFA.2_1	Cascades	180	wpcon	1.002e+06	1.0443e+06	95.9496	2226.55
BFA	Burkina Faso	BFA.2_1	Cascades	180	wpun	977719	1.04471e+06	93.5879	2226.55
BFA	Burkina Faso	BFA.3_1	Centre-Est	30	hrsl	1.04818e+06	1.40831e+06	74.4283	827.343
BFA	Burkina Faso	BFA.3_1	Centre-Est	30	ghs	1.06181e+06	1.32637e+06	80.0541	827.343
BFA	Burkina Faso	BFA.3_1	Centre-Est	30	gpwv4	716239	1.58643e+06	45.1479	827.343
BFA	Burkina Faso	BFA.3_1	Centre-Est	30	landscan	1.07548e+06	1.62554e+06	66.1611	827.343
BFA	Burkina Faso	BFA.3_1	Centre-Est	30	wpcon	1.05706e+06	1.58127e+06	66.849	827.343
BFA	Burkina Faso	BFA.3_1	Centre-Est	30	wpun	892604	1.58347e+06	56.37	827.343
BFA	Burkina Faso	BFA.3_1	Centre-Est	60	hrsl	1.25415e+06	1.40831e+06	89.053	827.343
BFA	Burkina Faso	BFA.3_1	Centre-Est	60	ghs	1.16237e+06	1.32637e+06	87.6352	827.343
BFA	Burkina Faso	BFA.3_1	Centre-Est	60	gpwv4	1.12427e+06	1.58643e+06	70.868	827.343
BFA	Burkina Faso	BFA.3_1	Centre-Est	60	landscan	1.39329e+06	1.62554e+06	85.7123	827.343
BFA	Burkina Faso	BFA.3_1	Centre-Est	60	wpcon	1.32852e+06	1.58127e+06	84.0159	827.343
BFA	Burkina Faso	BFA.3_1	Centre-Est	60	wpun	1.24598e+06	1.58347e+06	78.6862	827.343
BFA	Burkina Faso	BFA.3_1	Centre-Est	90	hrsl	1.33015e+06	1.40831e+06	94.4497	827.343
BFA	Burkina Faso	BFA.3_1	Centre-Est	90	ghs	1.20958e+06	1.32637e+06	91.195	827.343
BFA	Burkina Faso	BFA.3_1	Centre-Est	90	gpwv4	1.31855e+06	1.58643e+06	83.1141	827.343
BFA	Burkina Faso	BFA.3_1	Centre-Est	90	landscan	1.51925e+06	1.62554e+06	93.4609	827.343
BFA	Burkina Faso	BFA.3_1	Centre-Est	90	wpcon	1.44507e+06	1.58127e+06	91.3865	827.343
BFA	Burkina Faso	BFA.3_1	Centre-Est	90	wpun	1.39277e+06	1.58347e+06	87.9567	827.343
BFA	Burkina Faso	BFA.3_1	Centre-Est	120	hrsl	1.3591e+06	1.40831e+06	96.5052	827.343
BFA	Burkina Faso	BFA.3_1	Centre-Est	120	ghs	1.23098e+06	1.32637e+06	92.8081	827.343
BFA	Burkina Faso	BFA.3_1	Centre-Est	120	gpwv4	1.41616e+06	1.58643e+06	89.2669	827.343
BFA	Burkina Faso	BFA.3_1	Centre-Est	120	landscan	1.55891e+06	1.62554e+06	95.901	827.343
BFA	Burkina Faso	BFA.3_1	Centre-Est	120	wpcon	1.49927e+06	1.58127e+06	94.8144	827.343
BFA	Burkina Faso	BFA.3_1	Centre-Est	120	wpun	1.46066e+06	1.58347e+06	92.2442	827.343
BFA	Burkina Faso	BFA.3_1	Centre-Est	150	hrsl	1.37756e+06	1.40831e+06	97.8164	827.343
BFA	Burkina Faso	BFA.3_1	Centre-Est	150	ghs	1.24216e+06	1.32637e+06	93.6512	827.343
BFA	Burkina Faso	BFA.3_1	Centre-Est	150	gpwv4	1.46836e+06	1.58643e+06	92.5577	827.343
BFA	Burkina Faso	BFA.3_1	Centre-Est	150	landscan	1.58084e+06	1.62554e+06	97.25	827.343
BFA	Burkina Faso	BFA.3_1	Centre-Est	150	wpcon	1.53236e+06	1.58127e+06	96.9068	827.343
BFA	Burkina Faso	BFA.3_1	Centre-Est	150	wpun	1.49562e+06	1.58347e+06	94.4521	827.343
BFA	Burkina Faso	BFA.3_1	Centre-Est	180	hrsl	1.38749e+06	1.40831e+06	98.5212	827.343
BFA	Burkina Faso	BFA.3_1	Centre-Est	180	ghs	1.2526e+06	1.32637e+06	94.438	827.343
BFA	Burkina Faso	BFA.3_1	Centre-Est	180	gpwv4	1.50305e+06	1.58643e+06	94.7439	827.343
BFA	Burkina Faso	BFA.3_1	Centre-Est	180	landscan	1.59382e+06	1.62554e+06	98.0485	827.343
BFA	Burkina Faso	BFA.3_1	Centre-Est	180	wpcon	1.55171e+06	1.58127e+06	98.1308	827.343
BFA	Burkina Faso	BFA.3_1	Centre-Est	180	wpun	1.51854e+06	1.58347e+06	95.8992	827.343
BFA	Burkina Faso	BFA.4_1	Centre-Nord	30	hrsl	1.10591e+06	1.44865e+06	76.3411	967.634
BFA	Burkina Faso	BFA.4_1	Centre-Nord	30	ghs	1.14401e+06	1.38399e+06	82.6602	967.634
BFA	Burkina Faso	BFA.4_1	Centre-Nord	30	gpwv4	834123	1.58921e+06	52.4866	967.634
BFA	Burkina Faso	BFA.4_1	Centre-Nord	30	landscan	1.20546e+06	1.69016e+06	71.3222	967.634
BFA	Burkina Faso	BFA.4_1	Centre-Nord	30	wpcon	1.1047e+06	1.58912e+06	69.5167	967.634
BFA	Burkina Faso	BFA.4_1	Centre-Nord	30	wpun	973669	1.59091e+06	61.2022	967.634
BFA	Burkina Faso	BFA.4_1	Centre-Nord	60	hrsl	1.30753e+06	1.44865e+06	90.2586	967.634
BFA	Burkina Faso	BFA.4_1	Centre-Nord	60	ghs	1.27949e+06	1.38399e+06	92.4493	967.634
BFA	Burkina Faso	BFA.4_1	Centre-Nord	60	gpwv4	1.28864e+06	1.58921e+06	81.0868	967.634
BFA	Burkina Faso	BFA.4_1	Centre-Nord	60	landscan	1.4827e+06	1.69016e+06	87.7251	967.634
BFA	Burkina Faso	BFA.4_1	Centre-Nord	60	wpcon	1.39793e+06	1.58912e+06	87.9691	967.634
BFA	Burkina Faso	BFA.4_1	Centre-Nord	60	wpun	1.36053e+06	1.59091e+06	85.5191	967.634
BFA	Burkina Faso	BFA.4_1	Centre-Nord	90	hrsl	1.39594e+06	1.44865e+06	96.3614	967.634
BFA	Burkina Faso	BFA.4_1	Centre-Nord	90	ghs	1.32897e+06	1.38399e+06	96.0245	967.634
BFA	Burkina Faso	BFA.4_1	Centre-Nord	90	gpwv4	1.46873e+06	1.58921e+06	92.4186	967.634
BFA	Burkina Faso	BFA.4_1	Centre-Nord	90	landscan	1.60168e+06	1.69016e+06	94.7648	967.634
BFA	Burkina Faso	BFA.4_1	Centre-Nord	90	wpcon	1.51686e+06	1.58912e+06	95.4531	967.634
BFA	Burkina Faso	BFA.4_1	Centre-Nord	90	wpun	1.49921e+06	1.59091e+06	94.2361	967.634
BFA	Burkina Faso	BFA.4_1	Centre-Nord	120	hrsl	1.42275e+06	1.44865e+06	98.2121	967.634
BFA	Burkina Faso	BFA.4_1	Centre-Nord	120	ghs	1.34387e+06	1.38399e+06	97.1007	967.634
BFA	Burkina Faso	BFA.4_1	Centre-Nord	120	gpwv4	1.53322e+06	1.58921e+06	96.4767	967.634
BFA	Burkina Faso	BFA.4_1	Centre-Nord	120	landscan	1.64459e+06	1.69016e+06	97.3039	967.634
BFA	Burkina Faso	BFA.4_1	Centre-Nord	120	wpcon	1.5566e+06	1.58912e+06	97.9536	967.634
BFA	Burkina Faso	BFA.4_1	Centre-Nord	120	wpun	1.54242e+06	1.59091e+06	96.9522	967.634
BFA	Burkina Faso	BFA.4_1	Centre-Nord	150	hrsl	1.43621e+06	1.44865e+06	99.1415	967.634
BFA	Burkina Faso	BFA.4_1	Centre-Nord	150	ghs	1.34881e+06	1.38399e+06	97.458	967.634
BFA	Burkina Faso	BFA.4_1	Centre-Nord	150	gpwv4	1.56034e+06	1.58921e+06	98.1836	967.634
BFA	Burkina Faso	BFA.4_1	Centre-Nord	150	landscan	1.66122e+06	1.69016e+06	98.2876	967.634
BFA	Burkina Faso	BFA.4_1	Centre-Nord	150	wpcon	1.57431e+06	1.58912e+06	99.0679	967.634
BFA	Burkina Faso	BFA.4_1	Centre-Nord	150	wpun	1.5608e+06	1.59091e+06	98.1076	967.634
BFA	Burkina Faso	BFA.4_1	Centre-Nord	180	hrsl	1.4424e+06	1.44865e+06	99.5689	967.634
BFA	Burkina Faso	BFA.4_1	Centre-Nord	180	ghs	1.34933e+06	1.38399e+06	97.4959	967.634
BFA	Burkina Faso	BFA.4_1	Centre-Nord	180	gpwv4	1.56812e+06	1.58921e+06	98.6727	967.634
BFA	Burkina Faso	BFA.4_1	Centre-Nord	180	landscan	1.66628e+06	1.69016e+06	98.587	967.634
BFA	Burkina Faso	BFA.4_1	Centre-Nord	180	wpcon	1.58056e+06	1.58912e+06	99.4615	967.634
BFA	Burkina Faso	BFA.4_1	Centre-Nord	180	wpun	1.5669e+06	1.59091e+06	98.491	967.634
BFA	Burkina Faso	BFA.5_1	Centre-Ouest	30	hrsl	1.20595e+06	1.43456e+06	84.0644	914.276
BFA	Burkina Faso	BFA.5_1	Centre-Ouest	30	ghs	1.14816e+06	1.36084e+06	84.3713	914.276
BFA	Burkina Faso	BFA.5_1	Centre-Ouest	30	gpwv4	963838	1.57387e+06	61.24	914.276
BFA	Burkina Faso	BFA.5_1	Centre-Ouest	30	landscan	1.29798e+06	1.65046e+06	78.6435	914.276
BFA	Burkina Faso	BFA.5_1	Centre-Ouest	30	wpcon	1.23314e+06	1.56959e+06	78.5645	914.276
BFA	Burkina Faso	BFA.5_1	Centre-Ouest	30	wpun	1.07291e+06	1.57199e+06	68.2513	914.276
BFA	Burkina Faso	BFA.5_1	Centre-Ouest	60	hrsl	1.31937e+06	1.43456e+06	91.9704	914.276
BFA	Burkina Faso	BFA.5_1	Centre-Ouest	60	ghs	1.26149e+06	1.36084e+06	92.699	914.276
BFA	Burkina Faso	BFA.5_1	Centre-Ouest	60	gpwv4	1.27709e+06	1.57387e+06	81.1436	914.276
BFA	Burkina Faso	BFA.5_1	Centre-Ouest	60	landscan	1.47668e+06	1.65046e+06	89.4712	914.276
BFA	Burkina Faso	BFA.5_1	Centre-Ouest	60	wpcon	1.40647e+06	1.56959e+06	89.6074	914.276
BFA	Burkina Faso	BFA.5_1	Centre-Ouest	60	wpun	1.34769e+06	1.57199e+06	85.731	914.276
BFA	Burkina Faso	BFA.5_1	Centre-Ouest	90	hrsl	1.36827e+06	1.43456e+06	95.3791	914.276
BFA	Burkina Faso	BFA.5_1	Centre-Ouest	90	ghs	1.30652e+06	1.36084e+06	96.0083	914.276
BFA	Burkina Faso	BFA.5_1	Centre-Ouest	90	gpwv4	1.41409e+06	1.57387e+06	89.8476	914.276
BFA	Burkina Faso	BFA.5_1	Centre-Ouest	90	landscan	1.55153e+06	1.65046e+06	94.0062	914.276
BFA	Burkina Faso	BFA.5_1	Centre-Ouest	90	wpcon	1.4804e+06	1.56959e+06	94.3173	914.276
BFA	Burkina Faso	BFA.5_1	Centre-Ouest	90	wpun	1.45552e+06	1.57199e+06	92.5908	914.276
BFA	Burkina Faso	BFA.5_1	Centre-Ouest	120	hrsl	1.40101e+06	1.43456e+06	97.6615	914.276
[truncated: 22,877 more rows]

## Sheet: Sheet1
GID_0	NAME_0	GID_1	NAME_1	time	dataset	popcov	totpop	perc_cov	unitsize
AGO	Angola	AGO.1_1	Bengo	30	facebook	174663	398540	43.8257	8946.62
AGO	Angola	AGO.1_1	Bengo	30	ghs	171504	391939	43.7579	8946.62
AGO	Angola	AGO.1_1	Bengo	30	gpwv4	29657.6	507255	5.84669	8946.62
AGO	Angola	AGO.1_1	Bengo	30	landscan	96630.5	470612	20.533	8946.62
AGO	Angola	AGO.1_1	Bengo	30	wpcon	133793	455750	29.3567	8946.62
AGO	Angola	AGO.1_1	Bengo	30	wpun	104161	455320	22.8765	8946.62
AGO	Angola	AGO.1_1	Bengo	60	facebook	301316	398540	75.605	8946.62
AGO	Angola	AGO.1_1	Bengo	60	ghs	309004	391939	78.8397	8946.62
AGO	Angola	AGO.1_1	Bengo	60	gpwv4	146278	507255	28.8372	8946.62
AGO	Angola	AGO.1_1	Bengo	60	landscan	205977	470612	43.7679	8946.62
AGO	Angola	AGO.1_1	Bengo	60	wpcon	311530	455750	68.3555	8946.62
AGO	Angola	AGO.1_1	Bengo	60	wpun	230362	455320	50.5934	8946.62
AGO	Angola	AGO.1_1	Bengo	90	facebook	360705	398540	90.5066	8946.62
AGO	Angola	AGO.1_1	Bengo	90	ghs	356754	391939	91.0227	8946.62
AGO	Angola	AGO.1_1	Bengo	90	gpwv4	253665	507255	50.0075	8946.62
AGO	Angola	AGO.1_1	Bengo	90	landscan	293725	470612	62.4135	8946.62
AGO	Angola	AGO.1_1	Bengo	90	wpcon	387079	455750	84.9323	8946.62
AGO	Angola	AGO.1_1	Bengo	90	wpun	344544	455320	75.6708	8946.62
AGO	Angola	AGO.1_1	Bengo	120	facebook	383548	398540	96.2382	8946.62
AGO	Angola	AGO.1_1	Bengo	120	ghs	372448	391939	95.027	8946.62
AGO	Angola	AGO.1_1	Bengo	120	gpwv4	322028	507255	63.4845	8946.62
AGO	Angola	AGO.1_1	Bengo	120	landscan	344794	470612	73.265	8946.62
AGO	Angola	AGO.1_1	Bengo	120	wpcon	422749	455750	92.759	8946.62
AGO	Angola	AGO.1_1	Bengo	120	wpun	382991	455320	84.1147	8946.62
AGO	Angola	AGO.1_1	Bengo	150	facebook	388202	398540	97.4061	8946.62
AGO	Angola	AGO.1_1	Bengo	150	ghs	379032	391939	96.7069	8946.62
AGO	Angola	AGO.1_1	Bengo	150	gpwv4	368194	507255	72.5857	8946.62
AGO	Angola	AGO.1_1	Bengo	150	landscan	379070	470612	80.5483	8946.62
AGO	Angola	AGO.1_1	Bengo	150	wpcon	433813	455750	95.1866	8946.62
AGO	Angola	AGO.1_1	Bengo	150	wpun	406158	455320	89.2028	8946.62
AGO	Angola	AGO.1_1	Bengo	180	facebook	393923	398540	98.8414	8946.62
AGO	Angola	AGO.1_1	Bengo	180	ghs	386297	391939	98.5605	8946.62
AGO	Angola	AGO.1_1	Bengo	180	gpwv4	408353	507255	80.5026	8946.62
AGO	Angola	AGO.1_1	Bengo	180	landscan	410727	470612	87.2751	8946.62
AGO	Angola	AGO.1_1	Bengo	180	wpcon	443962	455750	97.4135	8946.62
AGO	Angola	AGO.1_1	Bengo	180	wpun	421829	455320	92.6445	8946.62
AGO	Angola	AGO.10_1	Hu√≠la	30	facebook	1.48588e+06	2.41686e+06	61.4798	7213.73
AGO	Angola	AGO.10_1	Hu√≠la	30	ghs	2.15231e+06	2.4086e+06	89.3596	7213.73
AGO	Angola	AGO.10_1	Hu√≠la	30	gpwv4	523000	2.52047e+06	20.75	7213.73
AGO	Angola	AGO.10_1	Hu√≠la	30	landscan	1.57692e+06	2.97349e+06	53.0325	7213.73
AGO	Angola	AGO.10_1	Hu√≠la	30	wpcon	1.5881e+06	2.89145e+06	54.9241	7213.73
AGO	Angola	AGO.10_1	Hu√≠la	30	wpun	1.26445e+06	2.8925e+06	43.7147	7213.73
AGO	Angola	AGO.10_1	Hu√≠la	60	facebook	1.79077e+06	2.41686e+06	74.095	7213.73
AGO	Angola	AGO.10_1	Hu√≠la	60	ghs	2.30192e+06	2.4086e+06	95.5712	7213.73
AGO	Angola	AGO.10_1	Hu√≠la	60	gpwv4	997689	2.52047e+06	39.5834	7213.73
AGO	Angola	AGO.10_1	Hu√≠la	60	landscan	1.9873e+06	2.97349e+06	66.8338	7213.73
AGO	Angola	AGO.10_1	Hu√≠la	60	wpcon	1.99114e+06	2.89145e+06	68.863	7213.73
AGO	Angola	AGO.10_1	Hu√≠la	60	wpun	1.78777e+06	2.8925e+06	61.8071	7213.73
AGO	Angola	AGO.10_1	Hu√≠la	90	facebook	1.98889e+06	2.41686e+06	82.2924	7213.73
AGO	Angola	AGO.10_1	Hu√≠la	90	ghs	2.3221e+06	2.4086e+06	96.4087	7213.73
AGO	Angola	AGO.10_1	Hu√≠la	90	gpwv4	1.38787e+06	2.52047e+06	55.064	7213.73
AGO	Angola	AGO.10_1	Hu√≠la	90	landscan	2.25505e+06	2.97349e+06	75.8385	7213.73
AGO	Angola	AGO.10_1	Hu√≠la	90	wpcon	2.26826e+06	2.89145e+06	78.4471	7213.73
AGO	Angola	AGO.10_1	Hu√≠la	90	wpun	2.14208e+06	2.8925e+06	74.0563	7213.73
AGO	Angola	AGO.10_1	Hu√≠la	120	facebook	2.13282e+06	2.41686e+06	88.2478	7213.73
AGO	Angola	AGO.10_1	Hu√≠la	120	ghs	2.35335e+06	2.4086e+06	97.7065	7213.73
AGO	Angola	AGO.10_1	Hu√≠la	120	gpwv4	1.69311e+06	2.52047e+06	67.1743	7213.73
AGO	Angola	AGO.10_1	Hu√≠la	120	landscan	2.45051e+06	2.97349e+06	82.4119	7213.73
AGO	Angola	AGO.10_1	Hu√≠la	120	wpcon	2.47313e+06	2.89145e+06	85.5324	7213.73
AGO	Angola	AGO.10_1	Hu√≠la	120	wpun	2.38295e+06	2.8925e+06	82.3838	7213.73
AGO	Angola	AGO.10_1	Hu√≠la	150	facebook	2.22896e+06	2.41686e+06	92.2253	7213.73
AGO	Angola	AGO.10_1	Hu√≠la	150	ghs	2.36217e+06	2.4086e+06	98.0725	7213.73
AGO	Angola	AGO.10_1	Hu√≠la	150	gpwv4	1.91931e+06	2.52047e+06	76.1489	7213.73
AGO	Angola	AGO.10_1	Hu√≠la	150	landscan	2.57877e+06	2.97349e+06	86.7254	7213.73
AGO	Angola	AGO.10_1	Hu√≠la	150	wpcon	2.60431e+06	2.89145e+06	90.0694	7213.73
AGO	Angola	AGO.10_1	Hu√≠la	150	wpun	2.54192e+06	2.8925e+06	87.8796	7213.73
AGO	Angola	AGO.10_1	Hu√≠la	180	facebook	2.29123e+06	2.41686e+06	94.802	7213.73
AGO	Angola	AGO.10_1	Hu√≠la	180	ghs	2.36905e+06	2.4086e+06	98.3582	7213.73
AGO	Angola	AGO.10_1	Hu√≠la	180	gpwv4	2.07138e+06	2.52047e+06	82.1821	7213.73
AGO	Angola	AGO.10_1	Hu√≠la	180	landscan	2.66759e+06	2.97349e+06	89.7125	7213.73
AGO	Angola	AGO.10_1	Hu√≠la	180	wpcon	2.689e+06	2.89145e+06	92.9985	7213.73
AGO	Angola	AGO.10_1	Hu√≠la	180	wpun	2.64302e+06	2.8925e+06	91.3747	7213.73
AGO	Angola	AGO.11_1	Luanda	30	facebook	6.42598e+06	7.36406e+06	87.2614	929.565
AGO	Angola	AGO.11_1	Luanda	30	ghs	6.85796e+06	7.28258e+06	94.1694	929.565
AGO	Angola	AGO.11_1	Luanda	30	gpwv4	9.2488e+06	1.30408e+07	70.922	929.565
AGO	Angola	AGO.11_1	Luanda	30	landscan	8.06144e+06	8.3253e+06	96.8307	929.565
AGO	Angola	AGO.11_1	Luanda	30	wpcon	1.37466e+07	1.51249e+07	90.8871	929.565
AGO	Angola	AGO.11_1	Luanda	30	wpun	1.32699e+07	1.50211e+07	88.3414	929.565
AGO	Angola	AGO.11_1	Luanda	60	facebook	7.33177e+06	7.36406e+06	99.5616	929.565
AGO	Angola	AGO.11_1	Luanda	60	ghs	7.22484e+06	7.28258e+06	99.2071	929.565
AGO	Angola	AGO.11_1	Luanda	60	gpwv4	1.2158e+07	1.30408e+07	93.2305	929.565
AGO	Angola	AGO.11_1	Luanda	60	landscan	8.29797e+06	8.3253e+06	99.6717	929.565
AGO	Angola	AGO.11_1	Luanda	60	wpcon	1.50686e+07	1.51249e+07	99.6277	929.565
AGO	Angola	AGO.11_1	Luanda	60	wpun	1.47688e+07	1.50211e+07	98.3202	929.565
AGO	Angola	AGO.11_1	Luanda	90	facebook	7.34999e+06	7.36406e+06	99.809	929.565
AGO	Angola	AGO.11_1	Luanda	90	ghs	7.24639e+06	7.28258e+06	99.5031	929.565
AGO	Angola	AGO.11_1	Luanda	90	gpwv4	1.26913e+07	1.30408e+07	97.3203	929.565
AGO	Angola	AGO.11_1	Luanda	90	landscan	8.30418e+06	8.3253e+06	99.7463	929.565
AGO	Angola	AGO.11_1	Luanda	90	wpcon	1.50872e+07	1.51249e+07	99.7505	929.565
AGO	Angola	AGO.11_1	Luanda	90	wpun	1.4884e+07	1.50211e+07	99.0871	929.565
AGO	Angola	AGO.11_1	Luanda	120	facebook	7.3625e+06	7.36406e+06	99.9788	929.565
AGO	Angola	AGO.11_1	Luanda	120	ghs	7.27339e+06	7.28258e+06	99.8738	929.565
AGO	Angola	AGO.11_1	Luanda	120	gpwv4	1.27333e+07	1.30408e+07	97.6419	929.565
AGO	Angola	AGO.11_1	Luanda	120	landscan	8.31108e+06	8.3253e+06	99.8292	929.565
AGO	Angola	AGO.11_1	Luanda	120	wpcon	1.51187e+07	1.51249e+07	99.9593	929.565
AGO	Angola	AGO.11_1	Luanda	120	wpun	1.49192e+07	1.50211e+07	99.3216	929.565
AGO	Angola	AGO.11_1	Luanda	150	facebook	7.36257e+06	7.36406e+06	99.9798	929.565
AGO	Angola	AGO.11_1	Luanda	150	ghs	7.27339e+06	7.28258e+06	99.8738	929.565
AGO	Angola	AGO.11_1	Luanda	150	gpwv4	1.27494e+07	1.30408e+07	97.7651	929.565
AGO	Angola	AGO.11_1	Luanda	150	landscan	8.31113e+06	8.3253e+06	99.8298	929.565
AGO	Angola	AGO.11_1	Luanda	150	wpcon	1.51189e+07	1.51249e+07	99.9605	929.565
AGO	Angola	AGO.11_1	Luanda	150	wpun	1.49243e+07	1.50211e+07	99.3558	929.565
AGO	Angola	AGO.11_1	Luanda	180	facebook	7.36257e+06	7.36406e+06	99.9798	929.565
AGO	Angola	AGO.11_1	Luanda	180	ghs	7.27362e+06	7.28258e+06	99.877	929.565
AGO	Angola	AGO.11_1	Luanda	180	gpwv4	1.27643e+07	1.30408e+07	97.8795	929.565
AGO	Angola	AGO.11_1	Luanda	180	landscan	8.31115e+06	8.3253e+06	99.83	929.565
AGO	Angola	AGO.11_1	Luanda	180	wpcon	1.51189e+07	1.51249e+07	99.9607	929.565
AGO	Angola	AGO.11_1	Luanda	180	wpun	1.49272e+07	1.50211e+07	99.375	929.565
AGO	Angola	AGO.12_1	Lunda Norte	30	facebook	278336	792265	35.1317	13359.5
AGO	Angola	AGO.12_1	Lunda Norte	30	ghs	247191	792692	31.1838	13359.5
AGO	Angola	AGO.12_1	Lunda Norte	30	gpwv4	10700.5	716569	1.49329	13359.5
AGO	Angola	AGO.12_1	Lunda Norte	30	landscan	224951	1.06824e+06	21.0581	13359.5
AGO	Angola	AGO.12_1	Lunda Norte	30	wpcon	279748	796361	35.1283	13359.5
AGO	Angola	AGO.12_1	Lunda Norte	30	wpun	68296.8	794710	8.59392	13359.5
AGO	Angola	AGO.12_1	Lunda Norte	60	facebook	353925	792265	44.6725	13359.5
AGO	Angola	AGO.12_1	Lunda Norte	60	ghs	341001	792692	43.0181	13359.5
AGO	Angola	AGO.12_1	Lunda Norte	60	gpwv4	40044.3	716569	5.58835	13359.5
AGO	Angola	AGO.12_1	Lunda Norte	60	landscan	321792	1.06824e+06	30.1237	13359.5
AGO	Angola	AGO.12_1	Lunda Norte	60	wpcon	345016	796361	43.3241	13359.5
AGO	Angola	AGO.12_1	Lunda Norte	60	wpun	141816	794710	17.845	13359.5
AGO	Angola	AGO.12_1	Lunda Norte	90	facebook	409645	792265	51.7056	13359.5
AGO	Angola	AGO.12_1	Lunda Norte	90	ghs	406827	792692	51.3222	13359.5
AGO	Angola	AGO.12_1	Lunda Norte	90	gpwv4	82687.7	716569	11.5394	13359.5
AGO	Angola	AGO.12_1	Lunda Norte	90	landscan	427872	1.06824e+06	40.054	13359.5
AGO	Angola	AGO.12_1	Lunda Norte	90	wpcon	407983	796361	51.231	13359.5
AGO	Angola	AGO.12_1	Lunda Norte	90	wpun	235342	794710	29.6136	13359.5
AGO	Angola	AGO.12_1	Lunda Norte	120	facebook	535036	792265	67.5325	13359.5
AGO	Angola	AGO.12_1	Lunda Norte	120	ghs	572555	792692	72.2292	13359.5
AGO	Angola	AGO.12_1	Lunda Norte	120	gpwv4	135175	716569	18.8642	13359.5
AGO	Angola	AGO.12_1	Lunda Norte	120	landscan	576500	1.06824e+06	53.9674	13359.5
AGO	Angola	AGO.12_1	Lunda Norte	120	wpcon	536666	796361	67.3898	13359.5
AGO	Angola	AGO.12_1	Lunda Norte	120	wpun	326610	794710	41.098	13359.5
AGO	Angola	AGO.12_1	Lunda Norte	150	facebook	662304	792265	83.5962	13359.5
AGO	Angola	AGO.12_1	Lunda Norte	150	ghs	669666	792692	84.48	13359.5
AGO	Angola	AGO.12_1	Lunda Norte	150	gpwv4	190294	716569	26.5563	13359.5
AGO	Angola	AGO.12_1	Lunda Norte	150	landscan	678329	1.06824e+06	63.4999	13359.5
AGO	Angola	AGO.12_1	Lunda Norte	150	wpcon	647653	796361	81.3266	13359.5
AGO	Angola	AGO.12_1	Lunda Norte	150	wpun	432738	794710	54.4524	13359.5
AGO	Angola	AGO.12_1	Lunda Norte	180	facebook	681682	792265	86.0422	13359.5
AGO	Angola	AGO.12_1	Lunda Norte	180	ghs	693374	792692	87.4709	13359.5
AGO	Angola	AGO.12_1	Lunda Norte	180	gpwv4	240467	716569	33.5581	13359.5
AGO	Angola	AGO.12_1	Lunda Norte	180	landscan	731144	1.06824e+06	68.4439	13359.5
AGO	Angola	AGO.12_1	Lunda Norte	180	wpcon	669841	796361	84.1128	13359.5
AGO	Angola	AGO.12_1	Lunda Norte	180	wpun	481325	794710	60.5662	13359.5
AGO	Angola	AGO.13_1	Lunda Sul	30	facebook	371141	502162	73.9087	21625
AGO	Angola	AGO.13_1	Lunda Sul	30	ghs	373736	502272	74.409	21625
AGO	Angola	AGO.13_1	Lunda Sul	30	gpwv4	5726.08	414375	1.38186	21625
AGO	Angola	AGO.13_1	Lunda Sul	30	landscan	272218	660058	41.2416	21625
AGO	Angola	AGO.13_1	Lunda Sul	30	wpcon	318978	460175	69.3167	21625
AGO	Angola	AGO.13_1	Lunda Sul	30	wpun	108420	460359	23.5512	21625
AGO	Angola	AGO.13_1	Lunda Sul	60	facebook	388173	502162	77.3003	21625
AGO	Angola	AGO.13_1	Lunda Sul	60	ghs	393098	502272	78.264	21625
AGO	Angola	AGO.13_1	Lunda Sul	60	gpwv4	20384.1	414375	4.91923	21625
AGO	Angola	AGO.13_1	Lunda Sul	60	landscan	294197	660058	44.5713	21625
AGO	Angola	AGO.13_1	Lunda Sul	60	wpcon	339280	460175	73.7285	21625
AGO	Angola	AGO.13_1	Lunda Sul	60	wpun	159570	460359	34.6621	21625
AGO	Angola	AGO.13_1	Lunda Sul	90	facebook	399030	502162	79.4624	21625
AGO	Angola	AGO.13_1	Lunda Sul	90	ghs	410960	502272	81.8202	21625
AGO	Angola	AGO.13_1	Lunda Sul	90	gpwv4	45926.5	414375	11.0833	21625
AGO	Angola	AGO.13_1	Lunda Sul	90	landscan	326118	660058	49.4074	21625
AGO	Angola	AGO.13_1	Lunda Sul	90	wpcon	355190	460175	77.1859	21625
AGO	Angola	AGO.13_1	Lunda Sul	90	wpun	210603	460359	45.7475	21625
AGO	Angola	AGO.13_1	Lunda Sul	120	facebook	407901	502162	81.229	21625
AGO	Angola	AGO.13_1	Lunda Sul	120	ghs	412987	502272	82.2238	21625
AGO	Angola	AGO.13_1	Lunda Sul	120	gpwv4	72843.7	414375	17.5792	21625
AGO	Angola	AGO.13_1	Lunda Sul	120	landscan	346183	660058	52.4474	21625
AGO	Angola	AGO.13_1	Lunda Sul	120	wpcon	364986	460175	79.3146	21625
AGO	Angola	AGO.13_1	Lunda Sul	120	wpun	244824	460359	53.1811	21625
AGO	Angola	AGO.13_1	Lunda Sul	150	facebook	423624	502162	84.36	21625
AGO	Angola	AGO.13_1	Lunda Sul	150	ghs	430848	502272	85.7797	21625
AGO	Angola	AGO.13_1	Lunda Sul	150	gpwv4	100280	414375	24.2003	21625
AGO	Angola	AGO.13_1	Lunda Sul	150	landscan	377037	660058	57.1219	21625
AGO	Angola	AGO.13_1	Lunda Sul	150	wpcon	380313	460175	82.6453	21625
AGO	Angola	AGO.13_1	Lunda Sul	150	wpun	271217	460359	58.9142	21625
AGO	Angola	AGO.13_1	Lunda Sul	180	facebook	437531	502162	87.1295	21625
AGO	Angola	AGO.13_1	Lunda Sul	180	ghs	437592	502272	87.1224	21625
AGO	Angola	AGO.13_1	Lunda Sul	180	gpwv4	124809	414375	30.1198	21625
AGO	Angola	AGO.13_1	Lunda Sul	180	landscan	406605	660058	61.6014	21625
AGO	Angola	AGO.13_1	Lunda Sul	180	wpcon	393261	460175	85.4591	21625
AGO	Angola	AGO.13_1	Lunda Sul	180	wpun	292700	460359	63.5808	21625
AGO	Angola	AGO.14_1	Malanje	30	facebook	799265	940272	85.0036	7015.27
AGO	Angola	AGO.14_1	Malanje	30	ghs	822357	932672	88.1721	7015.27
AGO	Angola	AGO.14_1	Malanje	30	gpwv4	259176	760475	34.0808	7015.27
AGO	Angola	AGO.14_1	Malanje	30	landscan	651759	1.17674e+06	55.3868	7015.27
AGO	Angola	AGO.14_1	Malanje	30	wpcon	676872	853281	79.3258	7015.27
AGO	Angola	AGO.14_1	Malanje	30	wpun	498273	853498	58.3801	7015.27
AGO	Angola	AGO.14_1	Malanje	60	facebook	869221	940272	92.4436	7015.27
AGO	Angola	AGO.14_1	Malanje	60	ghs	875969	932672	93.9204	7015.27
AGO	Angola	AGO.14_1	Malanje	60	gpwv4	467829	760475	61.518	7015.27
AGO	Angola	AGO.14_1	Malanje	60	landscan	885098	1.17674e+06	75.2161	7015.27
AGO	Angola	AGO.14_1	Malanje	60	wpcon	764197	853281	89.5598	7015.27
AGO	Angola	AGO.14_1	Malanje	60	wpun	656326	853498	76.8984	7015.27
AGO	Angola	AGO.14_1	Malanje	90	facebook	898739	940272	95.5829	7015.27
AGO	Angola	AGO.14_1	Malanje	90	ghs	903194	932672	96.8393	7015.27
AGO	Angola	AGO.14_1	Malanje	90	gpwv4	594801	760475	78.2143	7015.27
AGO	Angola	AGO.14_1	Malanje	90	landscan	996421	1.17674e+06	84.6764	7015.27
AGO	Angola	AGO.14_1	Malanje	90	wpcon	804302	853281	94.2599	7015.27
AGO	Angola	AGO.14_1	Malanje	90	wpun	734284	853498	86.0324	7015.27
AGO	Angola	AGO.14_1	Malanje	120	facebook	911050	940272	96.8922	7015.27
AGO	Angola	AGO.14_1	Malanje	120	ghs	912559	932672	97.8435	7015.27
AGO	Angola	AGO.14_1	Malanje	120	gpwv4	652777	760475	85.8381	7015.27
AGO	Angola	AGO.14_1	Malanje	120	landscan	1.05535e+06	1.17674e+06	89.6846	7015.27
AGO	Angola	AGO.14_1	Malanje	120	wpcon	819564	853281	96.0485	7015.27
AGO	Angola	AGO.14_1	Malanje	120	wpun	773335	853498	90.6078	7015.27
AGO	Angola	AGO.14_1	Malanje	150	facebook	919353	940272	97.7752	7015.27
AGO	Angola	AGO.14_1	Malanje	150	ghs	919148	932672	98.55	7015.27
AGO	Angola	AGO.14_1	Malanje	150	gpwv4	686825	760475	90.3153	7015.27
AGO	Angola	AGO.14_1	Malanje	150	landscan	1.09646e+06	1.17674e+06	93.1775	7015.27
AGO	Angola	AGO.14_1	Malanje	150	wpcon	830352	853281	97.3128	7015.27
AGO	Angola	AGO.14_1	Malanje	150	wpun	797636	853498	93.455	7015.27
AGO	Angola	AGO.14_1	Malanje	180	facebook	924634	940272	98.3369	7015.27
AGO	Angola	AGO.14_1	Malanje	180	ghs	923461	932672	99.0124	7015.27
AGO	Angola	AGO.14_1	Malanje	180	gpwv4	710078	760475	93.3729	7015.27
AGO	Angola	AGO.14_1	Malanje	180	landscan	1.12152e+06	1.17674e+06	95.3077	7015.27
AGO	Angola	AGO.14_1	Malanje	180	wpcon	836957	853281	98.0869	7015.27
AGO	Angola	AGO.14_1	Malanje	180	wpun	813979	853498	95.3698	7015.27
AGO	Angola	AGO.15_1	Moxico	30	facebook	301292	771103	39.0729	37616.2
AGO	Angola	AGO.15_1	Moxico	30	ghs	358903	771773	46.5037	37616.2
AGO	Angola	AGO.15_1	Moxico	30	gpwv4	6338.12	963570	0.657774	37616.2
AGO	Angola	AGO.15_1	Moxico	30	landscan	187173	912728	20.507	37616.2
AGO	Angola	AGO.15_1	Moxico	30	wpcon	429478	1.08241e+06	39.6779	37616.2
AGO	Angola	AGO.15_1	Moxico	30	wpun	70111.9	1.08297e+06	6.47406	37616.2
AGO	Angola	AGO.15_1	Moxico	60	facebook	330770	771103	42.8957	37616.2
AGO	Angola	AGO.15_1	Moxico	60	ghs	364242	771773	47.1954	37616.2
AGO	Angola	AGO.15_1	Moxico	60	gpwv4	27875.3	963570	2.89292	37616.2
AGO	Angola	AGO.15_1	Moxico	60	landscan	228875	912728	25.0759	37616.2
AGO	Angola	AGO.15_1	Moxico	60	wpcon	465811	1.08241e+06	43.0346	37616.2
AGO	Angola	AGO.15_1	Moxico	60	wpun	120202	1.08297e+06	11.0993	37616.2
AGO	Angola	AGO.15_1	Moxico	90	facebook	376509	771103	48.8273	37616.2
AGO	Angola	AGO.15_1	Moxico	90	ghs	417376	771773	54.0801	37616.2
AGO	Angola	AGO.15_1	Moxico	90	gpwv4	60921.6	963570	6.32248	37616.2
AGO	Angola	AGO.15_1	Moxico	90	landscan	289195	912728	31.6847	37616.2
AGO	Angola	AGO.15_1	Moxico	90	wpcon	524997	1.08241e+06	48.5026	37616.2
AGO	Angola	AGO.15_1	Moxico	90	wpun	175833	1.08297e+06	16.2362	37616.2
AGO	Angola	AGO.15_1	Moxico	120	facebook	393454	771103	51.0248	37616.2
AGO	Angola	AGO.15_1	Moxico	120	ghs	426041	771773	55.2029	37616.2
AGO	Angola	AGO.15_1	Moxico	120	gpwv4	102327	963570	10.6196	37616.2
AGO	Angola	AGO.15_1	Moxico	120	landscan	319622	912728	35.0183	37616.2
AGO	Angola	AGO.15_1	Moxico	120	wpcon	549161	1.08241e+06	50.735	37616.2
AGO	Angola	AGO.15_1	Moxico	120	wpun	227124	1.08297e+06	20.9724	37616.2
AGO	Angola	AGO.15_1	Moxico	150	facebook	433023	771103	56.1563	37616.2
AGO	Angola	AGO.15_1	Moxico	150	ghs	454824	771773	58.9323	37616.2
AGO	Angola	AGO.15_1	Moxico	150	gpwv4	141459	963570	14.6807	37616.2
AGO	Angola	AGO.15_1	Moxico	150	landscan	359176	912728	39.352	37616.2
AGO	Angola	AGO.15_1	Moxico	150	wpcon	594906	1.08241e+06	54.9611	37616.2
AGO	Angola	AGO.15_1	Moxico	150	wpun	274684	1.08297e+06	25.364	37616.2
AGO	Angola	AGO.15_1	Moxico	180	facebook	453387	771103	58.7972	37616.2
AGO	Angola	AGO.15_1	Moxico	180	ghs	460265	771773	59.6374	37616.2
AGO	Angola	AGO.15_1	Moxico	180	gpwv4	175743	963570	18.2388	37616.2
AGO	Angola	AGO.15_1	Moxico	180	landscan	377146	912728	41.3208	37616.2
AGO	Angola	AGO.15_1	Moxico	180	wpcon	619359	1.08241e+06	57.2203	37616.2
AGO	Angola	AGO.15_1	Moxico	180	wpun	313244	1.08297e+06	28.9246	37616.2
AGO	Angola	AGO.16_1	Namibe	30	facebook	317447	483482	65.6585	13255
AGO	Angola	AGO.16_1	Namibe	30	ghs	344955	483121	71.4013	13255
AGO	Angola	AGO.16_1	Namibe	30	gpwv4	11430.9	507075	2.25428	13255
AGO	Angola	AGO.16_1	Namibe	30	landscan	437383	594295	73.597	13255
AGO	Angola	AGO.16_1	Namibe	30	wpcon	363362	577165	62.9564	13255
AGO	Angola	AGO.16_1	Namibe	30	wpun	221971	574472	38.6392	13255
AGO	Angola	AGO.16_1	Namibe	60	facebook	362465	483482	74.9697	13255
AGO	Angola	AGO.16_1	Namibe	60	ghs	365094	483121	75.5698	13255
AGO	Angola	AGO.16_1	Namibe	60	gpwv4	40457.7	507075	7.97864	13255
AGO	Angola	AGO.16_1	Namibe	60	landscan	454204	594295	76.4274	13255
AGO	Angola	AGO.16_1	Namibe	60	wpcon	396837	577165	68.7563	13255
AGO	Angola	AGO.16_1	Namibe	60	wpun	269113	574472	46.8453	13255
AGO	Angola	AGO.16_1	Namibe	90	facebook	380406	483482	78.6804	13255
AGO	Angola	AGO.16_1	Namibe	90	ghs	367397	483121	76.0467	13255
AGO	Angola	AGO.16_1	Namibe	90	gpwv4	77501.2	507075	15.284	13255
AGO	Angola	AGO.16_1	Namibe	90	landscan	467493	594295	78.6634	13255
AGO	Angola	AGO.16_1	Namibe	90	wpcon	419303	577165	72.6488	13255
AGO	Angola	AGO.16_1	Namibe	90	wpun	305782	574472	53.2284	13255
AGO	Angola	AGO.16_1	Namibe	120	facebook	392764	483482	81.2364	13255
AGO	Angola	AGO.16_1	Namibe	120	ghs	374588	483121	77.5351	13255
AGO	Angola	AGO.16_1	Namibe	120	gpwv4	118825	507075	23.4334	13255
AGO	Angola	AGO.16_1	Namibe	120	landscan	486743	594295	81.9025	13255
AGO	Angola	AGO.16_1	Namibe	120	wpcon	440713	577165	76.3584	13255
AGO	Angola	AGO.16_1	Namibe	120	wpun	338201	574472	58.8717	13255
AGO	Angola	AGO.16_1	Namibe	150	facebook	399611	483482	82.6527	13255
AGO	Angola	AGO.16_1	Namibe	150	ghs	378203	483121	78.2834	13255
AGO	Angola	AGO.16_1	Namibe	150	gpwv4	162510	507075	32.0486	13255
AGO	Angola	AGO.16_1	Namibe	150	landscan	502167	594295	84.4978	13255
AGO	Angola	AGO.16_1	Namibe	150	wpcon	454681	577165	78.7784	13255
AGO	Angola	AGO.16_1	Namibe	150	wpun	365626	574472	63.6456	13255
AGO	Angola	AGO.16_1	Namibe	180	facebook	419376	483482	86.7408	13255
AGO	Angola	AGO.16_1	Namibe	180	ghs	387645	483121	80.2378	13255
AGO	Angola	AGO.16_1	Namibe	180	gpwv4	210510	507075	41.5146	13255
AGO	Angola	AGO.16_1	Namibe	180	landscan	516283	594295	86.8732	13255
AGO	Angola	AGO.16_1	Namibe	180	wpcon	474287	577165	82.1754	13255
AGO	Angola	AGO.16_1	Namibe	180	wpun	396037	574472	68.9393	13255
AGO	Angola	AGO.17_1	U√≠ge	30	facebook	1.12292e+06	1.29005e+06	87.0444	5049.1
AGO	Angola	AGO.17_1	U√≠ge	30	ghs	1.12475e+06	1.27947e+06	87.9078	5049.1
AGO	Angola	AGO.17_1	U√≠ge	30	gpwv4	265526	735096	36.1212	5049.1
AGO	Angola	AGO.17_1	U√≠ge	30	landscan	922376	1.78513e+06	51.6701	5049.1
AGO	Angola	AGO.17_1	U√≠ge	30	wpcon	656449	820127	80.0424	5049.1
AGO	Angola	AGO.17_1	U√≠ge	30	wpun	471668	820320	57.4981	5049.1
AGO	Angola	AGO.17_1	U√≠ge	60	facebook	1.20033e+06	1.29005e+06	93.0451	5049.1
AGO	Angola	AGO.17_1	U√≠ge	60	ghs	1.18803e+06	1.27947e+06	92.8534	5049.1
AGO	Angola	AGO.17_1	U√≠ge	60	gpwv4	428651	735096	58.3123	5049.1
AGO	Angola	AGO.17_1	U√≠ge	60	landscan	1.22046e+06	1.78513e+06	68.3681	5049.1
AGO	Angola	AGO.17_1	U√≠ge	60	wpcon	724738	820127	88.369	5049.1
AGO	Angola	AGO.17_1	U√≠ge	60	wpun	607704	820320	74.0813	5049.1
AGO	Angola	AGO.17_1	U√≠ge	90	facebook	1.22321e+06	1.29005e+06	94.8184	5049.1
AGO	Angola	AGO.17_1	U√≠ge	90	ghs	1.21625e+06	1.27947e+06	95.0594	5049.1
AGO	Angola	AGO.17_1	U√≠ge	90	gpwv4	518168	735096	70.4898	5049.1
AGO	Angola	AGO.17_1	U√≠ge	90	landscan	1.36962e+06	1.78513e+06	76.7241	5049.1
AGO	Angola	AGO.17_1	U√≠ge	90	wpcon	752781	820127	91.7884	5049.1
AGO	Angola	AGO.17_1	U√≠ge	90	wpun	667765	820320	81.403	5049.1
AGO	Angola	AGO.17_1	U√≠ge	120	facebook	1.23899e+06	1.29005e+06	96.0418	5049.1
AGO	Angola	AGO.17_1	U√≠ge	120	ghs	1.23069e+06	1.27947e+06	96.1881	5049.1
AGO	Angola	AGO.17_1	U√≠ge	120	gpwv4	574220	735096	78.115	5049.1
AGO	Angola	AGO.17_1	U√≠ge	120	landscan	1.46608e+06	1.78513e+06	82.1275	5049.1
AGO	Angola	AGO.17_1	U√≠ge	120	wpcon	770394	820127	93.936	5049.1
AGO	Angola	AGO.17_1	U√≠ge	120	wpun	703803	820320	85.7962	5049.1
AGO	Angola	AGO.17_1	U√≠ge	150	facebook	1.24805e+06	1.29005e+06	96.7444	5049.1
AGO	Angola	AGO.17_1	U√≠ge	150	ghs	1.23855e+06	1.27947e+06	96.8022	5049.1
AGO	Angola	AGO.17_1	U√≠ge	150	gpwv4	610782	735096	83.0888	5049.1
AGO	Angola	AGO.17_1	U√≠ge	150	landscan	1.53628e+06	1.78513e+06	86.0599	5049.1
AGO	Angola	AGO.17_1	U√≠ge	150	wpcon	780453	820127	95.1625	5049.1
AGO	Angola	AGO.17_1	U√≠ge	150	wpun	727481	820320	88.6826	5049.1
AGO	Angola	AGO.17_1	U√≠ge	180	facebook	1.25619e+06	1.29005e+06	97.375	5049.1
AGO	Angola	AGO.17_1	U√≠ge	180	ghs	1.24718e+06	1.27947e+06	97.4764	5049.1
AGO	Angola	AGO.17_1	U√≠ge	180	gpwv4	635949	735096	86.5123	5049.1
AGO	Angola	AGO.17_1	U√≠ge	180	landscan	1.59143e+06	1.78513e+06	89.1496	5049.1
AGO	Angola	AGO.17_1	U√≠ge	180	wpcon	789162	820127	96.2244	5049.1
AGO	Angola	AGO.17_1	U√≠ge	180	wpun	744568	820320	90.7656	5049.1
AGO	Angola	AGO.18_1	Zaire	30	facebook	553845	583305	94.9496	6664.48
AGO	Angola	AGO.18_1	Zaire	30	ghs	551998	581434	94.9374	6664.48
AGO	Angola	AGO.18_1	Zaire	30	gpwv4	96063.7	638747	15.0394	6664.48
AGO	Angola	AGO.18_1	Zaire	30	landscan	533586	717747	74.3417	6664.48
AGO	Angola	AGO.18_1	Zaire	30	wpcon	665998	711257	93.6366	6664.48
AGO	Angola	AGO.18_1	Zaire	30	wpun	339073	709381	47.7984	6664.48
AGO	Angola	AGO.18_1	Zaire	60	facebook	565630	583305	96.9699	6664.48
AGO	Angola	AGO.18_1	Zaire	60	ghs	567178	581434	97.5482	6664.48
AGO	Angola	AGO.18_1	Zaire	60	gpwv4	231444	638747	36.2341	6664.48
AGO	Angola	AGO.18_1	Zaire	60	landscan	582641	717747	81.1763	6664.48
AGO	Angola	AGO.18_1	Zaire	60	wpcon	682516	711257	95.959	6664.48
AGO	Angola	AGO.18_1	Zaire	60	wpun	455871	709381	64.2632	6664.48
AGO	Angola	AGO.18_1	Zaire	90	facebook	567575	583305	97.3034	6664.48
AGO	Angola	AGO.18_1	Zaire	90	ghs	569150	581434	97.8872	6664.48
AGO	Angola	AGO.18_1	Zaire	90	gpwv4	335694	638747	52.555	6664.48
AGO	Angola	AGO.18_1	Zaire	90	landscan	608181	717747	84.7347	6664.48
AGO	Angola	AGO.18_1	Zaire	90	wpcon	687034	711257	96.5943	6664.48
AGO	Angola	AGO.18_1	Zaire	90	wpun	521340	709381	73.4923	6664.48
AGO	Angola	AGO.18_1	Zaire	120	facebook	569883	583305	97.6991	6664.48
AGO	Angola	AGO.18_1	Zaire	120	ghs	570044	581434	98.0411	6664.48
AGO	Angola	AGO.18_1	Zaire	120	gpwv4	410121	638747	64.2071	6664.48
AGO	Angola	AGO.18_1	Zaire	120	landscan	627794	717747	87.4672	6664.48
AGO	Angola	AGO.18_1	Zaire	120	wpcon	690437	711257	97.0728	6664.48
AGO	Angola	AGO.18_1	Zaire	120	wpun	567235	709381	79.962	6664.48
AGO	Angola	AGO.18_1	Zaire	150	facebook	571618	583305	97.9964	6664.48
AGO	Angola	AGO.18_1	Zaire	150	ghs	570935	581434	98.1943	6664.48
AGO	Angola	AGO.18_1	Zaire	150	gpwv4	463412	638747	72.5502	6664.48
AGO	Angola	AGO.18_1	Zaire	150	landscan	644610	717747	89.8101	6664.48
AGO	Angola	AGO.18_1	Zaire	150	wpcon	693190	711257	97.4598	6664.48
AGO	Angola	AGO.18_1	Zaire	150	wpun	601985	709381	84.8606	6664.48
AGO	Angola	AGO.18_1	Zaire	180	facebook	573041	583305	98.2405	6664.48
AGO	Angola	AGO.18_1	Zaire	180	ghs	573015	581434	98.552	6664.48
AGO	Angola	AGO.18_1	Zaire	180	gpwv4	503989	638747	78.9027	6664.48
AGO	Angola	AGO.18_1	Zaire	180	landscan	658470	717747	91.7413	6664.48
AGO	Angola	AGO.18_1	Zaire	180	wpcon	695110	711257	97.7298	6664.48
AGO	Angola	AGO.18_1	Zaire	180	wpun	627968	709381	88.5234	6664.48
AGO	Angola	AGO.2_1	Benguela	30	facebook	1.47544e+06	1.97569e+06	74.68	4780.05
AGO	Angola	AGO.2_1	Benguela	30	ghs	1.75824e+06	1.94939e+06	90.1944	4780.05
AGO	Angola	AGO.2_1	Benguela	30	gpwv4	327464	1.57189e+06	20.8325	4780.05
AGO	Angola	AGO.2_1	Benguela	30	landscan	1.80196e+06	2.5655e+06	70.2382	4780.05
AGO	Angola	AGO.2_1	Benguela	30	wpcon	1.24652e+06	1.78686e+06	69.7606	4780.05
AGO	Angola	AGO.2_1	Benguela	30	wpun	1.03246e+06	1.78107e+06	57.9684	4780.05
AGO	Angola	AGO.2_1	Benguela	60	facebook	1.66982e+06	1.97569e+06	84.5186	4780.05
AGO	Angola	AGO.2_1	Benguela	60	ghs	1.82669e+06	1.94939e+06	93.7056	4780.05
AGO	Angola	AGO.2_1	Benguela	60	gpwv4	709322	1.57189e+06	45.1254	4780.05
AGO	Angola	AGO.2_1	Benguela	60	landscan	2.08737e+06	2.5655e+06	81.3629	4780.05
AGO	Angola	AGO.2_1	Benguela	60	wpcon	1.43842e+06	1.78686e+06	80.4999	4780.05
AGO	Angola	AGO.2_1	Benguela	60	wpun	1.32092e+06	1.78107e+06	74.1643	4780.05
AGO	Angola	AGO.2_1	Benguela	90	facebook	1.77158e+06	1.97569e+06	89.6693	4780.05
AGO	Angola	AGO.2_1	Benguela	90	ghs	1.8631e+06	1.94939e+06	95.5736	4780.05
AGO	Angola	AGO.2_1	Benguela	90	gpwv4	985077	1.57189e+06	62.6683	4780.05
AGO	Angola	AGO.2_1	Benguela	90	landscan	2.23128e+06	2.5655e+06	86.9726	4780.05
AGO	Angola	AGO.2_1	Benguela	90	wpcon	1.554e+06	1.78686e+06	86.9681	4780.05
AGO	Angola	AGO.2_1	Benguela	90	wpun	1.48603e+06	1.78107e+06	83.4345	4780.05
AGO	Angola	AGO.2_1	Benguela	120	facebook	1.83678e+06	1.97569e+06	92.9692	4780.05
AGO	Angola	AGO.2_1	Benguela	120	ghs	1.88609e+06	1.94939e+06	96.7525	4780.05
AGO	Angola	AGO.2_1	Benguela	120	gpwv4	1.16974e+06	1.57189e+06	74.4158	4780.05
AGO	Angola	AGO.2_1	Benguela	120	landscan	2.3211e+06	2.5655e+06	90.4734	4780.05
AGO	Angola	AGO.2_1	Benguela	120	wpcon	1.62744e+06	1.78686e+06	91.0782	4780.05
AGO	Angola	AGO.2_1	Benguela	120	wpun	1.58503e+06	1.78107e+06	88.9931	4780.05
AGO	Angola	AGO.2_1	Benguela	150	facebook	1.88366e+06	1.97569e+06	95.3419	4780.05
AGO	Angola	AGO.2_1	Benguela	150	ghs	1.89869e+06	1.94939e+06	97.3993	4780.05
AGO	Angola	AGO.2_1	Benguela	150	gpwv4	1.29199e+06	1.57189e+06	82.1933	4780.05
AGO	Angola	AGO.2_1	Benguela	150	landscan	2.38126e+06	2.5655e+06	92.8183	4780.05
AGO	Angola	AGO.2_1	Benguela	150	wpcon	1.68299e+06	1.78686e+06	94.1872	4780.05
AGO	Angola	AGO.2_1	Benguela	150	wpun	1.64951e+06	1.78107e+06	92.6132	4780.05
AGO	Angola	AGO.2_1	Benguela	180	facebook	1.92395e+06	1.97569e+06	97.3814	4780.05
AGO	Angola	AGO.2_1	Benguela	180	ghs	1.90625e+06	1.94939e+06	97.787	4780.05
AGO	Angola	AGO.2_1	Benguela	180	gpwv4	1.38229e+06	1.57189e+06	87.9378	4780.05
AGO	Angola	AGO.2_1	Benguela	180	landscan	2.42125e+06	2.5655e+06	94.3773	4780.05
AGO	Angola	AGO.2_1	Benguela	180	wpcon	1.72373e+06	1.78686e+06	96.4671	4780.05
AGO	Angola	AGO.2_1	Benguela	180	wpun	1.6941e+06	1.78107e+06	95.1168	4780.05
AGO	Angola	AGO.3_1	Bi√©	30	facebook	662292	1.25833e+06	52.6327	11882.8
AGO	Angola	AGO.3_1	Bi√©	30	ghs	1.02642e+06	1.24981e+06	82.1264	11882.8
AGO	Angola	AGO.3_1	Bi√©	30	gpwv4	72283.2	857083	8.43363	11882.8
AGO	Angola	AGO.3_1	Bi√©	30	landscan	572816	1.76279e+06	32.4948	11882.8
AGO	Angola	AGO.3_1	Bi√©	30	wpcon	447491	968981	46.1816	11882.8
AGO	Angola	AGO.3_1	Bi√©	30	wpun	211654	970016	21.8196	11882.8
AGO	Angola	AGO.3_1	Bi√©	60	facebook	916476	1.25833e+06	72.8327	11882.8
AGO	Angola	AGO.3_1	Bi√©	60	ghs	1.11427e+06	1.24981e+06	89.1551	11882.8
AGO	Angola	AGO.3_1	Bi√©	60	gpwv4	251242	857083	29.3136	11882.8
AGO	Angola	AGO.3_1	Bi√©	60	landscan	941564	1.76279e+06	53.4133	11882.8
AGO	Angola	AGO.3_1	Bi√©	60	wpcon	639604	968981	66.0079	11882.8
AGO	Angola	AGO.3_1	Bi√©	60	wpun	449187	970016	46.3072	11882.8
AGO	Angola	AGO.3_1	Bi√©	90	facebook	1.09022e+06	1.25833e+06	86.6407	11882.8
AGO	Angola	AGO.3_1	Bi√©	90	ghs	1.17663e+06	1.24981e+06	94.1454	11882.8
AGO	Angola	AGO.3_1	Bi√©	90	gpwv4	428025	857083	49.9398	11882.8
AGO	Angola	AGO.3_1	Bi√©	90	landscan	1.19685e+06	1.76279e+06	67.8953	11882.8
AGO	Angola	AGO.3_1	Bi√©	90	wpcon	787416	968981	81.2623	11882.8
AGO	Angola	AGO.3_1	Bi√©	90	wpun	640412	970016	66.0207	11882.8
AGO	Angola	AGO.3_1	Bi√©	120	facebook	1.15224e+06	1.25833e+06	91.5689	11882.8
AGO	Angola	AGO.3_1	Bi√©	120	ghs	1.19226e+06	1.24981e+06	95.3955	11882.8
AGO	Angola	AGO.3_1	Bi√©	120	gpwv4	554190	857083	64.66	11882.8
AGO	Angola	AGO.3_1	Bi√©	120	landscan	1.31303e+06	1.76279e+06	74.4856	11882.8
AGO	Angola	AGO.3_1	Bi√©	120	wpcon	859898	968981	88.7425	11882.8
AGO	Angola	AGO.3_1	Bi√©	120	wpun	751315	970016	77.4538	11882.8
AGO	Angola	AGO.3_1	Bi√©	150	facebook	1.21056e+06	1.25833e+06	96.2034	11882.8
AGO	Angola	AGO.3_1	Bi√©	150	ghs	1.22815e+06	1.24981e+06	98.2677	11882.8
AGO	Angola	AGO.3_1	Bi√©	150	gpwv4	627682	857083	73.2347	11882.8
AGO	Angola	AGO.3_1	Bi√©	150	landscan	1.39251e+06	1.76279e+06	78.9947	11882.8
AGO	Angola	AGO.3_1	Bi√©	150	wpcon	909080	968981	93.8182	11882.8
AGO	Angola	AGO.3_1	Bi√©	150	wpun	811167	970016	83.624	11882.8
AGO	Angola	AGO.3_1	Bi√©	180	facebook	1.22885e+06	1.25833e+06	97.6571	11882.8
AGO	Angola	AGO.3_1	Bi√©	180	ghs	1.23206e+06	1.24981e+06	98.5804	11882.8
AGO	Angola	AGO.3_1	Bi√©	180	gpwv4	677547	857083	79.0527	11882.8
AGO	Angola	AGO.3_1	Bi√©	180	landscan	1.45615e+06	1.76279e+06	82.6049	11882.8
AGO	Angola	AGO.3_1	Bi√©	180	wpcon	928823	968981	95.8556	11882.8
AGO	Angola	AGO.3_1	Bi√©	180	wpun	849275	970016	87.5526	11882.8
AGO	Angola	AGO.4_1	Cabinda	30	facebook	648378	749526	86.5051	2037.71
AGO	Angola	AGO.4_1	Cabinda	30	ghs	656274	748213	87.7122	2037.71
AGO	Angola	AGO.4_1	Cabinda	30	gpwv4	129097	1.09683e+06	11.7701	2037.71
AGO	Angola	AGO.4_1	Cabinda	30	landscan	704747	893233	78.8984	2037.71
AGO	Angola	AGO.4_1	Cabinda	30	wpcon	1.12122e+06	1.26891e+06	88.3606	2037.71
AGO	Angola	AGO.4_1	Cabinda	30	wpun	587825	1.25911e+06	46.6859	2037.71
AGO	Angola	AGO.4_1	Cabinda	60	facebook	706781	749526	94.2971	2037.71
AGO	Angola	AGO.4_1	Cabinda	60	ghs	726093	748213	97.0436	2037.71
AGO	Angola	AGO.4_1	Cabinda	60	gpwv4	465160	1.09683e+06	42.4096	2037.71
AGO	Angola	AGO.4_1	Cabinda	60	landscan	776421	893233	86.9226	2037.71
AGO	Angola	AGO.4_1	Cabinda	60	wpcon	1.2193e+06	1.26891e+06	96.0903	2037.71
AGO	Angola	AGO.4_1	Cabinda	60	wpun	1.0023e+06	1.25911e+06	79.6037	2037.71
AGO	Angola	AGO.4_1	Cabinda	90	facebook	740182	749526	98.7534	2037.71
AGO	Angola	AGO.4_1	Cabinda	90	ghs	737945	748213	98.6276	2037.71
AGO	Angola	AGO.4_1	Cabinda	90	gpwv4	739155	1.09683e+06	67.3903	2037.71
AGO	Angola	AGO.4_1	Cabinda	90	landscan	838883	893233	93.9153	2037.71
AGO	Angola	AGO.4_1	Cabinda	90	wpcon	1.25856e+06	1.26891e+06	99.1842	2037.71
AGO	Angola	AGO.4_1	Cabinda	90	wpun	1.1453e+06	1.25911e+06	90.961	2037.71
AGO	Angola	AGO.4_1	Cabinda	120	facebook	744821	749526	99.3723	2037.71
AGO	Angola	AGO.4_1	Cabinda	120	ghs	739121	748213	98.7848	2037.71
AGO	Angola	AGO.4_1	Cabinda	120	gpwv4	925801	1.09683e+06	84.4072	2037.71
AGO	Angola	AGO.4_1	Cabinda	120	landscan	870115	893233	97.4119	2037.71
AGO	Angola	AGO.4_1	Cabinda	120	wpcon	1.26379e+06	1.26891e+06	99.5966	2037.71
AGO	Angola	AGO.4_1	Cabinda	120	wpun	1.20517e+06	1.25911e+06	95.716	2037.71
AGO	Angola	AGO.4_1	Cabinda	150	facebook	746196	749526	99.5557	2037.71
AGO	Angola	AGO.4_1	Cabinda	150	ghs	740193	748213	98.9282	2037.71
AGO	Angola	AGO.4_1	Cabinda	150	gpwv4	1.01505e+06	1.09683e+06	92.5441	2037.71
AGO	Angola	AGO.4_1	Cabinda	150	landscan	881097	893233	98.6413	2037.71
AGO	Angola	AGO.4_1	Cabinda	150	wpcon	1.26427e+06	1.26891e+06	99.6341	2037.71
AGO	Angola	AGO.4_1	Cabinda	150	wpun	1.22756e+06	1.25911e+06	97.4945	2037.71
AGO	Angola	AGO.4_1	Cabinda	180	facebook	746733	749526	99.6274	2037.71
AGO	Angola	AGO.4_1	Cabinda	180	ghs	740265	748213	98.9377	2037.71
AGO	Angola	AGO.4_1	Cabinda	180	gpwv4	1.05735e+06	1.09683e+06	96.4007	2037.71
AGO	Angola	AGO.4_1	Cabinda	180	landscan	885877	893233	99.1765	2037.71
AGO	Angola	AGO.4_1	Cabinda	180	wpcon	1.26454e+06	1.26891e+06	99.6556	2037.71
AGO	Angola	AGO.4_1	Cabinda	180	wpun	1.23704e+06	1.25911e+06	98.2478	2037.71
AGO	Angola	AGO.5_1	Cuando Cubango	30	facebook	243889	480156	50.7936	28233.3
AGO	Angola	AGO.5_1	Cuando Cubango	30	ghs	279659	478286	58.4712	28233.3
AGO	Angola	AGO.5_1	Cuando Cubango	30	gpwv4	2517.07	334270	0.753004	28233.3
AGO	Angola	AGO.5_1	Cuando Cubango	30	landscan	103131	599410	17.2054	28233.3
AGO	Angola	AGO.5_1	Cuando Cubango	30	wpcon	186190	377483	49.324	28233.3
AGO	Angola	AGO.5_1	Cuando Cubango	30	wpun	84753.7	377608	22.4449	28233.3
AGO	Angola	AGO.5_1	Cuando Cubango	60	facebook	259803	480156	54.1081	28233.3
AGO	Angola	AGO.5_1	Cuando Cubango	60	ghs	283664	478286	59.3085	28233.3
AGO	Angola	AGO.5_1	Cuando Cubango	60	gpwv4	9821.37	334270	2.93815	28233.3
AGO	Angola	AGO.5_1	Cuando Cubango	60	landscan	113163	599410	18.879	28233.3
AGO	Angola	AGO.5_1	Cuando Cubango	60	wpcon	199165	377483	52.7613	28233.3
AGO	Angola	AGO.5_1	Cuando Cubango	60	wpun	107464	377608	28.4592	28233.3
AGO	Angola	AGO.5_1	Cuando Cubango	90	facebook	276442	480156	57.5734	28233.3
AGO	Angola	AGO.5_1	Cuando Cubango	90	ghs	289312	478286	60.4893	28233.3
AGO	Angola	AGO.5_1	Cuando Cubango	90	gpwv4	22393.4	334270	6.69918	28233.3
AGO	Angola	AGO.5_1	Cuando Cubango	90	landscan	120389	599410	20.0846	28233.3
AGO	Angola	AGO.5_1	Cuando Cubango	90	wpcon	212124	377483	56.1942	28233.3
AGO	Angola	AGO.5_1	Cuando Cubango	90	wpun	127048	377608	33.6456	28233.3
AGO	Angola	AGO.5_1	Cuando Cubango	120	facebook	303026	480156	63.1098	28233.3
AGO	Angola	AGO.5_1	Cuando Cubango	120	ghs	317813	478286	66.4483	28233.3
AGO	Angola	AGO.5_1	Cuando Cubango	120	gpwv4	35124.2	334270	10.5077	28233.3
AGO	Angola	AGO.5_1	Cuando Cubango	120	landscan	138859	599410	23.1659	28233.3
AGO	Angola	AGO.5_1	Cuando Cubango	120	wpcon	228655	377483	60.5734	28233.3
AGO	Angola	AGO.5_1	Cuando Cubango	120	wpun	143646	377608	38.0411	28233.3
AGO	Angola	AGO.5_1	Cuando Cubango	150	facebook	313314	480156	65.2526	28233.3
AGO	Angola	AGO.5_1	Cuando Cubango	150	ghs	322106	478286	67.3458	28233.3
AGO	Angola	AGO.5_1	Cuando Cubango	150	gpwv4	47985.7	334270	14.3554	28233.3
AGO	Angola	AGO.5_1	Cuando Cubango	150	landscan	149629	599410	24.9627	28233.3
AGO	Angola	AGO.5_1	Cuando Cubango	150	wpcon	237235	377483	62.8464	28233.3
AGO	Angola	AGO.5_1	Cuando Cubango	150	wpun	157530	377608	41.718	28233.3
AGO	Angola	AGO.5_1	Cuando Cubango	180	facebook	321961	480156	67.0535	28233.3
AGO	Angola	AGO.5_1	Cuando Cubango	180	ghs	325952	478286	68.1501	28233.3
AGO	Angola	AGO.5_1	Cuando Cubango	180	gpwv4	61923.7	334270	18.525	28233.3
AGO	Angola	AGO.5_1	Cuando Cubango	180	landscan	156303	599410	26.0761	28233.3
AGO	Angola	AGO.5_1	Cuando Cubango	180	wpcon	244386	377483	64.7409	28233.3
AGO	Angola	AGO.5_1	Cuando Cubango	180	wpun	170568	377608	45.1707	28233.3
AGO	Angola	AGO.6_1	Cuanza Norte	30	facebook	413048	443363	93.1626	2684.61
AGO	Angola	AGO.6_1	Cuanza Norte	30	ghs	410526	439779	93.3481	2684.61
AGO	Angola	AGO.6_1	Cuanza Norte	30	gpwv4	65748.2	284464	23.113	2684.61
AGO	Angola	AGO.6_1	Cuanza Norte	30	landscan	364552	531672	68.5671	2684.61
AGO	Angola	AGO.6_1	Cuanza Norte	30	wpcon	283577	318115	89.1431	2684.61
AGO	Angola	AGO.6_1	Cuanza Norte	30	wpun	176797	318130	55.5739	2684.61
AGO	Angola	AGO.6_1	Cuanza Norte	60	facebook	428099	443363	96.5572	2684.61
AGO	Angola	AGO.6_1	Cuanza Norte	60	ghs	424669	439779	96.564	2684.61
AGO	Angola	AGO.6_1	Cuanza Norte	60	gpwv4	138611	284464	48.7269	2684.61
AGO	Angola	AGO.6_1	Cuanza Norte	60	landscan	443756	531672	83.4643	2684.61
AGO	Angola	AGO.6_1	Cuanza Norte	60	wpcon	300607	318115	94.4963	2684.61
AGO	Angola	AGO.6_1	Cuanza Norte	60	wpun	247315	318130	77.7401	2684.61
AGO	Angola	AGO.6_1	Cuanza Norte	90	facebook	435927	443363	98.323	2684.61
AGO	Angola	AGO.6_1	Cuanza Norte	90	ghs	433054	439779	98.4706	2684.61
AGO	Angola	AGO.6_1	Cuanza Norte	90	gpwv4	188056	284464	66.1088	2684.61
AGO	Angola	AGO.6_1	Cuanza Norte	90	landscan	478032	531672	89.9111	2684.61
AGO	Angola	AGO.6_1	Cuanza Norte	90	wpcon	308517	318115	96.9829	2684.61
AGO	Angola	AGO.6_1	Cuanza Norte	90	wpun	279144	318130	87.7452	2684.61
AGO	Angola	AGO.6_1	Cuanza Norte	120	facebook	439232	443363	99.0684	2684.61
AGO	Angola	AGO.6_1	Cuanza Norte	120	ghs	434949	439779	98.9017	2684.61
AGO	Angola	AGO.6_1	Cuanza Norte	120	gpwv4	220506	284464	77.5161	2684.61
AGO	Angola	AGO.6_1	Cuanza Norte	120	landscan	498402	531672	93.7423	2684.61
AGO	Angola	AGO.6_1	Cuanza Norte	120	wpcon	312440	318115	98.216	2684.61
AGO	Angola	AGO.6_1	Cuanza Norte	120	wpun	295023	318130	92.7368	2684.61
AGO	Angola	AGO.6_1	Cuanza Norte	150	facebook	440144	443363	99.2741	2684.61
AGO	Angola	AGO.6_1	Cuanza Norte	150	ghs	435531	439779	99.034	2684.61
AGO	Angola	AGO.6_1	Cuanza Norte	150	gpwv4	242373	284464	85.2034	2684.61
AGO	Angola	AGO.6_1	Cuanza Norte	150	landscan	510682	531672	96.052	2684.61
AGO	Angola	AGO.6_1	Cuanza Norte	150	wpcon	313953	318115	98.6918	2684.61
AGO	Angola	AGO.6_1	Cuanza Norte	150	wpun	304125	318130	95.5979	2684.61
AGO	Angola	AGO.6_1	Cuanza Norte	180	facebook	440861	443363	99.4357	2684.61
AGO	Angola	AGO.6_1	Cuanza Norte	180	ghs	435531	439779	99.034	2684.61
AGO	Angola	AGO.6_1	Cuanza Norte	180	gpwv4	257532	284464	90.5321	2684.61
AGO	Angola	AGO.6_1	Cuanza Norte	180	landscan	519005	531672	97.6175	2684.61
AGO	Angola	AGO.6_1	Cuanza Norte	180	wpcon	315321	318115	99.1216	2684.61
AGO	Angola	AGO.6_1	Cuanza Norte	180	wpun	309680	318130	97.3438	2684.61
AGO	Angola	AGO.7_1	Cuanza Sul	30	facebook	1.38883e+06	1.7645e+06	78.7097	6610.75
AGO	Angola	AGO.7_1	Cuanza Sul	30	ghs	1.50408e+06	1.74949e+06	85.9724	6610.75
AGO	Angola	AGO.7_1	Cuanza Sul	30	gpwv4	456726	1.51265e+06	30.1938	6610.75
AGO	Angola	AGO.7_1	Cuanza Sul	30	landscan	1.28546e+06	2.25343e+06	57.0446	6610.75
AGO	Angola	AGO.7_1	Cuanza Sul	30	wpcon	1.20328e+06	1.70859e+06	70.425	6610.75
AGO	Angola	AGO.7_1	Cuanza Sul	30	wpun	888520	1.70648e+06	52.0675	6610.75
AGO	Angola	AGO.7_1	Cuanza Sul	60	facebook	1.60531e+06	1.7645e+06	90.9782	6610.75
AGO	Angola	AGO.7_1	Cuanza Sul	60	ghs	1.65111e+06	1.74949e+06	94.3763	6610.75
AGO	Angola	AGO.7_1	Cuanza Sul	60	gpwv4	917545	1.51265e+06	60.6583	6610.75
AGO	Angola	AGO.7_1	Cuanza Sul	60	landscan	1.80632e+06	2.25343e+06	80.1587	6610.75
AGO	Angola	AGO.7_1	Cuanza Sul	60	wpcon	1.47904e+06	1.70859e+06	86.5646	6610.75
AGO	Angola	AGO.7_1	Cuanza Sul	60	wpun	1.33176e+06	1.70648e+06	78.0413	6610.75
AGO	Angola	AGO.7_1	Cuanza Sul	90	facebook	1.6713e+06	1.7645e+06	94.7181	6610.75
AGO	Angola	AGO.7_1	Cuanza Sul	90	ghs	1.69546e+06	1.74949e+06	96.9115	6610.75
AGO	Angola	AGO.7_1	Cuanza Sul	90	gpwv4	1.15918e+06	1.51265e+06	76.6325	6610.75
AGO	Angola	AGO.7_1	Cuanza Sul	90	landscan	1.99001e+06	2.25343e+06	88.3103	6610.75
AGO	Angola	AGO.7_1	Cuanza Sul	90	wpcon	1.58183e+06	1.70859e+06	92.5808	6610.75
AGO	Angola	AGO.7_1	Cuanza Sul	90	wpun	1.50013e+06	1.70648e+06	87.9082	6610.75
AGO	Angola	AGO.7_1	Cuanza Sul	120	facebook	1.70954e+06	1.7645e+06	96.8855	6610.75
AGO	Angola	AGO.7_1	Cuanza Sul	120	ghs	1.71397e+06	1.74949e+06	97.9697	6610.75
AGO	Angola	AGO.7_1	Cuanza Sul	120	gpwv4	1.28693e+06	1.51265e+06	85.0781	6610.75
AGO	Angola	AGO.7_1	Cuanza Sul	120	landscan	2.07733e+06	2.25343e+06	92.1853	6610.75
AGO	Angola	AGO.7_1	Cuanza Sul	120	wpcon	1.63207e+06	1.70859e+06	95.5212	6610.75
AGO	Angola	AGO.7_1	Cuanza Sul	120	wpun	1.57759e+06	1.70648e+06	92.4469	6610.75
AGO	Angola	AGO.7_1	Cuanza Sul	150	facebook	1.73314e+06	1.7645e+06	98.223	6610.75
AGO	Angola	AGO.7_1	Cuanza Sul	150	ghs	1.72731e+06	1.74949e+06	98.7319	6610.75
AGO	Angola	AGO.7_1	Cuanza Sul	150	gpwv4	1.36517e+06	1.51265e+06	90.2502	6610.75
AGO	Angola	AGO.7_1	Cuanza Sul	150	landscan	2.12797e+06	2.25343e+06	94.4325	6610.75
AGO	Angola	AGO.7_1	Cuanza Sul	150	wpcon	1.66277e+06	1.70859e+06	97.3183	6610.75
AGO	Angola	AGO.7_1	Cuanza Sul	150	wpun	1.62147e+06	1.70648e+06	95.0188	6610.75
AGO	Angola	AGO.7_1	Cuanza Sul	180	facebook	1.74283e+06	1.7645e+06	98.7718	6610.75
AGO	Angola	AGO.7_1	Cuanza Sul	180	ghs	1.73361e+06	1.74949e+06	99.0922	6610.75
AGO	Angola	AGO.7_1	Cuanza Sul	180	gpwv4	1.41584e+06	1.51265e+06	93.6004	6610.75
AGO	Angola	AGO.7_1	Cuanza Sul	180	landscan	2.15939e+06	2.25343e+06	95.827	6610.75
AGO	Angola	AGO.7_1	Cuanza Sul	180	wpcon	1.67931e+06	1.70859e+06	98.286	6610.75
AGO	Angola	AGO.7_1	Cuanza Sul	180	wpun	1.64767e+06	1.70648e+06	96.5536	6610.75
AGO	Angola	AGO.8_1	Cunene	30	facebook	274590	980715	27.999	14288.7
AGO	Angola	AGO.8_1	Cunene	30	ghs	871906	983301	88.6713	14288.7
AGO	Angola	AGO.8_1	Cunene	30	gpwv4	23300.9	972330	2.3964	14288.7
AGO	Angola	AGO.8_1	Cunene	30	landscan	248119	1.16827e+06	21.2382	14288.7
AGO	Angola	AGO.8_1	Cunene	30	wpcon	220728	1.12253e+06	19.6635	14288.7
AGO	Angola	AGO.8_1	Cunene	30	wpun	217337	1.12282e+06	19.3563	14288.7
AGO	Angola	AGO.8_1	Cunene	60	facebook	370791	980715	37.8082	14288.7
AGO	Angola	AGO.8_1	Cunene	60	ghs	888017	983301	90.3097	14288.7
AGO	Angola	AGO.8_1	Cunene	60	gpwv4	78247.9	972330	8.04747	14288.7
AGO	Angola	AGO.8_1	Cunene	60	landscan	350797	1.16827e+06	30.0271	14288.7
AGO	Angola	AGO.8_1	Cunene	60	wpcon	335054	1.12253e+06	29.8482	14288.7
AGO	Angola	AGO.8_1	Cunene	60	wpun	341049	1.12282e+06	30.3743	14288.7
AGO	Angola	AGO.8_1	Cunene	90	facebook	475149	980715	48.4492	14288.7
AGO	Angola	AGO.8_1	Cunene	90	ghs	901566	983301	91.6876	14288.7
AGO	Angola	AGO.8_1	Cunene	90	gpwv4	149773	972330	15.4035	14288.7
AGO	Angola	AGO.8_1	Cunene	90	landscan	462528	1.16827e+06	39.591	14288.7
AGO	Angola	AGO.8_1	Cunene	90	wpcon	461277	1.12253e+06	41.0927	14288.7
AGO	Angola	AGO.8_1	Cunene	90	wpun	455402	1.12282e+06	40.5587	14288.7
AGO	Angola	AGO.8_1	Cunene	120	facebook	599790	980715	61.1585	14288.7
AGO	Angola	AGO.8_1	Cunene	120	ghs	924233	983301	93.9928	14288.7
AGO	Angola	AGO.8_1	Cunene	120	gpwv4	240419	972330	24.726	14288.7
AGO	Angola	AGO.8_1	Cunene	120	landscan	577567	1.16827e+06	49.438	14288.7
AGO	Angola	AGO.8_1	Cunene	120	wpcon	610448	1.12253e+06	54.3816	14288.7
AGO	Angola	AGO.8_1	Cunene	120	wpun	575406	1.12282e+06	51.2464	14288.7
AGO	Angola	AGO.8_1	Cunene	150	facebook	685215	980715	69.8689	14288.7
AGO	Angola	AGO.8_1	Cunene	150	ghs	927058	983301	94.2802	14288.7
AGO	Angola	AGO.8_1	Cunene	150	gpwv4	321241	972330	33.0382	14288.7
AGO	Angola	AGO.8_1	Cunene	150	landscan	662712	1.16827e+06	56.7261	14288.7
AGO	Angola	AGO.8_1	Cunene	150	wpcon	725753	1.12253e+06	64.6535	14288.7
AGO	Angola	AGO.8_1	Cunene	150	wpun	671345	1.12282e+06	59.7909	14288.7
AGO	Angola	AGO.8_1	Cunene	180	facebook	751494	980715	76.6272	14288.7
AGO	Angola	AGO.8_1	Cunene	180	ghs	932789	983301	94.863	14288.7
AGO	Angola	AGO.8_1	Cunene	180	gpwv4	386828	972330	39.7836	14288.7
AGO	Angola	AGO.8_1	Cunene	180	landscan	728479	1.16827e+06	62.3556	14288.7
AGO	Angola	AGO.8_1	Cunene	180	wpcon	816532	1.12253e+06	72.7404	14288.7
AGO	Angola	AGO.8_1	Cunene	180	wpun	741263	1.12282e+06	66.018	14288.7
AGO	Angola	AGO.9_1	Huambo	30	facebook	1.31465e+06	1.81205e+06	72.55	3883.31
AGO	Angola	AGO.9_1	Huambo	30	ghs	1.72101e+06	1.79695e+06	95.774	3883.31
AGO	Angola	AGO.9_1	Huambo	30	gpwv4	499292	1.33546e+06	37.3874	3883.31
AGO	Angola	AGO.9_1	Huambo	30	landscan	1.5879e+06	2.45397e+06	64.7073	3883.31
AGO	Angola	AGO.9_1	Huambo	30	wpcon	1.08196e+06	1.51617e+06	71.3612	3883.31
AGO	Angola	AGO.9_1	Huambo	30	wpun	888612	1.51721e+06	58.569	3883.31
AGO	Angola	AGO.9_1	Huambo	60	facebook	1.54454e+06	1.81205e+06	85.2372	3883.31
AGO	Angola	AGO.9_1	Huambo	60	ghs	1.7595e+06	1.79695e+06	97.9157	3883.31
AGO	Angola	AGO.9_1	Huambo	60	gpwv4	896090	1.33546e+06	67.0999	3883.31
AGO	Angola	AGO.9_1	Huambo	60	landscan	2.05609e+06	2.45397e+06	83.7861	3883.31
AGO	Angola	AGO.9_1	Huambo	60	wpcon	1.28085e+06	1.51617e+06	84.479	3883.31
AGO	Angola	AGO.9_1	Huambo	60	wpun	1.21306e+06	1.51721e+06	79.9536	3883.31
AGO	Angola	AGO.9_1	Huambo	90	facebook	1.65976e+06	1.81205e+06	91.5954	3883.31
AGO	Angola	AGO.9_1	Huambo	90	ghs	1.77396e+06	1.79695e+06	98.7208	3883.31
AGO	Angola	AGO.9_1	Huambo	90	gpwv4	1.09944e+06	1.33546e+06	82.3273	3883.31
AGO	Angola	AGO.9_1	Huambo	90	landscan	2.23949e+06	2.45397e+06	91.26	3883.31
AGO	Angola	AGO.9_1	Huambo	90	wpcon	1.3842e+06	1.51617e+06	91.2956	3883.31
AGO	Angola	AGO.9_1	Huambo	90	wpun	1.35991e+06	1.51721e+06	89.6323	3883.31
AGO	Angola	AGO.9_1	Huambo	120	facebook	1.73242e+06	1.81205e+06	95.6054	3883.31
AGO	Angola	AGO.9_1	Huambo	120	ghs	1.77875e+06	1.79695e+06	98.9872	3883.31
AGO	Angola	AGO.9_1	Huambo	120	gpwv4	1.20365e+06	1.33546e+06	90.13	3883.31
AGO	Angola	AGO.9_1	Huambo	120	landscan	2.32968e+06	2.45397e+06	94.935	3883.31
AGO	Angola	AGO.9_1	Huambo	120	wpcon	1.4447e+06	1.51617e+06	95.2862	3883.31
AGO	Angola	AGO.9_1	Huambo	120	wpun	1.43009e+06	1.51721e+06	94.2583	3883.31
AGO	Angola	AGO.9_1	Huambo	150	facebook	1.76826e+06	1.81205e+06	97.5831	3883.31
AGO	Angola	AGO.9_1	Huambo	150	ghs	1.78241e+06	1.79695e+06	99.1908	3883.31
AGO	Angola	AGO.9_1	Huambo	150	gpwv4	1.2548e+06	1.33546e+06	93.9605	3883.31
AGO	Angola	AGO.9_1	Huambo	150	landscan	2.38071e+06	2.45397e+06	97.0148	3883.31
AGO	Angola	AGO.9_1	Huambo	150	wpcon	1.47661e+06	1.51617e+06	97.3909	3883.31
AGO	Angola	AGO.9_1	Huambo	150	wpun	1.46374e+06	1.51721e+06	96.4757	3883.31
AGO	Angola	AGO.9_1	Huambo	180	facebook	1.7856e+06	1.81205e+06	98.5404	3883.31
AGO	Angola	AGO.9_1	Huambo	180	ghs	1.78534e+06	1.79695e+06	99.3538	3883.31
AGO	Angola	AGO.9_1	Huambo	180	gpwv4	1.27993e+06	1.33546e+06	95.8422	3883.31
AGO	Angola	AGO.9_1	Huambo	180	landscan	2.4076e+06	2.45397e+06	98.1104	3883.31
AGO	Angola	AGO.9_1	Huambo	180	wpcon	1.4926e+06	1.51617e+06	98.445	3883.31
AGO	Angola	AGO.9_1	Huambo	180	wpun	1.47842e+06	1.51721e+06	97.4439	3883.31
BDI	Burundi	BDI.1_1	Bubanza	30	facebook	438143	439720	99.6412	248.147
BDI	Burundi	BDI.1_1	Bubanza	30	ghs	448311	450126	99.5967	248.147
BDI	Burundi	BDI.1_1	Bubanza	30	gpwv4	443192	490925	90.2769	248.147
BDI	Burundi	BDI.1_1	Bubanza	30	landscan	483965	490243	98.7195	248.147
BDI	Burundi	BDI.1_1	Bubanza	30	wpcon	440621	442533	99.568	248.147
BDI	Burundi	BDI.1_1	Bubanza	30	wpun	415499	442274	93.9461	248.147
BDI	Burundi	BDI.1_1	Bubanza	60	facebook	439457	439720	99.9401	248.147
BDI	Burundi	BDI.1_1	Bubanza	60	ghs	448311	450126	99.5967	248.147
BDI	Burundi	BDI.1_1	Bubanza	60	gpwv4	464613	490925	94.6402	248.147
BDI	Burundi	BDI.1_1	Bubanza	60	landscan	486244	490243	99.1843	248.147
BDI	Burundi	BDI.1_1	Bubanza	60	wpcon	441900	442533	99.8569	248.147
BDI	Burundi	BDI.1_1	Bubanza	60	wpun	427382	442274	96.6329	248.147
BDI	Burundi	BDI.1_1	Bubanza	90	facebook	439457	439720	99.9401	248.147
BDI	Burundi	BDI.1_1	Bubanza	90	ghs	448311	450126	99.5967	248.147
BDI	Burundi	BDI.1_1	Bubanza	90	gpwv4	480410	490925	97.858	248.147
BDI	Burundi	BDI.1_1	Bubanza	90	landscan	486407	490243	99.2175	248.147
BDI	Burundi	BDI.1_1	Bubanza	90	wpcon	441900	442533	99.8569	248.147
BDI	Burundi	BDI.1_1	Bubanza	90	wpun	436412	442274	98.6745	248.147
BDI	Burundi	BDI.1_1	Bubanza	120	facebook	439457	439720	99.9401	248.147
BDI	Burundi	BDI.1_1	Bubanza	120	ghs	448311	450126	99.5967	248.147
BDI	Burundi	BDI.1_1	Bubanza	120	gpwv4	485439	490925	98.8825	248.147
BDI	Burundi	BDI.1_1	Bubanza	120	landscan	486421	490243	99.2205	248.147
BDI	Burundi	BDI.1_1	Bubanza	120	wpcon	441900	442533	99.8569	248.147
BDI	Burundi	BDI.1_1	Bubanza	120	wpun	439055	442274	99.2721	248.147
BDI	Burundi	BDI.1_1	Bubanza	150	facebook	439457	439720	99.9401	248.147
BDI	Burundi	BDI.1_1	Bubanza	150	ghs	448311	450126	99.5967	248.147
BDI	Burundi	BDI.1_1	Bubanza	150	gpwv4	485439	490925	98.8825	248.147
BDI	Burundi	BDI.1_1	Bubanza	150	landscan	486421	490243	99.2205	248.147
BDI	Burundi	BDI.1_1	Bubanza	150	wpcon	441900	442533	99.8569	248.147
BDI	Burundi	BDI.1_1	Bubanza	150	wpun	439055	442274	99.2721	248.147
BDI	Burundi	BDI.1_1	Bubanza	180	facebook	439457	439720	99.9401	248.147
BDI	Burundi	BDI.1_1	Bubanza	180	ghs	448311	450126	99.5967	248.147
BDI	Burundi	BDI.1_1	Bubanza	180	gpwv4	485439	490925	98.8825	248.147
BDI	Burundi	BDI.1_1	Bubanza	180	landscan	486421	490243	99.2205	248.147
BDI	Burundi	BDI.1_1	Bubanza	180	wpcon	441900	442533	99.8569	248.147
BDI	Burundi	BDI.1_1	Bubanza	180	wpun	439055	442274	99.2721	248.147
BDI	Burundi	BDI.10_1	Kirundo	30	facebook	861434	861757	99.9626	262.757
BDI	Burundi	BDI.10_1	Kirundo	30	ghs	898079	898106	99.9969	262.757
BDI	Burundi	BDI.10_1	Kirundo	30	gpwv4	950006	987586	96.1948	262.757
BDI	Burundi	BDI.10_1	Kirundo	30	landscan	889459	906790	98.0887	262.757
BDI	Burundi	BDI.10_1	Kirundo	30	wpcon	902167	902962	99.912	262.757
BDI	Burundi	BDI.10_1	Kirundo	30	wpun	880624	898814	97.9762	262.757
BDI	Burundi	BDI.10_1	Kirundo	60	facebook	861456	861757	99.9651	262.757
BDI	Burundi	BDI.10_1	Kirundo	60	ghs	898079	898106	99.9969	262.757
BDI	Burundi	BDI.10_1	Kirundo	60	gpwv4	954478	987586	96.6476	262.757
BDI	Burundi	BDI.10_1	Kirundo	60	landscan	889820	906790	98.1285	262.757
BDI	Burundi	BDI.10_1	Kirundo	60	wpcon	902179	902962	99.9132	262.757
BDI	Burundi	BDI.10_1	Kirundo	60	wpun	883146	898814	98.2568	262.757
BDI	Burundi	BDI.10_1	Kirundo	90	facebook	861456	861757	99.9651	262.757
BDI	Burundi	BDI.10_1	Kirundo	90	ghs	898079	898106	99.9969	262.757
BDI	Burundi	BDI.10_1	Kirundo	90	gpwv4	954478	987586	96.6476	262.757
BDI	Burundi	BDI.10_1	Kirundo	90	landscan	889820	906790	98.1285	262.757
BDI	Burundi	BDI.10_1	Kirundo	90	wpcon	902179	902962	99.9132	262.757
BDI	Burundi	BDI.10_1	Kirundo	90	wpun	883146	898814	98.2568	262.757
BDI	Burundi	BDI.10_1	Kirundo	120	facebook	861456	861757	99.9651	262.757
BDI	Burundi	BDI.10_1	Kirundo	120	ghs	898079	898106	99.9969	262.757
BDI	Burundi	BDI.10_1	Kirundo	120	gpwv4	954478	987586	96.6476	262.757
BDI	Burundi	BDI.10_1	Kirundo	120	landscan	889820	906790	98.1285	262.757
BDI	Burundi	BDI.10_1	Kirundo	120	wpcon	902179	902962	99.9132	262.757
BDI	Burundi	BDI.10_1	Kirundo	120	wpun	883146	898814	98.2568	262.757
BDI	Burundi	BDI.10_1	Kirundo	150	facebook	861456	861757	99.9651	262.757
BDI	Burundi	BDI.10_1	Kirundo	150	ghs	898079	898106	99.9969	262.757
BDI	Burundi	BDI.10_1	Kirundo	150	gpwv4	954478	987586	96.6476	262.757
BDI	Burundi	BDI.10_1	Kirundo	150	landscan	889820	906790	98.1285	262.757
BDI	Burundi	BDI.10_1	Kirundo	150	wpcon	902179	902962	99.9132	262.757
BDI	Burundi	BDI.10_1	Kirundo	150	wpun	883146	898814	98.2568	262.757
BDI	Burundi	BDI.10_1	Kirundo	180	facebook	861456	861757	99.9651	262.757
BDI	Burundi	BDI.10_1	Kirundo	180	ghs	898079	898106	99.9969	262.757
BDI	Burundi	BDI.10_1	Kirundo	180	gpwv4	954478	987586	96.6476	262.757
BDI	Burundi	BDI.10_1	Kirundo	180	landscan	889820	906790	98.1285	262.757
BDI	Burundi	BDI.10_1	Kirundo	180	wpcon	902179	902962	99.9132	262.757
BDI	Burundi	BDI.10_1	Kirundo	180	wpun	883146	898814	98.2568	262.757
BDI	Burundi	BDI.11_1	Makamba	30	facebook	580230	581347	99.8078	358.847
BDI	Burundi	BDI.11_1	Makamba	30	ghs	585519	598152	97.8879	358.847
BDI	Burundi	BDI.11_1	Makamba	30	gpwv4	655577	668060	98.1314	358.847
BDI	Burundi	BDI.11_1	Makamba	30	landscan	603809	614386	98.2784	358.847
BDI	Burundi	BDI.11_1	Makamba	30	wpcon	603001	604389	99.7703	358.847
BDI	Burundi	BDI.11_1	Makamba	30	wpun	597484	604308	98.8709	358.847
BDI	Burundi	BDI.11_1	Makamba	60	facebook	580837	581347	99.9124	358.847
BDI	Burundi	BDI.11_1	Makamba	60	ghs	585519	598152	97.8879	358.847
BDI	Burundi	BDI.11_1	Makamba	60	gpwv4	659327	668060	98.6928	358.847
BDI	Burundi	BDI.11_1	Makamba	60	landscan	604804	614386	98.4403	358.847
BDI	Burundi	BDI.11_1	Makamba	60	wpcon	603662	604389	99.8798	358.847
BDI	Burundi	BDI.11_1	Makamba	60	wpun	598728	604308	99.0767	358.847
BDI	Burundi	BDI.11_1	Makamba	90	facebook	580837	581347	99.9124	358.847
BDI	Burundi	BDI.11_1	Makamba	90	ghs	585519	598152	97.8879	358.847
BDI	Burundi	BDI.11_1	Makamba	90	gpwv4	659327	668060	98.6928	358.847
BDI	Burundi	BDI.11_1	Makamba	90	landscan	604804	614386	98.4403	358.847
BDI	Burundi	BDI.11_1	Makamba	90	wpcon	603662	604389	99.8798	358.847
BDI	Burundi	BDI.11_1	Makamba	90	wpun	598728	604308	99.0767	358.847
BDI	Burundi	BDI.11_1	Makamba	120	facebook	580837	581347	99.9124	358.847
BDI	Burundi	BDI.11_1	Makamba	120	ghs	585519	598152	97.8879	358.847
BDI	Burundi	BDI.11_1	Makamba	120	gpwv4	659327	668060	98.6928	358.847
BDI	Burundi	BDI.11_1	Makamba	120	landscan	604804	614386	98.4403	358.847
BDI	Burundi	BDI.11_1	Makamba	120	wpcon	603662	604389	99.8798	358.847
BDI	Burundi	BDI.11_1	Makamba	120	wpun	598728	604308	99.0767	358.847
BDI	Burundi	BDI.11_1	Makamba	150	facebook	580837	581347	99.9124	358.847
BDI	Burundi	BDI.11_1	Makamba	150	ghs	585519	598152	97.8879	358.847
BDI	Burundi	BDI.11_1	Makamba	150	gpwv4	659327	668060	98.6928	358.847
BDI	Burundi	BDI.11_1	Makamba	150	landscan	604804	614386	98.4403	358.847
BDI	Burundi	BDI.11_1	Makamba	150	wpcon	603662	604389	99.8798	358.847
BDI	Burundi	BDI.11_1	Makamba	150	wpun	598728	604308	99.0767	358.847
BDI	Burundi	BDI.11_1	Makamba	180	facebook	580837	581347	99.9124	358.847
BDI	Burundi	BDI.11_1	Makamba	180	ghs	585519	598152	97.8879	358.847
BDI	Burundi	BDI.11_1	Makamba	180	gpwv4	659327	668060	98.6928	358.847
BDI	Burundi	BDI.11_1	Makamba	180	landscan	604804	614386	98.4403	358.847
BDI	Burundi	BDI.11_1	Makamba	180	wpcon	603662	604389	99.8798	358.847
BDI	Burundi	BDI.11_1	Makamba	180	wpun	598728	604308	99.0767	358.847
BDI	Burundi	BDI.12_1	Muramvya	30	facebook	374019	375911	99.4965	148.063
BDI	Burundi	BDI.12_1	Muramvya	30	ghs	385143	393597	97.8523	148.063
BDI	Burundi	BDI.12_1	Muramvya	30	gpwv4	403138	416216	96.8579	148.063
BDI	Burundi	BDI.12_1	Muramvya	30	landscan	415899	422374	98.4671	148.063
BDI	Burundi	BDI.12_1	Muramvya	30	wpcon	371686	373946	99.3958	148.063
BDI	Burundi	BDI.12_1	Muramvya	30	wpun	366131	374103	97.8691	148.063
BDI	Burundi	BDI.12_1	Muramvya	60	facebook	375773	375911	99.9632	148.063
BDI	Burundi	BDI.12_1	Muramvya	60	ghs	385143	393597	97.8523	148.063
BDI	Burundi	BDI.12_1	Muramvya	60	gpwv4	410886	416216	98.7194	148.063
BDI	Burundi	BDI.12_1	Muramvya	60	landscan	416893	422374	98.7024	148.063
BDI	Burundi	BDI.12_1	Muramvya	60	wpcon	373497	373946	99.8799	148.063
BDI	Burundi	BDI.12_1	Muramvya	60	wpun	369503	374103	98.7704	148.063
BDI	Burundi	BDI.12_1	Muramvya	90	facebook	375773	375911	99.9632	148.063
BDI	Burundi	BDI.12_1	Muramvya	90	ghs	385143	393597	97.8523	148.063
BDI	Burundi	BDI.12_1	Muramvya	90	gpwv4	410886	416216	98.7194	148.063
BDI	Burundi	BDI.12_1	Muramvya	90	landscan	416893	422374	98.7024	148.063
BDI	Burundi	BDI.12_1	Muramvya	90	wpcon	373497	373946	99.8799	148.063
BDI	Burundi	BDI.12_1	Muramvya	90	wpun	369632	374103	98.8048	148.063
BDI	Burundi	BDI.12_1	Muramvya	120	facebook	375773	375911	99.9632	148.063
BDI	Burundi	BDI.12_1	Muramvya	120	ghs	385143	393597	97.8523	148.063
BDI	Burundi	BDI.12_1	Muramvya	120	gpwv4	410886	416216	98.7194	148.063
BDI	Burundi	BDI.12_1	Muramvya	120	landscan	416893	422374	98.7024	148.063
BDI	Burundi	BDI.12_1	Muramvya	120	wpcon	373497	373946	99.8799	148.063
BDI	Burundi	BDI.12_1	Muramvya	120	wpun	369632	374103	98.8048	148.063
BDI	Burundi	BDI.12_1	Muramvya	150	facebook	375773	375911	99.9632	148.063
BDI	Burundi	BDI.12_1	Muramvya	150	ghs	385143	393597	97.8523	148.063
BDI	Burundi	BDI.12_1	Muramvya	150	gpwv4	410886	416216	98.7194	148.063
BDI	Burundi	BDI.12_1	Muramvya	150	landscan	416893	422374	98.7024	148.063
BDI	Burundi	BDI.12_1	Muramvya	150	wpcon	373497	373946	99.8799	148.063
BDI	Burundi	BDI.12_1	Muramvya	150	wpun	369632	374103	98.8048	148.063
BDI	Burundi	BDI.12_1	Muramvya	180	facebook	375773	375911	99.9632	148.063
BDI	Burundi	BDI.12_1	Muramvya	180	ghs	385143	393597	97.8523	148.063
BDI	Burundi	BDI.12_1	Muramvya	180	gpwv4	410886	416216	98.7194	148.063
BDI	Burundi	BDI.12_1	Muramvya	180	landscan	416893	422374	98.7024	148.063
BDI	Burundi	BDI.12_1	Muramvya	180	wpcon	373497	373946	99.8799	148.063
BDI	Burundi	BDI.12_1	Muramvya	180	wpun	369632	374103	98.8048	148.063
BDI	Burundi	BDI.13_1	Muyinga	30	facebook	956695	956833	99.9856	282.129
BDI	Burundi	BDI.13_1	Muyinga	30	ghs	989523	989747	99.9774	282.129
BDI	Burundi	BDI.13_1	Muyinga	30	gpwv4	1.17885e+06	1.20336e+06	97.9632	282.129
BDI	Burundi	BDI.13_1	Muyinga	30	landscan	898939	901585	99.7065	282.129
BDI	Burundi	BDI.13_1	Muyinga	30	wpcon	1.1129e+06	1.11379e+06	99.92	282.129
BDI	Burundi	BDI.13_1	Muyinga	30	wpun	1.08818e+06	1.111e+06	97.9458	282.129
BDI	Burundi	BDI.13_1	Muyinga	60	facebook	956779	956833	99.9943	282.129
BDI	Burundi	BDI.13_1	Muyinga	60	ghs	989523	989747	99.9774	282.129
BDI	Burundi	BDI.13_1	Muyinga	60	gpwv4	1.19284e+06	1.20336e+06	99.126	282.129
BDI	Burundi	BDI.13_1	Muyinga	60	landscan	899283	901585	99.7446	282.129
BDI	Burundi	BDI.13_1	Muyinga	60	wpcon	1.11318e+06	1.11379e+06	99.9449	282.129
BDI	Burundi	BDI.13_1	Muyinga	60	wpun	1.09903e+06	1.111e+06	98.9228	282.129
BDI	Burundi	BDI.13_1	Muyinga	90	facebook	956779	956833	99.9943	282.129
BDI	Burundi	BDI.13_1	Muyinga	90	ghs	989523	989747	99.9774	282.129
BDI	Burundi	BDI.13_1	Muyinga	90	gpwv4	1.19326e+06	1.20336e+06	99.1606	282.129
BDI	Burundi	BDI.13_1	Muyinga	90	landscan	899284	901585	99.7448	282.129
BDI	Burundi	BDI.13_1	Muyinga	90	wpcon	1.11318e+06	1.11379e+06	99.9449	282.129
BDI	Burundi	BDI.13_1	Muyinga	90	wpun	1.09941e+06	1.111e+06	98.9566	282.129
BDI	Burundi	BDI.13_1	Muyinga	120	facebook	956779	956833	99.9943	282.129
BDI	Burundi	BDI.13_1	Muyinga	120	ghs	989523	989747	99.9774	282.129
BDI	Burundi	BDI.13_1	Muyinga	120	gpwv4	1.19326e+06	1.20336e+06	99.1606	282.129
BDI	Burundi	BDI.13_1	Muyinga	120	landscan	899284	901585	99.7448	282.129
BDI	Burundi	BDI.13_1	Muyinga	120	wpcon	1.11318e+06	1.11379e+06	99.9449	282.129
BDI	Burundi	BDI.13_1	Muyinga	120	wpun	1.09941e+06	1.111e+06	98.9566	282.129
BDI	Burundi	BDI.13_1	Muyinga	150	facebook	956779	956833	99.9943	282.129
BDI	Burundi	BDI.13_1	Muyinga	150	ghs	989523	989747	99.9774	282.129
BDI	Burundi	BDI.13_1	Muyinga	150	gpwv4	1.19326e+06	1.20336e+06	99.1606	282.129
BDI	Burundi	BDI.13_1	Muyinga	150	landscan	899284	901585	99.7448	282.129
BDI	Burundi	BDI.13_1	Muyinga	150	wpcon	1.11318e+06	1.11379e+06	99.9449	282.129
BDI	Burundi	BDI.13_1	Muyinga	150	wpun	1.09941e+06	1.111e+06	98.9566	282.129
BDI	Burundi	BDI.13_1	Muyinga	180	facebook	956779	956833	99.9943	282.129
BDI	Burundi	BDI.13_1	Muyinga	180	ghs	989523	989747	99.9774	282.129
BDI	Burundi	BDI.13_1	Muyinga	180	gpwv4	1.19326e+06	1.20336e+06	99.1606	282.129
BDI	Burundi	BDI.13_1	Muyinga	180	landscan	899284	901585	99.7448	282.129
BDI	Burundi	BDI.13_1	Muyinga	180	wpcon	1.11318e+06	1.11379e+06	99.9449	282.129
BDI	Burundi	BDI.13_1	Muyinga	180	wpun	1.09941e+06	1.111e+06	98.9566	282.129
BDI	Burundi	BDI.14_1	Mwaro	30	facebook	358462	358771	99.914	142.873
BDI	Burundi	BDI.14_1	Mwaro	30	ghs	366631	367845	99.6698	142.873
BDI	Burundi	BDI.14_1	Mwaro	30	gpwv4	398536	401420	99.2815	142.873
BDI	Burundi	BDI.14_1	Mwaro	30	landscan	387561	389696	99.4523	142.873
BDI	Burundi	BDI.14_1	Mwaro	30	wpcon	361672	362274	99.834	142.873
BDI	Burundi	BDI.14_1	Mwaro	30	wpun	357740	362297	98.7421	142.873
BDI	Burundi	BDI.14_1	Mwaro	60	facebook	358518	358771	99.9297	142.873
BDI	Burundi	BDI.14_1	Mwaro	60	ghs	366631	367845	99.6698	142.873
BDI	Burundi	BDI.14_1	Mwaro	60	gpwv4	398536	401420	99.2815	142.873
BDI	Burundi	BDI.14_1	Mwaro	60	landscan	387561	389696	99.4523	142.873
BDI	Burundi	BDI.14_1	Mwaro	60	wpcon	361704	362274	99.8428	142.873
BDI	Burundi	BDI.14_1	Mwaro	60	wpun	357861	362297	98.7757	142.873
BDI	Burundi	BDI.14_1	Mwaro	90	facebook	358518	358771	99.9297	142.873
BDI	Burundi	BDI.14_1	Mwaro	90	ghs	366631	367845	99.6698	142.873
BDI	Burundi	BDI.14_1	Mwaro	90	gpwv4	398536	401420	99.2815	142.873
BDI	Burundi	BDI.14_1	Mwaro	90	landscan	387561	389696	99.4523	142.873
BDI	Burundi	BDI.14_1	Mwaro	90	wpcon	361704	362274	99.8428	142.873
BDI	Burundi	BDI.14_1	Mwaro	90	wpun	357861	362297	98.7757	142.873
BDI	Burundi	BDI.14_1	Mwaro	120	facebook	358518	358771	99.9297	142.873
BDI	Burundi	BDI.14_1	Mwaro	120	ghs	366631	367845	99.6698	142.873
BDI	Burundi	BDI.14_1	Mwaro	120	gpwv4	398536	401420	99.2815	142.873
BDI	Burundi	BDI.14_1	Mwaro	120	landscan	387561	389696	99.4523	142.873
BDI	Burundi	BDI.14_1	Mwaro	120	wpcon	361704	362274	99.8428	142.873
BDI	Burundi	BDI.14_1	Mwaro	120	wpun	357861	362297	98.7757	142.873
BDI	Burundi	BDI.14_1	Mwaro	150	facebook	358518	358771	99.9297	142.873
BDI	Burundi	BDI.14_1	Mwaro	150	ghs	366631	367845	99.6698	142.873
BDI	Burundi	BDI.14_1	Mwaro	150	gpwv4	398536	401420	99.2815	142.873
BDI	Burundi	BDI.14_1	Mwaro	150	landscan	387561	389696	99.4523	142.873
BDI	Burundi	BDI.14_1	Mwaro	150	wpcon	361704	362274	99.8428	142.873
BDI	Burundi	BDI.14_1	Mwaro	150	wpun	357861	362297	98.7757	142.873
BDI	Burundi	BDI.14_1	Mwaro	180	facebook	358518	358771	99.9297	142.873
BDI	Burundi	BDI.14_1	Mwaro	180	ghs	366631	367845	99.6698	142.873
BDI	Burundi	BDI.14_1	Mwaro	180	gpwv4	398536	401420	99.2815	142.873
BDI	Burundi	BDI.14_1	Mwaro	180	landscan	387561	389696	99.4523	142.873
BDI	Burundi	BDI.14_1	Mwaro	180	wpcon	361704	362274	99.8428	142.873
BDI	Burundi	BDI.14_1	Mwaro	180	wpun	357861	362297	98.7757	142.873
BDI	Burundi	BDI.15_1	Ngozi	30	facebook	854645	855032	99.9548	167.725
BDI	Burundi	BDI.15_1	Ngozi	30	ghs	840451	880010	95.5047	167.725
BDI	Burundi	BDI.15_1	Ngozi	30	gpwv4	965099	971844	99.306	167.725
BDI	Burundi	BDI.15_1	Ngozi	30	landscan	952804	955443	99.7238	167.725
BDI	Burundi	BDI.15_1	Ngozi	30	wpcon	878242	878735	99.9439	167.725
BDI	Burundi	BDI.15_1	Ngozi	30	wpun	865902	875095	98.9495	167.725
BDI	Burundi	BDI.15_1	Ngozi	60	facebook	854795	855032	99.9723	167.725
BDI	Burundi	BDI.15_1	Ngozi	60	ghs	845853	880010	96.1186	167.725
BDI	Burundi	BDI.15_1	Ngozi	60	gpwv4	967351	971844	99.5377	167.725
BDI	Burundi	BDI.15_1	Ngozi	60	landscan	953225	955443	99.7678	167.725
BDI	Burundi	BDI.15_1	Ngozi	60	wpcon	878374	878735	99.9589	167.725
BDI	Burundi	BDI.15_1	Ngozi	60	wpun	867541	875095	99.1369	167.725
BDI	Burundi	BDI.15_1	Ngozi	90	facebook	854795	855032	99.9723	167.725
BDI	Burundi	BDI.15_1	Ngozi	90	ghs	845853	880010	96.1186	167.725
BDI	Burundi	BDI.15_1	Ngozi	90	gpwv4	967351	971844	99.5377	167.725
BDI	Burundi	BDI.15_1	Ngozi	90	landscan	953225	955443	99.7678	167.725
BDI	Burundi	BDI.15_1	Ngozi	90	wpcon	878374	878735	99.9589	167.725
BDI	Burundi	BDI.15_1	Ngozi	90	wpun	867541	875095	99.1369	167.725
BDI	Burundi	BDI.15_1	Ngozi	120	facebook	854795	855032	99.9723	167.725
BDI	Burundi	BDI.15_1	Ngozi	120	ghs	845853	880010	96.1186	167.725
BDI	Burundi	BDI.15_1	Ngozi	120	gpwv4	967351	971844	99.5377	167.725
BDI	Burundi	BDI.15_1	Ngozi	120	landscan	953225	955443	99.7678	167.725
BDI	Burundi	BDI.15_1	Ngozi	120	wpcon	878374	878735	99.9589	167.725
BDI	Burundi	BDI.15_1	Ngozi	120	wpun	867541	875095	99.1369	167.725
BDI	Burundi	BDI.15_1	Ngozi	150	facebook	854795	855032	99.9723	167.725
BDI	Burundi	BDI.15_1	Ngozi	150	ghs	845853	880010	96.1186	167.725
BDI	Burundi	BDI.15_1	Ngozi	150	gpwv4	967351	971844	99.5377	167.725
BDI	Burundi	BDI.15_1	Ngozi	150	landscan	953225	955443	99.7678	167.725
BDI	Burundi	BDI.15_1	Ngozi	150	wpcon	878374	878735	99.9589	167.725
BDI	Burundi	BDI.15_1	Ngozi	150	wpun	867541	875095	99.1369	167.725
BDI	Burundi	BDI.15_1	Ngozi	180	facebook	854795	855032	99.9723	167.725
BDI	Burundi	BDI.15_1	Ngozi	180	ghs	845853	880010	96.1186	167.725
BDI	Burundi	BDI.15_1	Ngozi	180	gpwv4	967351	971844	99.5377	167.725
BDI	Burundi	BDI.15_1	Ngozi	180	landscan	953225	955443	99.7678	167.725
BDI	Burundi	BDI.15_1	Ngozi	180	wpcon	878374	878735	99.9589	167.725
BDI	Burundi	BDI.15_1	Ngozi	180	wpun	867541	875095	99.1369	167.725
BDI	Burundi	BDI.16_1	Rutana	30	facebook	498011	499338	99.7342	353.231
BDI	Burundi	BDI.16_1	Rutana	30	ghs	515381	515381	100	353.231
BDI	Burundi	BDI.16_1	Rutana	30	gpwv4	597166	615940	96.9519	353.231
BDI	Burundi	BDI.16_1	Rutana	30	landscan	474720	478165	99.2795	353.231
BDI	Burundi	BDI.16_1	Rutana	30	wpcon	558981	561777	99.5024	353.231
BDI	Burundi	BDI.16_1	Rutana	30	wpun	546617	561730	97.3096	353.231
BDI	Burundi	BDI.16_1	Rutana	60	facebook	499292	499338	99.9908	353.231
BDI	Burundi	BDI.16_1	Rutana	60	ghs	515381	515381	100	353.231
BDI	Burundi	BDI.16_1	Rutana	60	gpwv4	609520	615940	98.9577	353.231
BDI	Burundi	BDI.16_1	Rutana	60	landscan	476780	478165	99.7104	353.231
BDI	Burundi	BDI.16_1	Rutana	60	wpcon	561200	561777	99.8974	353.231
BDI	Burundi	BDI.16_1	Rutana	60	wpun	555951	561730	98.9714	353.231
BDI	Burundi	BDI.16_1	Rutana	90	facebook	499292	499338	99.9908	353.231
BDI	Burundi	BDI.16_1	Rutana	90	ghs	515381	515381	100	353.231
BDI	Burundi	BDI.16_1	Rutana	90	gpwv4	610420	615940	99.1039	353.231
BDI	Burundi	BDI.16_1	Rutana	90	landscan	476781	478165	99.7105	353.231
BDI	Burundi	BDI.16_1	Rutana	90	wpcon	561200	561777	99.8974	353.231
BDI	Burundi	BDI.16_1	Rutana	90	wpun	557507	561730	99.2482	353.231
BDI	Burundi	BDI.16_1	Rutana	120	facebook	499292	499338	99.9908	353.231
BDI	Burundi	BDI.16_1	Rutana	120	ghs	515381	515381	100	353.231
BDI	Burundi	BDI.16_1	Rutana	120	gpwv4	610420	615940	99.1039	353.231
BDI	Burundi	BDI.16_1	Rutana	120	landscan	476781	478165	99.7105	353.231
BDI	Burundi	BDI.16_1	Rutana	120	wpcon	561200	561777	99.8974	353.231
BDI	Burundi	BDI.16_1	Rutana	120	wpun	557523	561730	99.2511	353.231
BDI	Burundi	BDI.16_1	Rutana	150	facebook	499292	499338	99.9908	353.231
BDI	Burundi	BDI.16_1	Rutana	150	ghs	515381	515381	100	353.231
BDI	Burundi	BDI.16_1	Rutana	150	gpwv4	610420	615940	99.1039	353.231
BDI	Burundi	BDI.16_1	Rutana	150	landscan	476781	478165	99.7105	353.231
BDI	Burundi	BDI.16_1	Rutana	150	wpcon	561200	561777	99.8974	353.231
BDI	Burundi	BDI.16_1	Rutana	150	wpun	557523	561730	99.2511	353.231
BDI	Burundi	BDI.16_1	Rutana	180	facebook	499292	499338	99.9908	353.231
BDI	Burundi	BDI.16_1	Rutana	180	ghs	515381	515381	100	353.231
BDI	Burundi	BDI.16_1	Rutana	180	gpwv4	610420	615940	99.1039	353.231
BDI	Burundi	BDI.16_1	Rutana	180	landscan	476781	478165	99.7105	353.231
BDI	Burundi	BDI.16_1	Rutana	180	wpcon	561200	561777	99.8974	353.231
BDI	Burundi	BDI.16_1	Rutana	180	wpun	557523	561730	99.2511	353.231
BDI	Burundi	BDI.17_1	Ruyigi	30	facebook	577587	580162	99.5562	344.755
BDI	Burundi	BDI.17_1	Ruyigi	30	ghs	600343	600731	99.9354	344.755
BDI	Burundi	BDI.17_1	Ruyigi	30	gpwv4	660277	703548	93.8496	344.755
BDI	Burundi	BDI.17_1	Ruyigi	30	landscan	565363	575800	98.1874	344.755
BDI	Burundi	BDI.17_1	Ruyigi	30	wpcon	630524	635524	99.2134	344.755
BDI	Burundi	BDI.17_1	Ruyigi	30	wpun	606492	635502	95.4352	344.755
BDI	Burundi	BDI.17_1	Ruyigi	60	facebook	579962	580162	99.9655	344.755
BDI	Burundi	BDI.17_1	Ruyigi	60	ghs	600343	600731	99.9354	344.755
BDI	Burundi	BDI.17_1	Ruyigi	60	gpwv4	693621	703548	98.589	344.755
BDI	Burundi	BDI.17_1	Ruyigi	60	landscan	571954	575800	99.332	344.755
BDI	Burundi	BDI.17_1	Ruyigi	60	wpcon	634742	635524	99.877	344.755
BDI	Burundi	BDI.17_1	Ruyigi	60	wpun	629768	635502	99.0978	344.755
BDI	Burundi	BDI.17_1	Ruyigi	90	facebook	579962	580162	99.9655	344.755
BDI	Burundi	BDI.17_1	Ruyigi	90	ghs	600343	600731	99.9354	344.755
BDI	Burundi	BDI.17_1	Ruyigi	90	gpwv4	695521	703548	98.859	344.755
BDI	Burundi	BDI.17_1	Ruyigi	90	landscan	571983	575800	99.337	344.755
BDI	Burundi	BDI.17_1	Ruyigi	90	wpcon	634742	635524	99.877	344.755
BDI	Burundi	BDI.17_1	Ruyigi	90	wpun	631110	635502	99.3089	344.755
BDI	Burundi	BDI.17_1	Ruyigi	120	facebook	579962	580162	99.9655	344.755
BDI	Burundi	BDI.17_1	Ruyigi	120	ghs	600343	600731	99.9354	344.755
BDI	Burundi	BDI.17_1	Ruyigi	120	gpwv4	695836	703548	98.9038	344.755
BDI	Burundi	BDI.17_1	Ruyigi	120	landscan	571983	575800	99.3371	344.755
BDI	Burundi	BDI.17_1	Ruyigi	120	wpcon	634742	635524	99.877	344.755
BDI	Burundi	BDI.17_1	Ruyigi	120	wpun	631151	635502	99.3154	344.755
BDI	Burundi	BDI.17_1	Ruyigi	150	facebook	579962	580162	99.9655	344.755
BDI	Burundi	BDI.17_1	Ruyigi	150	ghs	600343	600731	99.9354	344.755
BDI	Burundi	BDI.17_1	Ruyigi	150	gpwv4	695836	703548	98.9038	344.755
BDI	Burundi	BDI.17_1	Ruyigi	150	landscan	571983	575800	99.3371	344.755
BDI	Burundi	BDI.17_1	Ruyigi	150	wpcon	634742	635524	99.877	344.755
BDI	Burundi	BDI.17_1	Ruyigi	150	wpun	631151	635502	99.3154	344.755
BDI	Burundi	BDI.17_1	Ruyigi	180	facebook	579962	580162	99.9655	344.755
BDI	Burundi	BDI.17_1	Ruyigi	180	ghs	600343	600731	99.9354	344.755
BDI	Burundi	BDI.17_1	Ruyigi	180	gpwv4	695836	703548	98.9038	344.755
BDI	Burundi	BDI.17_1	Ruyigi	180	landscan	571983	575800	99.3371	344.755
BDI	Burundi	BDI.17_1	Ruyigi	180	wpcon	634742	635524	99.877	344.755
BDI	Burundi	BDI.17_1	Ruyigi	180	wpun	631151	635502	99.3154	344.755
BDI	Burundi	BDI.2_1	Bujumbura Mairie	30	facebook	801548	801995	99.9443	64.1887
BDI	Burundi	BDI.2_1	Bujumbura Mairie	30	ghs	844676	848210	99.5834	64.1887
BDI	Burundi	BDI.2_1	Bujumbura Mairie	30	gpwv4	976864	986333	99.04	64.1887
BDI	Burundi	BDI.2_1	Bujumbura Mairie	30	landscan	707800	710517	99.6176	64.1887
BDI	Burundi	BDI.2_1	Bujumbura Mairie	30	wpcon	938327	938679	99.9625	64.1887
BDI	Burundi	BDI.2_1	Bujumbura Mairie	30	wpun	935559	937881	99.7524	64.1887
BDI	Burundi	BDI.2_1	Bujumbura Mairie	60	facebook	801548	801995	99.9443	64.1887
BDI	Burundi	BDI.2_1	Bujumbura Mairie	60	ghs	844676	848210	99.5834	64.1887
BDI	Burundi	BDI.2_1	Bujumbura Mairie	60	gpwv4	976864	986333	99.04	64.1887
BDI	Burundi	BDI.2_1	Bujumbura Mairie	60	landscan	707800	710517	99.6176	64.1887
BDI	Burundi	BDI.2_1	Bujumbura Mairie	60	wpcon	938327	938679	99.9625	64.1887
BDI	Burundi	BDI.2_1	Bujumbura Mairie	60	wpun	935559	937881	99.7524	64.1887
BDI	Burundi	BDI.2_1	Bujumbura Mairie	90	facebook	801548	801995	99.9443	64.1887
BDI	Burundi	BDI.2_1	Bujumbura Mairie	90	ghs	844676	848210	99.5834	64.1887
BDI	Burundi	BDI.2_1	Bujumbura Mairie	90	gpwv4	976864	986333	99.04	64.1887
BDI	Burundi	BDI.2_1	Bujumbura Mairie	90	landscan	707800	710517	99.6176	64.1887
BDI	Burundi	BDI.2_1	Bujumbura Mairie	90	wpcon	938327	938679	99.9625	64.1887
BDI	Burundi	BDI.2_1	Bujumbura Mairie	90	wpun	935559	937881	99.7524	64.1887
BDI	Burundi	BDI.2_1	Bujumbura Mairie	120	facebook	801548	801995	99.9443	64.1887
BDI	Burundi	BDI.2_1	Bujumbura Mairie	120	ghs	844676	848210	99.5834	64.1887
BDI	Burundi	BDI.2_1	Bujumbura Mairie	120	gpwv4	976864	986333	99.04	64.1887
BDI	Burundi	BDI.2_1	Bujumbura Mairie	120	landscan	707800	710517	99.6176	64.1887
BDI	Burundi	BDI.2_1	Bujumbura Mairie	120	wpcon	938327	938679	99.9625	64.1887
BDI	Burundi	BDI.2_1	Bujumbura Mairie	120	wpun	935559	937881	99.7524	64.1887
BDI	Burundi	BDI.2_1	Bujumbura Mairie	150	facebook	801548	801995	99.9443	64.1887
BDI	Burundi	BDI.2_1	Bujumbura Mairie	150	ghs	844676	848210	99.5834	64.1887
BDI	Burundi	BDI.2_1	Bujumbura Mairie	150	gpwv4	976864	986333	99.04	64.1887
BDI	Burundi	BDI.2_1	Bujumbura Mairie	150	landscan	707800	710517	99.6176	64.1887
BDI	Burundi	BDI.2_1	Bujumbura Mairie	150	wpcon	938327	938679	99.9625	64.1887
BDI	Burundi	BDI.2_1	Bujumbura Mairie	150	wpun	935559	937881	99.7524	64.1887
BDI	Burundi	BDI.2_1	Bujumbura Mairie	180	facebook	801548	801995	99.9443	64.1887
BDI	Burundi	BDI.2_1	Bujumbura Mairie	180	ghs	844676	848210	99.5834	64.1887
BDI	Burundi	BDI.2_1	Bujumbura Mairie	180	gpwv4	976864	986333	99.04	64.1887
BDI	Burundi	BDI.2_1	Bujumbura Mairie	180	landscan	707800	710517	99.6176	64.1887
BDI	Burundi	BDI.2_1	Bujumbura Mairie	180	wpcon	938327	938679	99.9625	64.1887
BDI	Burundi	BDI.2_1	Bujumbura Mairie	180	wpun	935559	937881	99.7524	64.1887
BDI	Burundi	BDI.3_1	Bujumbura Rural	30	facebook	759728	777469	97.7181	178.647
BDI	Burundi	BDI.3_1	Bujumbura Rural	30	ghs	754988	792668	95.2464	178.647
BDI	Burundi	BDI.3_1	Bujumbura Rural	30	gpwv4	898066	939625	95.577	178.647
BDI	Burundi	BDI.3_1	Bujumbura Rural	30	landscan	766958	791737	96.8704	178.647
BDI	Burundi	BDI.3_1	Bujumbura Rural	30	wpcon	793023	811908	97.674	178.647
BDI	Burundi	BDI.3_1	Bujumbura Rural	30	wpun	790700	812450	97.323	178.647
BDI	Burundi	BDI.3_1	Bujumbura Rural	60	facebook	775898	777469	99.7979	178.647
BDI	Burundi	BDI.3_1	Bujumbura Rural	60	ghs	756064	792668	95.3822	178.647
BDI	Burundi	BDI.3_1	Bujumbura Rural	60	gpwv4	923679	939625	98.3029	178.647
BDI	Burundi	BDI.3_1	Bujumbura Rural	60	landscan	784629	791737	99.1022	178.647
BDI	Burundi	BDI.3_1	Bujumbura Rural	60	wpcon	809815	811908	99.7422	178.647
BDI	Burundi	BDI.3_1	Bujumbura Rural	60	wpun	809040	812450	99.5804	178.647
BDI	Burundi	BDI.3_1	Bujumbura Rural	90	facebook	775898	777469	99.7979	178.647
BDI	Burundi	BDI.3_1	Bujumbura Rural	90	ghs	756064	792668	95.3822	178.647
BDI	Burundi	BDI.3_1	Bujumbura Rural	90	gpwv4	923679	939625	98.3029	178.647
BDI	Burundi	BDI.3_1	Bujumbura Rural	90	landscan	784629	791737	99.1022	178.647
BDI	Burundi	BDI.3_1	Bujumbura Rural	90	wpcon	809815	811908	99.7422	178.647
BDI	Burundi	BDI.3_1	Bujumbura Rural	90	wpun	809040	812450	99.5804	178.647
BDI	Burundi	BDI.3_1	Bujumbura Rural	120	facebook	775898	777469	99.7979	178.647
BDI	Burundi	BDI.3_1	Bujumbura Rural	120	ghs	756064	792668	95.3822	178.647
BDI	Burundi	BDI.3_1	Bujumbura Rural	120	gpwv4	923679	939625	98.3029	178.647
BDI	Burundi	BDI.3_1	Bujumbura Rural	120	landscan	784629	791737	99.1022	178.647
BDI	Burundi	BDI.3_1	Bujumbura Rural	120	wpcon	809815	811908	99.7422	178.647
BDI	Burundi	BDI.3_1	Bujumbura Rural	120	wpun	809040	812450	99.5804	178.647
BDI	Burundi	BDI.3_1	Bujumbura Rural	150	facebook	775898	777469	99.7979	178.647
BDI	Burundi	BDI.3_1	Bujumbura Rural	150	ghs	756064	792668	95.3822	178.647
BDI	Burundi	BDI.3_1	Bujumbura Rural	150	gpwv4	923679	939625	98.3029	178.647
BDI	Burundi	BDI.3_1	Bujumbura Rural	150	landscan	784629	791737	99.1022	178.647
BDI	Burundi	BDI.3_1	Bujumbura Rural	150	wpcon	809815	811908	99.7422	178.647
BDI	Burundi	BDI.3_1	Bujumbura Rural	150	wpun	809040	812450	99.5804	178.647
BDI	Burundi	BDI.3_1	Bujumbura Rural	180	facebook	775898	777469	99.7979	178.647
BDI	Burundi	BDI.3_1	Bujumbura Rural	180	ghs	756064	792668	95.3822	178.647
BDI	Burundi	BDI.3_1	Bujumbura Rural	180	gpwv4	923679	939625	98.3029	178.647
BDI	Burundi	BDI.3_1	Bujumbura Rural	180	landscan	784629	791737	99.1022	178.647
BDI	Burundi	BDI.3_1	Bujumbura Rural	180	wpcon	809815	811908	99.7422	178.647
BDI	Burundi	BDI.3_1	Bujumbura Rural	180	wpun	809040	812450	99.5804	178.647
BDI	Burundi	BDI.4_1	Bururi	30	facebook	815316	822651	99.1083	347.557
BDI	Burundi	BDI.4_1	Bururi	30	ghs	842200	857595	98.2049	347.557
BDI	Burundi	BDI.4_1	Bururi	30	gpwv4	948128	983387	96.4145	347.557
BDI	Burundi	BDI.4_1	Bururi	30	landscan	797884	820746	97.2145	347.557
BDI	Burundi	BDI.4_1	Bururi	30	wpcon	882307	891452	98.9742	347.557
BDI	Burundi	BDI.4_1	Bururi	30	wpun	872589	891447	97.8846	347.557
BDI	Burundi	BDI.4_1	Bururi	60	facebook	821006	822651	99.8001	347.557
BDI	Burundi	BDI.4_1	Bururi	60	ghs	842200	857595	98.2049	347.557
BDI	Burundi	BDI.4_1	Bururi	60	gpwv4	965748	983387	98.2063	347.557
BDI	Burundi	BDI.4_1	Bururi	60	landscan	807467	820746	98.3821	347.557
BDI	Burundi	BDI.4_1	Bururi	60	wpcon	889538	891452	99.7853	347.557
BDI	Burundi	BDI.4_1	Bururi	60	wpun	881636	891447	98.8995	347.557
BDI	Burundi	BDI.4_1	Bururi	90	facebook	821006	822651	99.8001	347.557
BDI	Burundi	BDI.4_1	Bururi	90	ghs	842200	857595	98.2049	347.557
BDI	Burundi	BDI.4_1	Bururi	90	gpwv4	965748	983387	98.2063	347.557
BDI	Burundi	BDI.4_1	Bururi	90	landscan	807467	820746	98.3821	347.557
BDI	Burundi	BDI.4_1	Bururi	90	wpcon	889538	891452	99.7853	347.557
BDI	Burundi	BDI.4_1	Bururi	90	wpun	881636	891447	98.8995	347.557
BDI	Burundi	BDI.4_1	Bururi	120	facebook	821006	822651	99.8001	347.557
BDI	Burundi	BDI.4_1	Bururi	120	ghs	842200	857595	98.2049	347.557
BDI	Burundi	BDI.4_1	Bururi	120	gpwv4	965748	983387	98.2063	347.557
BDI	Burundi	BDI.4_1	Bururi	120	landscan	807467	820746	98.3821	347.557
BDI	Burundi	BDI.4_1	Bururi	120	wpcon	889538	891452	99.7853	347.557
BDI	Burundi	BDI.4_1	Bururi	120	wpun	881636	891447	98.8995	347.557
BDI	Burundi	BDI.4_1	Bururi	150	facebook	821006	822651	99.8001	347.557
BDI	Burundi	BDI.4_1	Bururi	150	ghs	842200	857595	98.2049	347.557
BDI	Burundi	BDI.4_1	Bururi	150	gpwv4	965748	983387	98.2063	347.557
BDI	Burundi	BDI.4_1	Bururi	150	landscan	807467	820746	98.3821	347.557
BDI	Burundi	BDI.4_1	Bururi	150	wpcon	889538	891452	99.7853	347.557
BDI	Burundi	BDI.4_1	Bururi	150	wpun	881636	891447	98.8995	347.557
BDI	Burundi	BDI.4_1	Bururi	180	facebook	821006	822651	99.8001	347.557
BDI	Burundi	BDI.4_1	Bururi	180	ghs	842200	857595	98.2049	347.557
BDI	Burundi	BDI.4_1	Bururi	180	gpwv4	965748	983387	98.2063	347.557
BDI	Burundi	BDI.4_1	Bururi	180	landscan	807467	820746	98.3821	347.557
BDI	Burundi	BDI.4_1	Bururi	180	wpcon	889538	891452	99.7853	347.557
BDI	Burundi	BDI.4_1	Bururi	180	wpun	881636	891447	98.8995	347.557
BDI	Burundi	BDI.5_1	Cankuzo	30	facebook	325947	329101	99.0416	415.696
BDI	Burundi	BDI.5_1	Cankuzo	30	ghs	332032	334543	99.2494	415.696
BDI	Burundi	BDI.5_1	Cankuzo	30	gpwv4	352675	390472	90.3202	415.696
BDI	Burundi	BDI.5_1	Cankuzo	30	landscan	324171	329453	98.3969	415.696
BDI	Burundi	BDI.5_1	Cankuzo	30	wpcon	350938	354907	98.8814	415.696
BDI	Burundi	BDI.5_1	Cankuzo	30	wpun	326403	354937	91.9607	415.696
BDI	Burundi	BDI.5_1	Cankuzo	60	facebook	329048	329101	99.984	415.696
BDI	Burundi	BDI.5_1	Cankuzo	60	ghs	332032	334543	99.2494	415.696
BDI	Burundi	BDI.5_1	Cankuzo	60	gpwv4	379541	390472	97.2007	415.696
BDI	Burundi	BDI.5_1	Cankuzo	60	landscan	328269	329453	99.6408	415.696
BDI	Burundi	BDI.5_1	Cankuzo	60	wpcon	354767	354907	99.9604	415.696
BDI	Burundi	BDI.5_1	Cankuzo	60	wpun	346594	354937	97.6495	415.696
BDI	Burundi	BDI.5_1	Cankuzo	90	facebook	329048	329101	99.984	415.696
BDI	Burundi	BDI.5_1	Cankuzo	90	ghs	332032	334543	99.2494	415.696
BDI	Burundi	BDI.5_1	Cankuzo	90	gpwv4	388380	390472	99.4642	415.696
BDI	Burundi	BDI.5_1	Cankuzo	90	landscan	328413	329453	99.6845	415.696
BDI	Burundi	BDI.5_1	Cankuzo	90	wpcon	354803	354907	99.9705	415.696
BDI	Burundi	BDI.5_1	Cankuzo	90	wpun	353636	354937	99.6334	415.696
BDI	Burundi	BDI.5_1	Cankuzo	120	facebook	329048	329101	99.984	415.696
BDI	Burundi	BDI.5_1	Cankuzo	120	ghs	332032	334543	99.2494	415.696
BDI	Burundi	BDI.5_1	Cankuzo	120	gpwv4	388380	390472	99.4642	415.696
BDI	Burundi	BDI.5_1	Cankuzo	120	landscan	328413	329453	99.6845	415.696
BDI	Burundi	BDI.5_1	Cankuzo	120	wpcon	354803	354907	99.9705	415.696
BDI	Burundi	BDI.5_1	Cankuzo	120	wpun	353677	354937	99.6451	415.696
BDI	Burundi	BDI.5_1	Cankuzo	150	facebook	329048	329101	99.984	415.696
BDI	Burundi	BDI.5_1	Cankuzo	150	ghs	332032	334543	99.2494	415.696
BDI	Burundi	BDI.5_1	Cankuzo	150	gpwv4	388380	390472	99.4642	415.696
BDI	Burundi	BDI.5_1	Cankuzo	150	landscan	328413	329453	99.6845	415.696
BDI	Burundi	BDI.5_1	Cankuzo	150	wpcon	354803	354907	99.9705	415.696
BDI	Burundi	BDI.5_1	Cankuzo	150	wpun	353677	354937	99.6451	415.696
BDI	Burundi	BDI.5_1	Cankuzo	180	facebook	329048	329101	99.984	415.696
BDI	Burundi	BDI.5_1	Cankuzo	180	ghs	332032	334543	99.2494	415.696
BDI	Burundi	BDI.5_1	Cankuzo	180	gpwv4	388380	390472	99.4642	415.696
BDI	Burundi	BDI.5_1	Cankuzo	180	landscan	328413	329453	99.6845	415.696
BDI	Burundi	BDI.5_1	Cankuzo	180	wpcon	354803	354907	99.9705	415.696
BDI	Burundi	BDI.5_1	Cankuzo	180	wpun	353677	354937	99.6451	415.696
BDI	Burundi	BDI.6_1	Cibitoke	30	facebook	606694	608746	99.6629	313.816
BDI	Burundi	BDI.6_1	Cibitoke	30	ghs	615661	626902	98.2068	313.816
BDI	Burundi	BDI.6_1	Cibitoke	30	gpwv4	607186	676355	89.7733	313.816
BDI	Burundi	BDI.6_1	Cibitoke	30	landscan	650575	663465	98.0572	313.816
BDI	Burundi	BDI.6_1	Cibitoke	30	wpcon	616989	620114	99.4961	313.816
BDI	Burundi	BDI.6_1	Cibitoke	30	wpun	568368	617231	92.0834	313.816
BDI	Burundi	BDI.6_1	Cibitoke	60	facebook	608077	608746	99.8901	313.816
BDI	Burundi	BDI.6_1	Cibitoke	60	ghs	616112	626902	98.2787	313.816
BDI	Burundi	BDI.6_1	Cibitoke	60	gpwv4	629018	676355	93.0012	313.816
BDI	Burundi	BDI.6_1	Cibitoke	60	landscan	656364	663465	98.9297	313.816
BDI	Burundi	BDI.6_1	Cibitoke	60	wpcon	618863	620114	99.7983	313.816
BDI	Burundi	BDI.6_1	Cibitoke	60	wpun	583521	617231	94.5384	313.816
BDI	Burundi	BDI.6_1	Cibitoke	90	facebook	608077	608746	99.8901	313.816
BDI	Burundi	BDI.6_1	Cibitoke	90	ghs	616112	626902	98.2787	313.816
BDI	Burundi	BDI.6_1	Cibitoke	90	gpwv4	643292	676355	95.1116	313.816
BDI	Burundi	BDI.6_1	Cibitoke	90	landscan	656378	663465	98.9319	313.816
BDI	Burundi	BDI.6_1	Cibitoke	90	wpcon	618863	620114	99.7983	313.816
BDI	Burundi	BDI.6_1	Cibitoke	90	wpun	593045	617231	96.0814	313.816
BDI	Burundi	BDI.6_1	Cibitoke	120	facebook	608077	608746	99.8901	313.816
BDI	Burundi	BDI.6_1	Cibitoke	120	ghs	616112	626902	98.2787	313.816
BDI	Burundi	BDI.6_1	Cibitoke	120	gpwv4	655842	676355	96.9672	313.816
BDI	Burundi	BDI.6_1	Cibitoke	120	landscan	656381	663465	98.9324	313.816
BDI	Burundi	BDI.6_1	Cibitoke	120	wpcon	618863	620114	99.7983	313.816
BDI	Burundi	BDI.6_1	Cibitoke	120	wpun	601695	617231	97.4829	313.816
BDI	Burundi	BDI.6_1	Cibitoke	150	facebook	608077	608746	99.8901	313.816
BDI	Burundi	BDI.6_1	Cibitoke	150	ghs	616112	626902	98.2787	313.816
BDI	Burundi	BDI.6_1	Cibitoke	150	gpwv4	662676	676355	97.9776	313.816
BDI	Burundi	BDI.6_1	Cibitoke	150	landscan	656383	663465	98.9326	313.816
BDI	Burundi	BDI.6_1	Cibitoke	150	wpcon	618863	620114	99.7983	313.816
BDI	Burundi	BDI.6_1	Cibitoke	150	wpun	606480	617231	98.2581	313.816
BDI	Burundi	BDI.6_1	Cibitoke	180	facebook	608077	608746	99.8901	313.816
BDI	Burundi	BDI.6_1	Cibitoke	180	ghs	616112	626902	98.2787	313.816
BDI	Burundi	BDI.6_1	Cibitoke	180	gpwv4	665042	676355	98.3274	313.816
BDI	Burundi	BDI.6_1	Cibitoke	180	landscan	656383	663465	98.9326	313.816
BDI	Burundi	BDI.6_1	Cibitoke	180	wpcon	618863	620114	99.7983	313.816
BDI	Burundi	BDI.6_1	Cibitoke	180	wpun	608536	617231	98.5912	313.816
BDI	Burundi	BDI.7_1	Gitega	30	facebook	931078	932099	99.8904	196.55
BDI	Burundi	BDI.7_1	Gitega	30	ghs	960924	967566	99.3135	196.55
BDI	Burundi	BDI.7_1	Gitega	30	gpwv4	1.00669e+06	1.02325e+06	98.3815	196.55
BDI	Burundi	BDI.7_1	Gitega	30	landscan	1.01823e+06	1.02718e+06	99.1287	196.55
BDI	Burundi	BDI.7_1	Gitega	30	wpcon	928030	929604	99.8307	196.55
BDI	Burundi	BDI.7_1	Gitega	30	wpun	919350	929576	98.9	196.55
BDI	Burundi	BDI.7_1	Gitega	60	facebook	931585	932099	99.9448	196.55
BDI	Burundi	BDI.7_1	Gitega	60	ghs	960924	967566	99.3135	196.55
BDI	Burundi	BDI.7_1	Gitega	60	gpwv4	1.01484e+06	1.02325e+06	99.178	196.55
BDI	Burundi	BDI.7_1	Gitega	60	landscan	1.01923e+06	1.02718e+06	99.2264	196.55
BDI	Burundi	BDI.7_1	Gitega	60	wpcon	929078	929604	99.9434	196.55
BDI	Burundi	BDI.7_1	Gitega	60	wpun	921587	929576	99.1406	196.55
BDI	Burundi	BDI.7_1	Gitega	90	facebook	931585	932099	99.9448	196.55
BDI	Burundi	BDI.7_1	Gitega	90	ghs	960924	967566	99.3135	196.55
BDI	Burundi	BDI.7_1	Gitega	90	gpwv4	1.01484e+06	1.02325e+06	99.178	196.55
BDI	Burundi	BDI.7_1	Gitega	90	landscan	1.01923e+06	1.02718e+06	99.2264	196.55
BDI	Burundi	BDI.7_1	Gitega	90	wpcon	929078	929604	99.9434	196.55
BDI	Burundi	BDI.7_1	Gitega	90	wpun	921587	929576	99.1406	196.55
BDI	Burundi	BDI.7_1	Gitega	120	facebook	931585	932099	99.9448	196.55
BDI	Burundi	BDI.7_1	Gitega	120	ghs	960924	967566	99.3135	196.55
BDI	Burundi	BDI.7_1	Gitega	120	gpwv4	1.01484e+06	1.02325e+06	99.178	196.55
BDI	Burundi	BDI.7_1	Gitega	120	landscan	1.01923e+06	1.02718e+06	99.2264	196.55
BDI	Burundi	BDI.7_1	Gitega	120	wpcon	929078	929604	99.9434	196.55
BDI	Burundi	BDI.7_1	Gitega	120	wpun	921587	929576	99.1406	196.55
BDI	Burundi	BDI.7_1	Gitega	150	facebook	931585	932099	99.9448	196.55
BDI	Burundi	BDI.7_1	Gitega	150	ghs	960924	967566	99.3135	196.55
BDI	Burundi	BDI.7_1	Gitega	150	gpwv4	1.01484e+06	1.02325e+06	99.178	196.55
BDI	Burundi	BDI.7_1	Gitega	150	landscan	1.01923e+06	1.02718e+06	99.2264	196.55
BDI	Burundi	BDI.7_1	Gitega	150	wpcon	929078	929604	99.9434	196.55
BDI	Burundi	BDI.7_1	Gitega	150	wpun	921587	929576	99.1406	196.55
BDI	Burundi	BDI.7_1	Gitega	180	facebook	931585	932099	99.9448	196.55
BDI	Burundi	BDI.7_1	Gitega	180	ghs	960924	967566	99.3135	196.55
BDI	Burundi	BDI.7_1	Gitega	180	gpwv4	1.01484e+06	1.02325e+06	99.178	196.55
BDI	Burundi	BDI.7_1	Gitega	180	landscan	1.01923e+06	1.02718e+06	99.2264	196.55
BDI	Burundi	BDI.7_1	Gitega	180	wpcon	929078	929604	99.9434	196.55
BDI	Burundi	BDI.7_1	Gitega	180	wpun	921587	929576	99.1406	196.55
BDI	Burundi	BDI.8_1	Karuzi	30	facebook	559546	559808	99.9533	209.957
BDI	Burundi	BDI.8_1	Karuzi	30	ghs	589393	589393	100	209.957
BDI	Burundi	BDI.8_1	Karuzi	30	gpwv4	602251	615267	97.8846	209.957
BDI	Burundi	BDI.8_1	Karuzi	30	landscan	615657	618865	99.4817	209.957
BDI	Burundi	BDI.8_1	Karuzi	30	wpcon	559100	559259	99.9714	209.957
BDI	Burundi	BDI.8_1	Karuzi	30	wpun	546393	559275	97.6967	209.957
BDI	Burundi	BDI.8_1	Karuzi	60	facebook	559586	559808	99.9605	209.957
BDI	Burundi	BDI.8_1	Karuzi	60	ghs	589393	589393	100	209.957
BDI	Burundi	BDI.8_1	Karuzi	60	gpwv4	610969	615267	99.3015	209.957
BDI	Burundi	BDI.8_1	Karuzi	60	landscan	616117	618865	99.556	209.957
BDI	Burundi	BDI.8_1	Karuzi	60	wpcon	559108	559259	99.973	209.957
BDI	Burundi	BDI.8_1	Karuzi	60	wpun	554609	559275	99.1658	209.957
BDI	Burundi	BDI.8_1	Karuzi	90	facebook	559586	559808	99.9605	209.957
BDI	Burundi	BDI.8_1	Karuzi	90	ghs	589393	589393	100	209.957
BDI	Burundi	BDI.8_1	Karuzi	90	gpwv4	611485	615267	99.3854	209.957
BDI	Burundi	BDI.8_1	Karuzi	90	landscan	616118	618865	99.5562	209.957
BDI	Burundi	BDI.8_1	Karuzi	90	wpcon	559108	559259	99.973	209.957
BDI	Burundi	BDI.8_1	Karuzi	90	wpun	554844	559275	99.2078	209.957
BDI	Burundi	BDI.8_1	Karuzi	120	facebook	559586	559808	99.9605	209.957
BDI	Burundi	BDI.8_1	Karuzi	120	ghs	589393	589393	100	209.957
BDI	Burundi	BDI.8_1	Karuzi	120	gpwv4	611485	615267	99.3854	209.957
BDI	Burundi	BDI.8_1	Karuzi	120	landscan	616118	618865	99.5562	209.957
BDI	Burundi	BDI.8_1	Karuzi	120	wpcon	559108	559259	99.973	209.957
BDI	Burundi	BDI.8_1	Karuzi	120	wpun	554865	559275	99.2115	209.957
BDI	Burundi	BDI.8_1	Karuzi	150	facebook	559586	559808	99.9605	209.957
BDI	Burundi	BDI.8_1	Karuzi	150	ghs	589393	589393	100	209.957
BDI	Burundi	BDI.8_1	Karuzi	150	gpwv4	611485	615267	99.3854	209.957
BDI	Burundi	BDI.8_1	Karuzi	150	landscan	616118	618865	99.5562	209.957
BDI	Burundi	BDI.8_1	Karuzi	150	wpcon	559108	559259	99.973	209.957
BDI	Burundi	BDI.8_1	Karuzi	150	wpun	554865	559275	99.2115	209.957
BDI	Burundi	BDI.8_1	Karuzi	180	facebook	559586	559808	99.9605	209.957
BDI	Burundi	BDI.8_1	Karuzi	180	ghs	589393	589393	100	209.957
BDI	Burundi	BDI.8_1	Karuzi	180	gpwv4	611485	615267	99.3854	209.957
BDI	Burundi	BDI.8_1	Karuzi	180	landscan	616118	618865	99.5562	209.957
BDI	Burundi	BDI.8_1	Karuzi	180	wpcon	559108	559259	99.973	209.957
BDI	Burundi	BDI.8_1	Karuzi	180	wpun	554865	559275	99.2115	209.957
BDI	Burundi	BDI.9_1	Kayanza	30	facebook	836213	836881	99.9202	142.226
BDI	Burundi	BDI.9_1	Kayanza	30	ghs	858073	865981	99.0868	142.226
BDI	Burundi	BDI.9_1	Kayanza	30	gpwv4	959410	992674	96.649	142.226
BDI	Burundi	BDI.9_1	Kayanza	30	landscan	833653	839906	99.2555	142.226
BDI	Burundi	BDI.9_1	Kayanza	30	wpcon	907592	908478	99.9025	142.226
BDI	Burundi	BDI.9_1	Kayanza	30	wpun	880999	907288	97.1025	142.226
BDI	Burundi	BDI.9_1	Kayanza	60	facebook	836213	836881	99.9202	142.226
BDI	Burundi	BDI.9_1	Kayanza	60	ghs	858073	865981	99.0868	142.226
BDI	Burundi	BDI.9_1	Kayanza	60	gpwv4	982577	992674	98.9828	142.226
BDI	Burundi	BDI.9_1	Kayanza	60	landscan	833935	839906	99.2891	142.226
BDI	Burundi	BDI.9_1	Kayanza	60	wpcon	907592	908478	99.9025	142.226
BDI	Burundi	BDI.9_1	Kayanza	60	wpun	893264	907288	98.4543	142.226
BDI	Burundi	BDI.9_1	Kayanza	90	facebook	836213	836881	99.9202	142.226
BDI	Burundi	BDI.9_1	Kayanza	90	ghs	858073	865981	99.0868	142.226
BDI	Burundi	BDI.9_1	Kayanza	90	gpwv4	985009	992674	99.2278	142.226
BDI	Burundi	BDI.9_1	Kayanza	90	landscan	833938	839906	99.2894	142.226
BDI	Burundi	BDI.9_1	Kayanza	90	wpcon	907592	908478	99.9025	142.226
BDI	Burundi	BDI.9_1	Kayanza	90	wpun	895004	907288	98.646	142.226
BDI	Burundi	BDI.9_1	Kayanza	120	facebook	836213	836881	99.9202	142.226
BDI	Burundi	BDI.9_1	Kayanza	120	ghs	858073	865981	99.0868	142.226
BDI	Burundi	BDI.9_1	Kayanza	120	gpwv4	985009	992674	99.2278	142.226
BDI	Burundi	BDI.9_1	Kayanza	120	landscan	833938	839906	99.2894	142.226
BDI	Burundi	BDI.9_1	Kayanza	120	wpcon	907592	908478	99.9025	142.226
BDI	Burundi	BDI.9_1	Kayanza	120	wpun	895004	907288	98.646	142.226
BDI	Burundi	BDI.9_1	Kayanza	150	facebook	836213	836881	99.9202	142.226
BDI	Burundi	BDI.9_1	Kayanza	150	ghs	858073	865981	99.0868	142.226
BDI	Burundi	BDI.9_1	Kayanza	150	gpwv4	985009	992674	99.2278	142.226
BDI	Burundi	BDI.9_1	Kayanza	150	landscan	833938	839906	99.2894	142.226
BDI	Burundi	BDI.9_1	Kayanza	150	wpcon	907592	908478	99.9025	142.226
BDI	Burundi	BDI.9_1	Kayanza	150	wpun	895004	907288	98.646	142.226
BDI	Burundi	BDI.9_1	Kayanza	180	facebook	836213	836881	99.9202	142.226
BDI	Burundi	BDI.9_1	Kayanza	180	ghs	858073	865981	99.0868	142.226
BDI	Burundi	BDI.9_1	Kayanza	180	gpwv4	985009	992674	99.2278	142.226
BDI	Burundi	BDI.9_1	Kayanza	180	landscan	833938	839906	99.2894	142.226
BDI	Burundi	BDI.9_1	Kayanza	180	wpcon	907592	908478	99.9025	142.226
BDI	Burundi	BDI.9_1	Kayanza	180	wpun	895004	907288	98.646	142.226
BEN	Benin	BEN.1_1	Alibori	30	facebook	678479	960712	70.6225	4608.33
BEN	Benin	BEN.1_1	Alibori	30	ghs	1.01266e+06	1.10403e+06	91.7244	4608.33
BEN	Benin	BEN.1_1	Alibori	30	gpwv4	258861	1.12752e+06	22.9584	4608.33
BEN	Benin	BEN.1_1	Alibori	30	landscan	836420	1.0666e+06	78.4193	4608.33
BEN	Benin	BEN.1_1	Alibori	30	wpcon	632688	1.11677e+06	56.6534	4608.33
BEN	Benin	BEN.1_1	Alibori	30	wpun	469896	1.11677e+06	42.0763	4608.33
BEN	Benin	BEN.1_1	Alibori	60	facebook	839618	960712	87.3954	4608.33
BEN	Benin	BEN.1_1	Alibori	60	ghs	1.06562e+06	1.10403e+06	96.5211	4608.33
BEN	Benin	BEN.1_1	Alibori	60	gpwv4	556088	1.12752e+06	49.3196	4608.33
BEN	Benin	BEN.1_1	Alibori	60	landscan	967783	1.0666e+06	90.7354	4608.33
BEN	Benin	BEN.1_1	Alibori	60	wpcon	891637	1.11677e+06	79.8406	4608.33
BEN	Benin	BEN.1_1	Alibori	60	wpun	749917	1.11677e+06	67.1505	4608.33
BEN	Benin	BEN.1_1	Alibori	90	facebook	901532	960712	93.84	4608.33
BEN	Benin	BEN.1_1	Alibori	90	ghs	1.0789e+06	1.10403e+06	97.7239	4608.33
BEN	Benin	BEN.1_1	Alibori	90	gpwv4	753224	1.12752e+06	66.8036	4608.33
BEN	Benin	BEN.1_1	Alibori	90	landscan	1.00818e+06	1.0666e+06	94.5225	4608.33
BEN	Benin	BEN.1_1	Alibori	90	wpcon	1.00445e+06	1.11677e+06	89.9427	4608.33
BEN	Benin	BEN.1_1	Alibori	90	wpun	891488	1.11677e+06	79.8274	4608.33
BEN	Benin	BEN.1_1	Alibori	120	facebook	934174	960712	97.2377	4608.33
BEN	Benin	BEN.1_1	Alibori	120	ghs	1.08488e+06	1.10403e+06	98.2658	4608.33
BEN	Benin	BEN.1_1	Alibori	120	gpwv4	880313	1.12752e+06	78.0751	4608.33
BEN	Benin	BEN.1_1	Alibori	120	landscan	1.02821e+06	1.0666e+06	96.4005	4608.33
BEN	Benin	BEN.1_1	Alibori	120	wpcon	1.06427e+06	1.11677e+06	95.2992	4608.33
BEN	Benin	BEN.1_1	Alibori	120	wpun	972574	1.11677e+06	87.0881	4608.33
BEN	Benin	BEN.1_1	Alibori	150	facebook	948180	960712	98.6955	4608.33
BEN	Benin	BEN.1_1	Alibori	150	ghs	1.08577e+06	1.10403e+06	98.3465	4608.33
BEN	Benin	BEN.1_1	Alibori	150	gpwv4	964044	1.12752e+06	85.5012	4608.33
BEN	Benin	BEN.1_1	Alibori	150	landscan	1.03785e+06	1.0666e+06	97.3044	4608.33
BEN	Benin	BEN.1_1	Alibori	150	wpcon	1.09214e+06	1.11677e+06	97.7946	4608.33
BEN	Benin	BEN.1_1	Alibori	150	wpun	1.01876e+06	1.11677e+06	91.2238	4608.33
BEN	Benin	BEN.1_1	Alibori	180	facebook	954362	960712	99.339	4608.33
BEN	Benin	BEN.1_1	Alibori	180	ghs	1.08654e+06	1.10403e+06	98.416	4608.33
BEN	Benin	BEN.1_1	Alibori	180	gpwv4	1.018e+06	1.12752e+06	90.2864	4608.33
BEN	Benin	BEN.1_1	Alibori	180	landscan	1.04453e+06	1.0666e+06	97.9313	4608.33
BEN	Benin	BEN.1_1	Alibori	180	wpcon	1.10406e+06	1.11677e+06	98.862	4608.33
BEN	Benin	BEN.1_1	Alibori	180	wpun	1.04717e+06	1.11677e+06	93.7678	4608.33
BEN	Benin	BEN.10_1	Ou√©m√©	30	facebook	1.18184e+06	1.20066e+06	98.4323	203.999
BEN	Benin	BEN.10_1	Ou√©m√©	30	ghs	1.3435e+06	1.38101e+06	97.2838	203.999
BEN	Benin	BEN.10_1	Ou√©m√©	30	gpwv4	1.23665e+06	1.38324e+06	89.4025	203.999
BEN	Benin	BEN.10_1	Ou√©m√©	30	landscan	1.34246e+06	1.39093e+06	96.5157	203.999
BEN	Benin	BEN.10_1	Ou√©m√©	30	wpcon	1.32629e+06	1.3471e+06	98.4553	203.999
BEN	Benin	BEN.10_1	Ou√©m√©	30	wpun	1.24785e+06	1.34488e+06	92.7858	203.999
BEN	Benin	BEN.10_1	Ou√©m√©	60	facebook	1.18769e+06	1.20066e+06	98.9197	203.999
BEN	Benin	BEN.10_1	Ou√©m√©	60	ghs	1.35076e+06	1.38101e+06	97.8096	203.999
BEN	Benin	BEN.10_1	Ou√©m√©	60	gpwv4	1.32021e+06	1.38324e+06	95.4427	203.999
BEN	Benin	BEN.10_1	Ou√©m√©	60	landscan	1.35728e+06	1.39093e+06	97.5809	203.999
BEN	Benin	BEN.10_1	Ou√©m√©	60	wpcon	1.33367e+06	1.3471e+06	99.0029	203.999
BEN	Benin	BEN.10_1	Ou√©m√©	60	wpun	1.30668e+06	1.34488e+06	97.1599	203.999
BEN	Benin	BEN.10_1	Ou√©m√©	90	facebook	1.19119e+06	1.20066e+06	99.2117	203.999
BEN	Benin	BEN.10_1	Ou√©m√©	90	ghs	1.35488e+06	1.38101e+06	98.1081	203.999
BEN	Benin	BEN.10_1	Ou√©m√©	90	gpwv4	1.33389e+06	1.38324e+06	96.4317	203.999
BEN	Benin	BEN.10_1	Ou√©m√©	90	landscan	1.3613e+06	1.39093e+06	97.8701	203.999
BEN	Benin	BEN.10_1	Ou√©m√©	90	wpcon	1.33684e+06	1.3471e+06	99.2381	203.999
BEN	Benin	BEN.10_1	Ou√©m√©	90	wpun	1.31593e+06	1.34488e+06	97.8477	203.999
BEN	Benin	BEN.10_1	Ou√©m√©	120	facebook	1.19231e+06	1.20066e+06	99.3044	203.999
BEN	Benin	BEN.10_1	Ou√©m√©	120	ghs	1.35657e+06	1.38101e+06	98.2305	203.999
BEN	Benin	BEN.10_1	Ou√©m√©	120	gpwv4	1.33789e+06	1.38324e+06	96.7215	203.999
BEN	Benin	BEN.10_1	Ou√©m√©	120	landscan	1.36557e+06	1.39093e+06	98.1769	203.999
BEN	Benin	BEN.10_1	Ou√©m√©	120	wpcon	1.33778e+06	1.3471e+06	99.3082	203.999
BEN	Benin	BEN.10_1	Ou√©m√©	120	wpun	1.31904e+06	1.34488e+06	98.0788	203.999
BEN	Benin	BEN.10_1	Ou√©m√©	150	facebook	1.19234e+06	1.20066e+06	99.3075	203.999
BEN	Benin	BEN.10_1	Ou√©m√©	150	ghs	1.35659e+06	1.38101e+06	98.2315	203.999
BEN	Benin	BEN.10_1	Ou√©m√©	150	gpwv4	1.33804e+06	1.38324e+06	96.7321	203.999
BEN	Benin	BEN.10_1	Ou√©m√©	150	landscan	1.36563e+06	1.39093e+06	98.1815	203.999
BEN	Benin	BEN.10_1	Ou√©m√©	150	wpcon	1.33781e+06	1.3471e+06	99.3105	203.999
BEN	Benin	BEN.10_1	Ou√©m√©	150	wpun	1.3192e+06	1.34488e+06	98.0909	203.999
BEN	Benin	BEN.10_1	Ou√©m√©	180	facebook	1.19234e+06	1.20066e+06	99.3075	203.999
BEN	Benin	BEN.10_1	Ou√©m√©	180	ghs	1.35659e+06	1.38101e+06	98.2315	203.999
BEN	Benin	BEN.10_1	Ou√©m√©	180	gpwv4	1.33804e+06	1.38324e+06	96.7321	203.999
BEN	Benin	BEN.10_1	Ou√©m√©	180	landscan	1.36563e+06	1.39093e+06	98.1815	203.999
BEN	Benin	BEN.10_1	Ou√©m√©	180	wpcon	1.33781e+06	1.3471e+06	99.3105	203.999
BEN	Benin	BEN.10_1	Ou√©m√©	180	wpun	1.3192e+06	1.34488e+06	98.0909	203.999
BEN	Benin	BEN.11_1	Plateau	30	facebook	649110	676463	95.9564	1125.6
BEN	Benin	BEN.11_1	Plateau	30	ghs	762825	776314	98.2625	1125.6
BEN	Benin	BEN.11_1	Plateau	30	gpwv4	639142	779434	82.0009	1125.6
BEN	Benin	BEN.11_1	Plateau	30	landscan	748152	795728	94.021	1125.6
BEN	Benin	BEN.11_1	Plateau	30	wpcon	709793	757475	93.7051	1125.6
BEN	Benin	BEN.11_1	Plateau	30	wpun	665085	757469	87.8035	1125.6
BEN	Benin	BEN.11_1	Plateau	60	facebook	675375	676463	99.8392	1125.6
BEN	Benin	BEN.11_1	Plateau	60	ghs	776145	776314	99.9782	1125.6
BEN	Benin	BEN.11_1	Plateau	60	gpwv4	770546	779434	98.8597	1125.6
BEN	Benin	BEN.11_1	Plateau	60	landscan	794663	795728	99.8662	1125.6
BEN	Benin	BEN.11_1	Plateau	60	wpcon	754552	757475	99.614	1125.6
BEN	Benin	BEN.11_1	Plateau	60	wpun	752537	757469	99.3489	1125.6
BEN	Benin	BEN.11_1	Plateau	90	facebook	676406	676463	99.9917	1125.6
BEN	Benin	BEN.11_1	Plateau	90	ghs	776285	776314	99.9963	1125.6
BEN	Benin	BEN.11_1	Plateau	90	gpwv4	779343	779434	99.9884	1125.6
BEN	Benin	BEN.11_1	Plateau	90	landscan	795693	795728	99.9956	1125.6
BEN	Benin	BEN.11_1	Plateau	90	wpcon	757434	757475	99.9945	1125.6
BEN	Benin	BEN.11_1	Plateau	90	wpun	757306	757469	99.9785	1125.6
BEN	Benin	BEN.11_1	Plateau	120	facebook	676406	676463	99.9917	1125.6
BEN	Benin	BEN.11_1	Plateau	120	ghs	776285	776314	99.9963	1125.6
BEN	Benin	BEN.11_1	Plateau	120	gpwv4	779434	779434	100	1125.6
BEN	Benin	BEN.11_1	Plateau	120	landscan	795728	795728	100	1125.6
BEN	Benin	BEN.11_1	Plateau	120	wpcon	757434	757475	99.9945	1125.6
BEN	Benin	BEN.11_1	Plateau	120	wpun	757315	757469	99.9797	1125.6
BEN	Benin	BEN.11_1	Plateau	150	facebook	676406	676463	99.9917	1125.6
BEN	Benin	BEN.11_1	Plateau	150	ghs	776285	776314	99.9963	1125.6
BEN	Benin	BEN.11_1	Plateau	150	gpwv4	779434	779434	100	1125.6
BEN	Benin	BEN.11_1	Plateau	150	landscan	795728	795728	100	1125.6
BEN	Benin	BEN.11_1	Plateau	150	wpcon	757434	757475	99.9945	1125.6
BEN	Benin	BEN.11_1	Plateau	150	wpun	757315	757469	99.9797	1125.6
BEN	Benin	BEN.11_1	Plateau	180	facebook	676406	676463	99.9917	1125.6
BEN	Benin	BEN.11_1	Plateau	180	ghs	776285	776314	99.9963	1125.6
BEN	Benin	BEN.11_1	Plateau	180	gpwv4	779434	779434	100	1125.6
BEN	Benin	BEN.11_1	Plateau	180	landscan	795728	795728	100	1125.6
BEN	Benin	BEN.11_1	Plateau	180	wpcon	757434	757475	99.9945	1125.6
BEN	Benin	BEN.11_1	Plateau	180	wpun	757315	757469	99.9797	1125.6
BEN	Benin	BEN.12_1	Zou	30	facebook	889894	916360	97.1119	1175.49
BEN	Benin	BEN.12_1	Zou	30	ghs	1.03172e+06	1.05537e+06	97.7591	1175.49
BEN	Benin	BEN.12_1	Zou	30	gpwv4	744030	1.01394e+06	73.3805	1175.49
BEN	Benin	BEN.12_1	Zou	30	landscan	990416	1.06171e+06	93.2851	1175.49
BEN	Benin	BEN.12_1	Zou	30	wpcon	924242	991923	93.1768	1175.49
BEN	Benin	BEN.12_1	Zou	30	wpun	834983	991933	84.1774	1175.49
BEN	Benin	BEN.12_1	Zou	60	facebook	907986	916360	99.0862	1175.49
BEN	Benin	BEN.12_1	Zou	60	ghs	1.04178e+06	1.05537e+06	98.7126	1175.49
BEN	Benin	BEN.12_1	Zou	60	gpwv4	944576	1.01394e+06	93.1594	1175.49
BEN	Benin	BEN.12_1	Zou	60	landscan	1.04642e+06	1.06171e+06	98.56	1175.49
BEN	Benin	BEN.12_1	Zou	60	wpcon	972247	991923	98.0164	1175.49
BEN	Benin	BEN.12_1	Zou	60	wpun	956948	991933	96.4731	1175.49
BEN	Benin	BEN.12_1	Zou	90	facebook	914921	916360	99.843	1175.49
BEN	Benin	BEN.12_1	Zou	90	ghs	1.04651e+06	1.05537e+06	99.1607	1175.49
BEN	Benin	BEN.12_1	Zou	90	gpwv4	997833	1.01394e+06	98.4119	1175.49
BEN	Benin	BEN.12_1	Zou	90	landscan	1.05819e+06	1.06171e+06	99.6691	1175.49
BEN	Benin	BEN.12_1	Zou	90	wpcon	987239	991923	99.5278	1175.49
BEN	Benin	BEN.12_1	Zou	90	wpun	982096	991933	99.0083	1175.49
BEN	Benin	BEN.12_1	Zou	120	facebook	916126	916360	99.9745	1175.49
BEN	Benin	BEN.12_1	Zou	120	ghs	1.049e+06	1.05537e+06	99.3963	1175.49
BEN	Benin	BEN.12_1	Zou	120	gpwv4	1.00695e+06	1.01394e+06	99.3107	1175.49
BEN	Benin	BEN.12_1	Zou	120	landscan	1.06003e+06	1.06171e+06	99.8419	1175.49
BEN	Benin	BEN.12_1	Zou	120	wpcon	990308	991923	99.8372	1175.49
BEN	Benin	BEN.12_1	Zou	120	wpun	985754	991933	99.3771	1175.49
BEN	Benin	BEN.12_1	Zou	150	facebook	916141	916360	99.9761	1175.49
BEN	Benin	BEN.12_1	Zou	150	ghs	1.04902e+06	1.05537e+06	99.3985	1175.49
BEN	Benin	BEN.12_1	Zou	150	gpwv4	1.00898e+06	1.01394e+06	99.5116	1175.49
BEN	Benin	BEN.12_1	Zou	150	landscan	1.06016e+06	1.06171e+06	99.8544	1175.49
BEN	Benin	BEN.12_1	Zou	150	wpcon	990629	991923	99.8695	1175.49
BEN	Benin	BEN.12_1	Zou	150	wpun	986486	991933	99.4509	1175.49
BEN	Benin	BEN.12_1	Zou	180	facebook	916200	916360	99.9826	1175.49
BEN	Benin	BEN.12_1	Zou	180	ghs	1.04972e+06	1.05537e+06	99.4645	1175.49
BEN	Benin	BEN.12_1	Zou	180	gpwv4	1.0098e+06	1.01394e+06	99.592	1175.49
BEN	Benin	BEN.12_1	Zou	180	landscan	1.06027e+06	1.06171e+06	99.8645	1175.49
BEN	Benin	BEN.12_1	Zou	180	wpcon	990964	991923	99.9034	1175.49
BEN	Benin	BEN.12_1	Zou	180	wpun	986849	991933	99.4875	1175.49
BEN	Benin	BEN.2_1	Atakora	30	facebook	691790	895256	77.2729	3235.01
BEN	Benin	BEN.2_1	Atakora	30	ghs	864437	1.03141e+06	83.8108	3235.01
BEN	Benin	BEN.2_1	Atakora	30	gpwv4	301679	973434	30.9912	3235.01
BEN	Benin	BEN.2_1	Atakora	30	landscan	729456	955102	76.3746	3235.01
BEN	Benin	BEN.2_1	Atakora	30	wpcon	630533	962126	65.5353	3235.01
BEN	Benin	BEN.2_1	Atakora	30	wpun	419165	962131	43.5663	3235.01
BEN	Benin	BEN.2_1	Atakora	60	facebook	824663	895256	92.1148	3235.01
BEN	Benin	BEN.2_1	Atakora	60	ghs	991094	1.03141e+06	96.0907	3235.01
BEN	Benin	BEN.2_1	Atakora	60	gpwv4	608444	973434	62.5049	3235.01
BEN	Benin	BEN.2_1	Atakora	60	landscan	880437	955102	92.1824	3235.01
BEN	Benin	BEN.2_1	Atakora	60	wpcon	834598	962126	86.7451	3235.01
BEN	Benin	BEN.2_1	Atakora	60	wpun	711924	962131	73.9945	3235.01
BEN	Benin	BEN.2_1	Atakora	90	facebook	864618	895256	96.5777	3235.01
BEN	Benin	BEN.2_1	Atakora	90	ghs	1.00509e+06	1.03141e+06	97.4478	3235.01
BEN	Benin	BEN.2_1	Atakora	90	gpwv4	764760	973434	78.5631	3235.01
BEN	Benin	BEN.2_1	Atakora	90	landscan	916697	955102	95.9789	3235.01
BEN	Benin	BEN.2_1	Atakora	90	wpcon	906488	962126	94.2172	3235.01
BEN	Benin	BEN.2_1	Atakora	90	wpun	832881	962131	86.5663	3235.01
BEN	Benin	BEN.2_1	Atakora	120	facebook	882504	895256	98.5757	3235.01
BEN	Benin	BEN.2_1	Atakora	120	ghs	1.01806e+06	1.03141e+06	98.7054	3235.01
BEN	Benin	BEN.2_1	Atakora	120	gpwv4	855235	973434	87.8575	3235.01
BEN	Benin	BEN.2_1	Atakora	120	landscan	939497	955102	98.3661	3235.01
BEN	Benin	BEN.2_1	Atakora	120	wpcon	938026	962126	97.4951	3235.01
BEN	Benin	BEN.2_1	Atakora	120	wpun	892931	962131	92.8077	3235.01
BEN	Benin	BEN.2_1	Atakora	150	facebook	891530	895256	99.5839	3235.01
BEN	Benin	BEN.2_1	Atakora	150	ghs	1.02289e+06	1.03141e+06	99.1739	3235.01
BEN	Benin	BEN.2_1	Atakora	150	gpwv4	904943	973434	92.9641	3235.01
BEN	Benin	BEN.2_1	Atakora	150	landscan	948510	955102	99.3098	3235.01
BEN	Benin	BEN.2_1	Atakora	150	wpcon	952216	962126	98.9699	3235.01
BEN	Benin	BEN.2_1	Atakora	150	wpun	922852	962131	95.9175	3235.01
BEN	Benin	BEN.2_1	Atakora	180	facebook	894329	895256	99.8965	3235.01
BEN	Benin	BEN.2_1	Atakora	180	ghs	1.02416e+06	1.03141e+06	99.2963	3235.01
BEN	Benin	BEN.2_1	Atakora	180	gpwv4	930815	973434	95.6218	3235.01
BEN	Benin	BEN.2_1	Atakora	180	landscan	951329	955102	99.6049	3235.01
BEN	Benin	BEN.2_1	Atakora	180	wpcon	957557	962126	99.525	3235.01
BEN	Benin	BEN.2_1	Atakora	180	wpun	937499	962131	97.4398	3235.01
BEN	Benin	BEN.3_1	Atlantique	30	facebook	1.47402e+06	1.5053e+06	97.9221	433.823
BEN	Benin	BEN.3_1	Atlantique	30	ghs	1.67744e+06	1.73549e+06	96.6553	433.823
BEN	Benin	BEN.3_1	Atlantique	30	gpwv4	1.60327e+06	1.88508e+06	85.0504	433.823
BEN	Benin	BEN.3_1	Atlantique	30	landscan	1.61338e+06	1.73062e+06	93.2255	433.823
BEN	Benin	BEN.3_1	Atlantique	30	wpcon	1.7792e+06	1.82289e+06	97.6032	433.823
BEN	Benin	BEN.3_1	Atlantique	30	wpun	1.65198e+06	1.81974e+06	90.781	433.823
BEN	Benin	BEN.3_1	Atlantique	60	facebook	1.48378e+06	1.5053e+06	98.5707	433.823
BEN	Benin	BEN.3_1	Atlantique	60	ghs	1.6929e+06	1.73549e+06	97.5463	433.823
BEN	Benin	BEN.3_1	Atlantique	60	gpwv4	1.74677e+06	1.88508e+06	92.6628	433.823
BEN	Benin	BEN.3_1	Atlantique	60	landscan	1.64001e+06	1.73062e+06	94.7639	433.823
BEN	Benin	BEN.3_1	Atlantique	60	wpcon	1.79585e+06	1.82289e+06	98.5167	433.823
BEN	Benin	BEN.3_1	Atlantique	60	wpun	1.71767e+06	1.81974e+06	94.391	433.823
BEN	Benin	BEN.3_1	Atlantique	90	facebook	1.48586e+06	1.5053e+06	98.7086	433.823
BEN	Benin	BEN.3_1	Atlantique	90	ghs	1.69631e+06	1.73549e+06	97.7429	433.823
BEN	Benin	BEN.3_1	Atlantique	90	gpwv4	1.78812e+06	1.88508e+06	94.8565	433.823
BEN	Benin	BEN.3_1	Atlantique	90	landscan	1.64389e+06	1.73062e+06	94.988	433.823
BEN	Benin	BEN.3_1	Atlantique	90	wpcon	1.79954e+06	1.82289e+06	98.7191	433.823
BEN	Benin	BEN.3_1	Atlantique	90	wpun	1.73855e+06	1.81974e+06	95.5381	433.823
BEN	Benin	BEN.3_1	Atlantique	120	facebook	1.48621e+06	1.5053e+06	98.7321	433.823
BEN	Benin	BEN.3_1	Atlantique	120	ghs	1.6969e+06	1.73549e+06	97.7768	433.823
BEN	Benin	BEN.3_1	Atlantique	120	gpwv4	1.79188e+06	1.88508e+06	95.0559	433.823
BEN	Benin	BEN.3_1	Atlantique	120	landscan	1.64404e+06	1.73062e+06	94.9968	433.823
BEN	Benin	BEN.3_1	Atlantique	120	wpcon	1.79995e+06	1.82289e+06	98.7416	433.823
BEN	Benin	BEN.3_1	Atlantique	120	wpun	1.74145e+06	1.81974e+06	95.6973	433.823
BEN	Benin	BEN.3_1	Atlantique	150	facebook	1.48624e+06	1.5053e+06	98.7342	433.823
BEN	Benin	BEN.3_1	Atlantique	150	ghs	1.6969e+06	1.73549e+06	97.7768	433.823
BEN	Benin	BEN.3_1	Atlantique	150	gpwv4	1.79526e+06	1.88508e+06	95.2352	433.823
BEN	Benin	BEN.3_1	Atlantique	150	landscan	1.6441e+06	1.73062e+06	95.0003	433.823
BEN	Benin	BEN.3_1	Atlantique	150	wpcon	1.79998e+06	1.82289e+06	98.7434	433.823
BEN	Benin	BEN.3_1	Atlantique	150	wpun	1.74225e+06	1.81974e+06	95.7416	433.823
BEN	Benin	BEN.3_1	Atlantique	180	facebook	1.48624e+06	1.5053e+06	98.7342	433.823
BEN	Benin	BEN.3_1	Atlantique	180	ghs	1.6969e+06	1.73549e+06	97.7768	433.823
BEN	Benin	BEN.3_1	Atlantique	180	gpwv4	1.79526e+06	1.88508e+06	95.2352	433.823
BEN	Benin	BEN.3_1	Atlantique	180	landscan	1.6441e+06	1.73062e+06	95.0003	433.823
BEN	Benin	BEN.3_1	Atlantique	180	wpcon	1.79998e+06	1.82289e+06	98.7434	433.823
BEN	Benin	BEN.3_1	Atlantique	180	wpun	1.74226e+06	1.81974e+06	95.7418	433.823
BEN	Benin	BEN.4_1	Borgou	30	facebook	1.11193e+06	1.34785e+06	82.4962	4345.51
BEN	Benin	BEN.4_1	Borgou	30	ghs	1.47639e+06	1.54936e+06	95.2899	4345.51
BEN	Benin	BEN.4_1	Borgou	30	gpwv4	756966	1.59834e+06	47.3594	4345.51
BEN	Benin	BEN.4_1	Borgou	30	landscan	1.25532e+06	1.50005e+06	83.6855	4345.51
BEN	Benin	BEN.4_1	Borgou	30	wpcon	1.134e+06	1.57905e+06	71.8151	4345.51
BEN	Benin	BEN.4_1	Borgou	30	wpun	970307	1.57905e+06	61.4489	4345.51
BEN	Benin	BEN.4_1	Borgou	60	facebook	1.27472e+06	1.34785e+06	94.5743	4345.51
BEN	Benin	BEN.4_1	Borgou	60	ghs	1.53826e+06	1.54936e+06	99.2833	4345.51
BEN	Benin	BEN.4_1	Borgou	60	gpwv4	1.20182e+06	1.59834e+06	75.1916	4345.51
BEN	Benin	BEN.4_1	Borgou	60	landscan	1.4321e+06	1.50005e+06	95.4706	4345.51
BEN	Benin	BEN.4_1	Borgou	60	wpcon	1.42136e+06	1.57905e+06	90.0132	4345.51
BEN	Benin	BEN.4_1	Borgou	60	wpun	1.34176e+06	1.57905e+06	84.9725	4345.51
BEN	Benin	BEN.4_1	Borgou	90	facebook	1.32138e+06	1.34785e+06	98.0356	4345.51
BEN	Benin	BEN.4_1	Borgou	90	ghs	1.54676e+06	1.54936e+06	99.832	4345.51
BEN	Benin	BEN.4_1	Borgou	90	gpwv4	1.37769e+06	1.59834e+06	86.1951	4345.51
BEN	Benin	BEN.4_1	Borgou	90	landscan	1.46861e+06	1.50005e+06	97.9044	4345.51
BEN	Benin	BEN.4_1	Borgou	90	wpcon	1.52007e+06	1.57905e+06	96.2644	4345.51
BEN	Benin	BEN.4_1	Borgou	90	wpun	1.46513e+06	1.57905e+06	92.7859	4345.51
BEN	Benin	BEN.4_1	Borgou	120	facebook	1.33852e+06	1.34785e+06	99.3077	4345.51
BEN	Benin	BEN.4_1	Borgou	120	ghs	1.54771e+06	1.54936e+06	99.8936	4345.51
BEN	Benin	BEN.4_1	Borgou	120	gpwv4	1.46315e+06	1.59834e+06	91.5415	4345.51
BEN	Benin	BEN.4_1	Borgou	120	landscan	1.48223e+06	1.50005e+06	98.8123	4345.51
BEN	Benin	BEN.4_1	Borgou	120	wpcon	1.55823e+06	1.57905e+06	98.6812	4345.51
BEN	Benin	BEN.4_1	Borgou	120	wpun	1.51541e+06	1.57905e+06	95.9701	4345.51
BEN	Benin	BEN.4_1	Borgou	150	facebook	1.34484e+06	1.34785e+06	99.7761	4345.51
BEN	Benin	BEN.4_1	Borgou	150	ghs	1.54843e+06	1.54936e+06	99.94	4345.51
BEN	Benin	BEN.4_1	Borgou	150	gpwv4	1.51361e+06	1.59834e+06	94.6988	4345.51
BEN	Benin	BEN.4_1	Borgou	150	landscan	1.48916e+06	1.50005e+06	99.2743	4345.51
BEN	Benin	BEN.4_1	Borgou	150	wpcon	1.57175e+06	1.57905e+06	99.5374	4345.51
BEN	Benin	BEN.4_1	Borgou	150	wpun	1.54075e+06	1.57905e+06	97.5748	4345.51
BEN	Benin	BEN.4_1	Borgou	180	facebook	1.34705e+06	1.34785e+06	99.9405	4345.51
BEN	Benin	BEN.4_1	Borgou	180	ghs	1.54903e+06	1.54936e+06	99.9784	4345.51
BEN	Benin	BEN.4_1	Borgou	180	gpwv4	1.54313e+06	1.59834e+06	96.5458	4345.51
BEN	Benin	BEN.4_1	Borgou	180	landscan	1.49098e+06	1.50005e+06	99.3956	4345.51
BEN	Benin	BEN.4_1	Borgou	180	wpcon	1.5768e+06	1.57905e+06	99.857	4345.51
BEN	Benin	BEN.4_1	Borgou	180	wpun	1.55457e+06	1.57905e+06	98.4497	4345.51
BEN	Benin	BEN.5_1	Collines	30	facebook	688023	763816	90.077	2497.1
BEN	Benin	BEN.5_1	Collines	30	ghs	837966	877591	95.4848	2497.1
BEN	Benin	BEN.5_1	Collines	30	gpwv4	302136	819081	36.8871	2497.1
BEN	Benin	BEN.5_1	Collines	30	landscan	769493	893670	86.1049	2497.1
BEN	Benin	BEN.5_1	Collines	30	wpcon	608969	803601	75.78	2497.1
BEN	Benin	BEN.5_1	Collines	30	wpun	463284	803601	57.651	2497.1
BEN	Benin	BEN.5_1	Collines	60	facebook	732493	763816	95.899	2497.1
BEN	Benin	BEN.5_1	Collines	60	ghs	867655	877591	98.8679	2497.1
BEN	Benin	BEN.5_1	Collines	60	gpwv4	584168	819081	71.3199	2497.1
BEN	Benin	BEN.5_1	Collines	60	landscan	855905	893670	95.7742	2497.1
BEN	Benin	BEN.5_1	Collines	60	wpcon	719563	803601	89.5424	2497.1
BEN	Benin	BEN.5_1	Collines	60	wpun	681736	803601	84.8351	2497.1
BEN	Benin	BEN.5_1	Collines	90	facebook	749134	763816	98.0777	2497.1
BEN	Benin	BEN.5_1	Collines	90	ghs	871598	877591	99.3172	2497.1
BEN	Benin	BEN.5_1	Collines	90	gpwv4	700920	819081	85.5739	2497.1
BEN	Benin	BEN.5_1	Collines	90	landscan	874814	893670	97.8901	2497.1
BEN	Benin	BEN.5_1	Collines	90	wpcon	762938	803601	94.9399	2497.1
BEN	Benin	BEN.5_1	Collines	90	wpun	749291	803601	93.2417	2497.1
BEN	Benin	BEN.5_1	Collines	120	facebook	756021	763816	98.9794	2497.1
BEN	Benin	BEN.5_1	Collines	120	ghs	873701	877591	99.5567	2497.1
BEN	Benin	BEN.5_1	Collines	120	gpwv4	751000	819081	91.6881	2497.1
BEN	Benin	BEN.5_1	Collines	120	landscan	882204	893670	98.717	2497.1
BEN	Benin	BEN.5_1	Collines	120	wpcon	781064	803601	97.1956	2497.1
BEN	Benin	BEN.5_1	Collines	120	wpun	774803	803601	96.4164	2497.1
BEN	Benin	BEN.5_1	Collines	150	facebook	759960	763816	99.4952	2497.1
BEN	Benin	BEN.5_1	Collines	150	ghs	875569	877591	99.7697	2497.1
BEN	Benin	BEN.5_1	Collines	150	gpwv4	779514	819081	95.1693	2497.1
BEN	Benin	BEN.5_1	Collines	150	landscan	885530	893670	99.0892	2497.1
BEN	Benin	BEN.5_1	Collines	150	wpcon	791291	803601	98.4682	2497.1
BEN	Benin	BEN.5_1	Collines	150	wpun	787013	803601	97.9358	2497.1
BEN	Benin	BEN.5_1	Collines	180	facebook	762294	763816	99.8006	2497.1
BEN	Benin	BEN.5_1	Collines	180	ghs	876594	877591	99.8865	2497.1
BEN	Benin	BEN.5_1	Collines	180	gpwv4	797650	819081	97.3835	2497.1
BEN	Benin	BEN.5_1	Collines	180	landscan	887473	893670	99.3066	2497.1
BEN	Benin	BEN.5_1	Collines	180	wpcon	796773	803601	99.1503	2497.1
BEN	Benin	BEN.5_1	Collines	180	wpun	793931	803601	98.7967	2497.1
BEN	Benin	BEN.6_1	Donga	30	facebook	486831	594019	81.9554	4272.93
BEN	Benin	BEN.6_1	Donga	30	ghs	588336	684070	86.0053	4272.93
BEN	Benin	BEN.6_1	Donga	30	gpwv4	220139	676479	32.5419	4272.93
BEN	Benin	BEN.6_1	Donga	30	landscan	551446	667959	82.5568	4272.93
BEN	Benin	BEN.6_1	Donga	30	wpcon	497925	669830	74.336	4272.93
BEN	Benin	BEN.6_1	Donga	30	wpun	352017	669830	52.5532	4272.93
BEN	Benin	BEN.6_1	Donga	60	facebook	548547	594019	92.345	4272.93
BEN	Benin	BEN.6_1	Donga	60	ghs	652208	684070	95.3423	4272.93
BEN	Benin	BEN.6_1	Donga	60	gpwv4	420809	676479	62.2057	4272.93
BEN	Benin	BEN.6_1	Donga	60	landscan	628694	667959	94.1216	4272.93
BEN	Benin	BEN.6_1	Donga	60	wpcon	591782	669830	88.3481	4272.93
BEN	Benin	BEN.6_1	Donga	60	wpun	524924	669830	78.3668	4272.93
BEN	Benin	BEN.6_1	Donga	90	facebook	573175	594019	96.491	4272.93
BEN	Benin	BEN.6_1	Donga	90	ghs	677099	684070	98.9809	4272.93
BEN	Benin	BEN.6_1	Donga	90	gpwv4	511976	676479	75.6824	4272.93
BEN	Benin	BEN.6_1	Donga	90	landscan	653679	667959	97.8621	4272.93
BEN	Benin	BEN.6_1	Donga	90	wpcon	631967	669830	94.3475	4272.93
BEN	Benin	BEN.6_1	Donga	90	wpun	586784	669830	87.602	4272.93
BEN	Benin	BEN.6_1	Donga	120	facebook	585829	594019	98.6212	4272.93
BEN	Benin	BEN.6_1	Donga	120	ghs	683089	684070	99.8566	4272.93
BEN	Benin	BEN.6_1	Donga	120	gpwv4	558411	676479	82.5466	4272.93
BEN	Benin	BEN.6_1	Donga	120	landscan	663171	667959	99.2832	4272.93
BEN	Benin	BEN.6_1	Donga	120	wpcon	650490	669830	97.1127	4272.93
BEN	Benin	BEN.6_1	Donga	120	wpun	614618	669830	91.7573	4272.93
BEN	Benin	BEN.6_1	Donga	150	facebook	590407	594019	99.3919	4272.93
BEN	Benin	BEN.6_1	Donga	150	ghs	683638	684070	99.9368	4272.93
BEN	Benin	BEN.6_1	Donga	150	gpwv4	589372	676479	87.1234	4272.93
BEN	Benin	BEN.6_1	Donga	150	landscan	665205	667959	99.5876	4272.93
BEN	Benin	BEN.6_1	Donga	150	wpcon	659472	669830	98.4537	4272.93
BEN	Benin	BEN.6_1	Donga	150	wpun	630140	669830	94.0747	4272.93
BEN	Benin	BEN.6_1	Donga	180	facebook	592895	594019	99.8107	4272.93
BEN	Benin	BEN.6_1	Donga	180	ghs	683667	684070	99.941	4272.93
BEN	Benin	BEN.6_1	Donga	180	gpwv4	615979	676479	91.0566	4272.93
BEN	Benin	BEN.6_1	Donga	180	landscan	666427	667959	99.7706	4272.93
BEN	Benin	BEN.6_1	Donga	180	wpcon	665205	669830	99.3096	4272.93
BEN	Benin	BEN.6_1	Donga	180	wpun	642571	669830	95.9305	4272.93
BEN	Benin	BEN.7_1	Kouffo	30	facebook	757715	801813	94.5003	606.433
BEN	Benin	BEN.7_1	Kouffo	30	ghs	886537	920878	96.2709	606.433
BEN	Benin	BEN.7_1	Kouffo	30	gpwv4	666588	876780	76.0268	606.433
BEN	Benin	BEN.7_1	Kouffo	30	landscan	863635	927256	93.1387	606.433
BEN	Benin	BEN.7_1	Kouffo	30	wpcon	789639	865744	91.2093	606.433
BEN	Benin	BEN.7_1	Kouffo	30	wpun	741909	865731	85.6974	606.433
BEN	Benin	BEN.7_1	Kouffo	60	facebook	795038	801813	99.1551	606.433
BEN	Benin	BEN.7_1	Kouffo	60	ghs	917175	920878	99.5979	606.433
BEN	Benin	BEN.7_1	Kouffo	60	gpwv4	826432	876780	94.2576	606.433
BEN	Benin	BEN.7_1	Kouffo	60	landscan	914936	927256	98.6713	606.433
BEN	Benin	BEN.7_1	Kouffo	60	wpcon	853391	865744	98.5732	606.433
BEN	Benin	BEN.7_1	Kouffo	60	wpun	842467	865731	97.3127	606.433
BEN	Benin	BEN.7_1	Kouffo	90	facebook	801395	801813	99.9479	606.433
BEN	Benin	BEN.7_1	Kouffo	90	ghs	920834	920878	99.9952	606.433
BEN	Benin	BEN.7_1	Kouffo	90	gpwv4	868325	876780	99.0357	606.433
BEN	Benin	BEN.7_1	Kouffo	90	landscan	924696	927256	99.7238	606.433
BEN	Benin	BEN.7_1	Kouffo	90	wpcon	864350	865744	99.839	606.433
BEN	Benin	BEN.7_1	Kouffo	90	wpun	861629	865731	99.5262	606.433
BEN	Benin	BEN.7_1	Kouffo	120	facebook	801499	801813	99.9609	606.433
BEN	Benin	BEN.7_1	Kouffo	120	ghs	920834	920878	99.9952	606.433
BEN	Benin	BEN.7_1	Kouffo	120	gpwv4	872587	876780	99.5217	606.433
BEN	Benin	BEN.7_1	Kouffo	120	landscan	925158	927256	99.7737	606.433
BEN	Benin	BEN.7_1	Kouffo	120	wpcon	865090	865744	99.9245	606.433
BEN	Benin	BEN.7_1	Kouffo	120	wpun	863159	865731	99.7029	606.433
BEN	Benin	BEN.7_1	Kouffo	150	facebook	801499	801813	99.9609	606.433
BEN	Benin	BEN.7_1	Kouffo	150	ghs	920834	920878	99.9952	606.433
BEN	Benin	BEN.7_1	Kouffo	150	gpwv4	872587	876780	99.5217	606.433
BEN	Benin	BEN.7_1	Kouffo	150	landscan	925158	927256	99.7737	606.433
BEN	Benin	BEN.7_1	Kouffo	150	wpcon	865090	865744	99.9245	606.433
BEN	Benin	BEN.7_1	Kouffo	150	wpun	863159	865731	99.7029	606.433
BEN	Benin	BEN.7_1	Kouffo	180	facebook	801499	801813	99.9609	606.433
BEN	Benin	BEN.7_1	Kouffo	180	ghs	920834	920878	99.9952	606.433
BEN	Benin	BEN.7_1	Kouffo	180	gpwv4	872587	876780	99.5217	606.433
BEN	Benin	BEN.7_1	Kouffo	180	landscan	925158	927256	99.7737	606.433
BEN	Benin	BEN.7_1	Kouffo	180	wpcon	865090	865744	99.9245	606.433
BEN	Benin	BEN.7_1	Kouffo	180	wpun	863159	865731	99.7029	606.433
BEN	Benin	BEN.8_1	Littoral	30	facebook	679795	681656	99.727	54.6006
BEN	Benin	BEN.8_1	Littoral	30	ghs	770745	781326	98.6458	54.6006
BEN	Benin	BEN.8_1	Littoral	30	gpwv4	559521	559521	100	54.6006
BEN	Benin	BEN.8_1	Littoral	30	landscan	802556	802556	100	54.6006
BEN	Benin	BEN.8_1	Littoral	30	wpcon	632960	634949	99.6868	54.6006
BEN	Benin	BEN.8_1	Littoral	30	wpun	620877	626565	99.0922	54.6006
BEN	Benin	BEN.8_1	Littoral	60	facebook	679795	681656	99.727	54.6006
BEN	Benin	BEN.8_1	Littoral	60	ghs	770745	781326	98.6458	54.6006
BEN	Benin	BEN.8_1	Littoral	60	gpwv4	559521	559521	100	54.6006
BEN	Benin	BEN.8_1	Littoral	60	landscan	802556	802556	100	54.6006
BEN	Benin	BEN.8_1	Littoral	60	wpcon	632960	634949	99.6868	54.6006
BEN	Benin	BEN.8_1	Littoral	60	wpun	620877	626565	99.0922	54.6006
BEN	Benin	BEN.8_1	Littoral	90	facebook	679795	681656	99.727	54.6006
BEN	Benin	BEN.8_1	Littoral	90	ghs	770745	781326	98.6458	54.6006
BEN	Benin	BEN.8_1	Littoral	90	gpwv4	559521	559521	100	54.6006
BEN	Benin	BEN.8_1	Littoral	90	landscan	802556	802556	100	54.6006
BEN	Benin	BEN.8_1	Littoral	90	wpcon	632960	634949	99.6868	54.6006
BEN	Benin	BEN.8_1	Littoral	90	wpun	620877	626565	99.0922	54.6006
BEN	Benin	BEN.8_1	Littoral	120	facebook	679795	681656	99.727	54.6006
BEN	Benin	BEN.8_1	Littoral	120	ghs	770745	781326	98.6458	54.6006
BEN	Benin	BEN.8_1	Littoral	120	gpwv4	559521	559521	100	54.6006
BEN	Benin	BEN.8_1	Littoral	120	landscan	802556	802556	100	54.6006
BEN	Benin	BEN.8_1	Littoral	120	wpcon	632960	634949	99.6868	54.6006
BEN	Benin	BEN.8_1	Littoral	120	wpun	620877	626565	99.0922	54.6006
BEN	Benin	BEN.8_1	Littoral	150	facebook	679795	681656	99.727	54.6006
BEN	Benin	BEN.8_1	Littoral	150	ghs	770745	781326	98.6458	54.6006
BEN	Benin	BEN.8_1	Littoral	150	gpwv4	559521	559521	100	54.6006
BEN	Benin	BEN.8_1	Littoral	150	landscan	802556	802556	100	54.6006
BEN	Benin	BEN.8_1	Littoral	150	wpcon	632960	634949	99.6868	54.6006
BEN	Benin	BEN.8_1	Littoral	150	wpun	620877	626565	99.0922	54.6006
BEN	Benin	BEN.8_1	Littoral	180	facebook	679795	681656	99.727	54.6006
BEN	Benin	BEN.8_1	Littoral	180	ghs	770745	781326	98.6458	54.6006
BEN	Benin	BEN.8_1	Littoral	180	gpwv4	559521	559521	100	54.6006
BEN	Benin	BEN.8_1	Littoral	180	landscan	802556	802556	100	54.6006
BEN	Benin	BEN.8_1	Littoral	180	wpcon	632960	634949	99.6868	54.6006
BEN	Benin	BEN.8_1	Littoral	180	wpun	620877	626565	99.0922	54.6006
BEN	Benin	BEN.9_1	Mono	30	facebook	518040	530953	97.5679	275.365
BEN	Benin	BEN.9_1	Mono	30	ghs	576177	608630	94.6678	275.365
BEN	Benin	BEN.9_1	Mono	30	gpwv4	489353	575896	84.9725	275.365
BEN	Benin	BEN.9_1	Mono	30	landscan	543759	592487	91.7757	275.365
BEN	Benin	BEN.9_1	Mono	30	wpcon	545079	565652	96.363	275.365
BEN	Benin	BEN.9_1	Mono	30	wpun	503823	564576	89.2392	275.365
BEN	Benin	BEN.9_1	Mono	60	facebook	521873	530953	98.2899	275.365
BEN	Benin	BEN.9_1	Mono	60	ghs	579917	608630	95.2824	275.365
BEN	Benin	BEN.9_1	Mono	60	gpwv4	544027	575896	94.4662	275.365
BEN	Benin	BEN.9_1	Mono	60	landscan	556951	592487	94.0022	275.365
BEN	Benin	BEN.9_1	Mono	60	wpcon	554768	565652	98.0758	275.365
BEN	Benin	BEN.9_1	Mono	60	wpun	536079	564576	94.9524	275.365
BEN	Benin	BEN.9_1	Mono	90	facebook	522047	530953	98.3226	275.365
BEN	Benin	BEN.9_1	Mono	90	ghs	580389	608630	95.3599	275.365
BEN	Benin	BEN.9_1	Mono	90	gpwv4	548758	575896	95.2878	275.365
BEN	Benin	BEN.9_1	Mono	90	landscan	557401	592487	94.0781	275.365
BEN	Benin	BEN.9_1	Mono	90	wpcon	555506	565652	98.2063	275.365
BEN	Benin	BEN.9_1	Mono	90	wpun	538553	564576	95.3907	275.365
BEN	Benin	BEN.9_1	Mono	120	facebook	522047	530953	98.3226	275.365
BEN	Benin	BEN.9_1	Mono	120	ghs	580411	608630	95.3635	275.365
BEN	Benin	BEN.9_1	Mono	120	gpwv4	549830	575896	95.4738	275.365
BEN	Benin	BEN.9_1	Mono	120	landscan	557404	592487	94.0787	275.365
BEN	Benin	BEN.9_1	Mono	120	wpcon	555506	565652	98.2063	275.365
BEN	Benin	BEN.9_1	Mono	120	wpun	539440	564576	95.5478	275.365
BEN	Benin	BEN.9_1	Mono	150	facebook	522047	530953	98.3226	275.365
BEN	Benin	BEN.9_1	Mono	150	ghs	580411	608630	95.3635	275.365
BEN	Benin	BEN.9_1	Mono	150	gpwv4	549830	575896	95.4738	275.365
BEN	Benin	BEN.9_1	Mono	150	landscan	557404	592487	94.0787	275.365
BEN	Benin	BEN.9_1	Mono	150	wpcon	555506	565652	98.2063	275.365
BEN	Benin	BEN.9_1	Mono	150	wpun	539440	564576	95.5478	275.365
BEN	Benin	BEN.9_1	Mono	180	facebook	522047	530953	98.3226	275.365
BEN	Benin	BEN.9_1	Mono	180	ghs	580411	608630	95.3635	275.365
BEN	Benin	BEN.9_1	Mono	180	gpwv4	549830	575896	95.4738	275.365
BEN	Benin	BEN.9_1	Mono	180	landscan	557404	592487	94.0787	275.365
BEN	Benin	BEN.9_1	Mono	180	wpcon	555506	565652	98.2063	275.365
BEN	Benin	BEN.9_1	Mono	180	wpun	539440	564576	95.5478	275.365
BFA	Burkina Faso	BFA.1_1	Boucle du Mouhoun	30	facebook	1.36216e+06	1.65915e+06	82.1003	1019
BFA	Burkina Faso	BFA.1_1	Boucle du Mouhoun	30	ghs	1.36245e+06	1.5781e+06	86.3343	1019
BFA	Burkina Faso	BFA.1_1	Boucle du Mouhoun	30	gpwv4	804760	1.77378e+06	45.3697	1019
BFA	Burkina Faso	BFA.1_1	Boucle du Mouhoun	30	landscan	1.47476e+06	1.98809e+06	74.1799	1019
BFA	Burkina Faso	BFA.1_1	Boucle du Mouhoun	30	wpcon	1.3468e+06	1.77425e+06	75.9083	1019
BFA	Burkina Faso	BFA.1_1	Boucle du Mouhoun	30	wpun	1.00173e+06	1.77607e+06	56.4017	1019
BFA	Burkina Faso	BFA.1_1	Boucle du Mouhoun	60	facebook	1.5014e+06	1.65915e+06	90.4925	1019
BFA	Burkina Faso	BFA.1_1	Boucle du Mouhoun	60	ghs	1.47162e+06	1.5781e+06	93.2522	1019
BFA	Burkina Faso	BFA.1_1	Boucle du Mouhoun	60	gpwv4	1.33082e+06	1.77378e+06	75.0271	1019
BFA	Burkina Faso	BFA.1_1	Boucle du Mouhoun	60	landscan	1.7697e+06	1.98809e+06	89.0148	1019
BFA	Burkina Faso	BFA.1_1	Boucle du Mouhoun	60	wpcon	1.55879e+06	1.77425e+06	87.8566	1019
BFA	Burkina Faso	BFA.1_1	Boucle du Mouhoun	60	wpun	1.45836e+06	1.77607e+06	82.1116	1019
BFA	Burkina Faso	BFA.1_1	Boucle du Mouhoun	90	facebook	1.5828e+06	1.65915e+06	95.3982	1019
BFA	Burkina Faso	BFA.1_1	Boucle du Mouhoun	90	ghs	1.5183e+06	1.5781e+06	96.2105	1019
BFA	Burkina Faso	BFA.1_1	Boucle du Mouhoun	90	gpwv4	1.5756e+06	1.77378e+06	88.8273	1019
BFA	Burkina Faso	BFA.1_1	Boucle du Mouhoun	90	landscan	1.889e+06	1.98809e+06	95.0159	1019
BFA	Burkina Faso	BFA.1_1	Boucle du Mouhoun	90	wpcon	1.67299e+06	1.77425e+06	94.2933	1019
BFA	Burkina Faso	BFA.1_1	Boucle du Mouhoun	90	wpun	1.63979e+06	1.77607e+06	92.3267	1019
BFA	Burkina Faso	BFA.1_1	Boucle du Mouhoun	120	facebook	1.62997e+06	1.65915e+06	98.2414	1019
BFA	Burkina Faso	BFA.1_1	Boucle du Mouhoun	120	ghs	1.55676e+06	1.5781e+06	98.6474	1019
BFA	Burkina Faso	BFA.1_1	Boucle du Mouhoun	120	gpwv4	1.68843e+06	1.77378e+06	95.1882	1019
BFA	Burkina Faso	BFA.1_1	Boucle du Mouhoun	120	landscan	1.94416e+06	1.98809e+06	97.7904	1019
BFA	Burkina Faso	BFA.1_1	Boucle du Mouhoun	120	wpcon	1.73547e+06	1.77425e+06	97.8145	1019
BFA	Burkina Faso	BFA.1_1	Boucle du Mouhoun	120	wpun	1.71861e+06	1.77607e+06	96.7645	1019
BFA	Burkina Faso	BFA.1_1	Boucle du Mouhoun	150	facebook	1.64442e+06	1.65915e+06	99.1121	1019
BFA	Burkina Faso	BFA.1_1	Boucle du Mouhoun	150	ghs	1.56306e+06	1.5781e+06	99.0464	1019
BFA	Burkina Faso	BFA.1_1	Boucle du Mouhoun	150	gpwv4	1.73145e+06	1.77378e+06	97.6134	1019
BFA	Burkina Faso	BFA.1_1	Boucle du Mouhoun	150	landscan	1.96455e+06	1.98809e+06	98.8158	1019
BFA	Burkina Faso	BFA.1_1	Boucle du Mouhoun	150	wpcon	1.75558e+06	1.77425e+06	98.9479	1019
BFA	Burkina Faso	BFA.1_1	Boucle du Mouhoun	150	wpun	1.74728e+06	1.77607e+06	98.3789	1019
BFA	Burkina Faso	BFA.1_1	Boucle du Mouhoun	180	facebook	1.65257e+06	1.65915e+06	99.6034	1019
BFA	Burkina Faso	BFA.1_1	Boucle du Mouhoun	180	ghs	1.56606e+06	1.5781e+06	99.2365	1019
BFA	Burkina Faso	BFA.1_1	Boucle du Mouhoun	180	gpwv4	1.74813e+06	1.77378e+06	98.5538	1019
BFA	Burkina Faso	BFA.1_1	Boucle du Mouhoun	180	landscan	1.97438e+06	1.98809e+06	99.3102	1019
BFA	Burkina Faso	BFA.1_1	Boucle du Mouhoun	180	wpcon	1.76549e+06	1.77425e+06	99.5066	1019
BFA	Burkina Faso	BFA.1_1	Boucle du Mouhoun	180	wpun	1.75781e+06	1.77607e+06	98.9719	1019
BFA	Burkina Faso	BFA.10_1	Nord	30	facebook	1.19898e+06	1.35994e+06	88.1642	746.488
BFA	Burkina Faso	BFA.10_1	Nord	30	ghs	1.11374e+06	1.29932e+06	85.7172	746.488
BFA	Burkina Faso	BFA.10_1	Nord	30	gpwv4	1.04485e+06	1.459e+06	71.6146	746.488
BFA	Burkina Faso	BFA.10_1	Nord	30	landscan	1.39004e+06	1.63198e+06	85.1752	746.488
BFA	Burkina Faso	BFA.10_1	Nord	30	wpcon	1.26501e+06	1.45758e+06	86.7884	746.488
BFA	Burkina Faso	BFA.10_1	Nord	30	wpun	1.14687e+06	1.45365e+06	78.8957	746.488
BFA	Burkina Faso	BFA.10_1	Nord	60	facebook	1.31504e+06	1.35994e+06	96.6982	746.488
BFA	Burkina Faso	BFA.10_1	Nord	60	ghs	1.25582e+06	1.29932e+06	96.6519	746.488
BFA	Burkina Faso	BFA.10_1	Nord	60	gpwv4	1.34564e+06	1.459e+06	92.2306	746.488
BFA	Burkina Faso	BFA.10_1	Nord	60	landscan	1.56904e+06	1.63198e+06	96.1431	746.488
BFA	Burkina Faso	BFA.10_1	Nord	60	wpcon	1.40467e+06	1.45758e+06	96.3698	746.488
BFA	Burkina Faso	BFA.10_1	Nord	60	wpun	1.37872e+06	1.45365e+06	94.8451	746.488
BFA	Burkina Faso	BFA.10_1	Nord	90	facebook	1.34637e+06	1.35994e+06	99.0022	746.488
BFA	Burkina Faso	BFA.10_1	Nord	90	ghs	1.29359e+06	1.29932e+06	99.5588	746.488
BFA	Burkina Faso	BFA.10_1	Nord	90	gpwv4	1.42375e+06	1.459e+06	97.5845	746.488
BFA	Burkina Faso	BFA.10_1	Nord	90	landscan	1.61085e+06	1.63198e+06	98.7056	746.488
BFA	Burkina Faso	BFA.10_1	Nord	90	wpcon	1.44143e+06	1.45758e+06	98.8919	746.488
BFA	Burkina Faso	BFA.10_1	Nord	90	wpun	1.43124e+06	1.45365e+06	98.4584	746.488
BFA	Burkina Faso	BFA.10_1	Nord	120	facebook	1.35706e+06	1.35994e+06	99.7884	746.488
BFA	Burkina Faso	BFA.10_1	Nord	120	ghs	1.29712e+06	1.29932e+06	99.83	746.488
BFA	Burkina Faso	BFA.10_1	Nord	120	gpwv4	1.44506e+06	1.459e+06	99.0445	746.488
BFA	Burkina Faso	BFA.10_1	Nord	120	landscan	1.62408e+06	1.63198e+06	99.5162	746.488
BFA	Burkina Faso	BFA.10_1	Nord	120	wpcon	1.45379e+06	1.45758e+06	99.7401	746.488
BFA	Burkina Faso	BFA.10_1	Nord	120	wpun	1.4442e+06	1.45365e+06	99.3498	746.488
BFA	Burkina Faso	BFA.10_1	Nord	150	facebook	1.3597e+06	1.35994e+06	99.9821	746.488
BFA	Burkina Faso	BFA.10_1	Nord	150	ghs	1.29765e+06	1.29932e+06	99.871	746.488
BFA	Burkina Faso	BFA.10_1	Nord	150	gpwv4	1.44962e+06	1.459e+06	99.3572	746.488
BFA	Burkina Faso	BFA.10_1	Nord	150	landscan	1.62726e+06	1.63198e+06	99.7107	746.488
BFA	Burkina Faso	BFA.10_1	Nord	150	wpcon	1.4571e+06	1.45758e+06	99.9673	746.488
BFA	Burkina Faso	BFA.10_1	Nord	150	wpun	1.4469e+06	1.45365e+06	99.5354	746.488
BFA	Burkina Faso	BFA.10_1	Nord	180	facebook	1.3597e+06	1.35994e+06	99.9821	746.488
BFA	Burkina Faso	BFA.10_1	Nord	180	ghs	1.29765e+06	1.29932e+06	99.871	746.488
BFA	Burkina Faso	BFA.10_1	Nord	180	gpwv4	1.44962e+06	1.459e+06	99.3572	746.488
BFA	Burkina Faso	BFA.10_1	Nord	180	landscan	1.62726e+06	1.63198e+06	99.7107	746.488
BFA	Burkina Faso	BFA.10_1	Nord	180	wpcon	1.4571e+06	1.45758e+06	99.9673	746.488
BFA	Burkina Faso	BFA.10_1	Nord	180	wpun	1.4469e+06	1.45365e+06	99.5354	746.488
BFA	Burkina Faso	BFA.11_1	Plateau-Central	30	facebook	635265	794624	79.9454	538.848
BFA	Burkina Faso	BFA.11_1	Plateau-Central	30	ghs	613137	755924	81.1109	538.848
BFA	Burkina Faso	BFA.11_1	Plateau-Central	30	gpwv4	515303	855211	60.2545	538.848
BFA	Burkina Faso	BFA.11_1	Plateau-Central	30	landscan	705912	948317	74.4384	538.848
BFA	Burkina Faso	BFA.11_1	Plateau-Central	30	wpcon	644542	845363	76.2444	538.848
BFA	Burkina Faso	BFA.11_1	Plateau-Central	30	wpun	564179	846309	66.6635	538.848
BFA	Burkina Faso	BFA.11_1	Plateau-Central	60	facebook	750836	794624	94.4895	538.848
BFA	Burkina Faso	BFA.11_1	Plateau-Central	60	ghs	721093	755924	95.3922	538.848
BFA	Burkina Faso	BFA.11_1	Plateau-Central	60	gpwv4	742805	855211	86.8563	538.848
BFA	Burkina Faso	BFA.11_1	Plateau-Central	60	landscan	876719	948317	92.4499	538.848
BFA	Burkina Faso	BFA.11_1	Plateau-Central	60	wpcon	787026	845363	93.0992	538.848
BFA	Burkina Faso	BFA.11_1	Plateau-Central	60	wpun	750095	846309	88.6314	538.848
BFA	Burkina Faso	BFA.11_1	Plateau-Central	90	facebook	781201	794624	98.3107	538.848
BFA	Burkina Faso	BFA.11_1	Plateau-Central	90	ghs	738464	755924	97.6902	538.848
BFA	Burkina Faso	BFA.11_1	Plateau-Central	90	gpwv4	812853	855211	95.0472	538.848
BFA	Burkina Faso	BFA.11_1	Plateau-Central	90	landscan	921728	948317	97.1961	538.848
BFA	Burkina Faso	BFA.11_1	Plateau-Central	90	wpcon	825667	845363	97.6701	538.848
BFA	Burkina Faso	BFA.11_1	Plateau-Central	90	wpun	804331	846309	95.0399	538.848
BFA	Burkina Faso	BFA.11_1	Plateau-Central	120	facebook	790135	794624	99.435	538.848
BFA	Burkina Faso	BFA.11_1	Plateau-Central	120	ghs	748190	755924	98.9768	538.848
BFA	Burkina Faso	BFA.11_1	Plateau-Central	120	gpwv4	832476	855211	97.3416	538.848
BFA	Burkina Faso	BFA.11_1	Plateau-Central	120	landscan	935718	948317	98.6714	538.848
BFA	Burkina Faso	BFA.11_1	Plateau-Central	120	wpcon	837850	845363	99.1112	538.848
BFA	Burkina Faso	BFA.11_1	Plateau-Central	120	wpun	821602	846309	97.0806	538.848
BFA	Burkina Faso	BFA.11_1	Plateau-Central	150	facebook	792704	794624	99.7583	538.848
BFA	Burkina Faso	BFA.11_1	Plateau-Central	150	ghs	748200	755924	98.9781	538.848
BFA	Burkina Faso	BFA.11_1	Plateau-Central	150	gpwv4	838542	855211	98.0509	538.848
BFA	Burkina Faso	BFA.11_1	Plateau-Central	150	landscan	939372	948317	99.0568	538.848
BFA	Burkina Faso	BFA.11_1	Plateau-Central	150	wpcon	841468	845363	99.5392	538.848
BFA	Burkina Faso	BFA.11_1	Plateau-Central	150	wpun	827259	846309	97.7491	538.848
BFA	Burkina Faso	BFA.11_1	Plateau-Central	180	facebook	793440	794624	99.851	538.848
BFA	Burkina Faso	BFA.11_1	Plateau-Central	180	ghs	748200	755924	98.9781	538.848
BFA	Burkina Faso	BFA.11_1	Plateau-Central	180	gpwv4	841682	855211	98.4181	538.848
BFA	Burkina Faso	BFA.11_1	Plateau-Central	180	landscan	940682	948317	99.1949	538.848
BFA	Burkina Faso	BFA.11_1	Plateau-Central	180	wpcon	843011	845363	99.7218	538.848
BFA	Burkina Faso	BFA.11_1	Plateau-Central	180	wpun	830142	846309	98.0897	538.848
BFA	Burkina Faso	BFA.12_1	Sahel	30	facebook	834933	1.20959e+06	69.0262	1956.33
BFA	Burkina Faso	BFA.12_1	Sahel	30	ghs	937214	1.15071e+06	81.4465	1956.33
BFA	Burkina Faso	BFA.12_1	Sahel	30	gpwv4	624122	1.35966e+06	45.9029	1956.33
BFA	Burkina Faso	BFA.12_1	Sahel	30	landscan	834636	1.39445e+06	59.8543	1956.33
BFA	Burkina Faso	BFA.12_1	Sahel	30	wpcon	859737	1.37814e+06	62.3838	1956.33
BFA	Burkina Faso	BFA.12_1	Sahel	30	wpun	732299	1.3687e+06	53.5033	1956.33
BFA	Burkina Faso	BFA.12_1	Sahel	60	facebook	1.03879e+06	1.20959e+06	85.88	1956.33
BFA	Burkina Faso	BFA.12_1	Sahel	60	ghs	1.03091e+06	1.15071e+06	89.589	1956.33
BFA	Burkina Faso	BFA.12_1	Sahel	60	gpwv4	1.02735e+06	1.35966e+06	75.5592	1956.33
BFA	Burkina Faso	BFA.12_1	Sahel	60	landscan	1.13299e+06	1.39445e+06	81.2501	1956.33
BFA	Burkina Faso	BFA.12_1	Sahel	60	wpcon	1.14726e+06	1.37814e+06	83.2467	1956.33
BFA	Burkina Faso	BFA.12_1	Sahel	60	wpun	1.09649e+06	1.3687e+06	80.1116	1956.33
BFA	Burkina Faso	BFA.12_1	Sahel	90	facebook	1.12318e+06	1.20959e+06	92.8561	1956.33
BFA	Burkina Faso	BFA.12_1	Sahel	90	ghs	1.07814e+06	1.15071e+06	93.6938	1956.33
BFA	Burkina Faso	BFA.12_1	Sahel	90	gpwv4	1.19518e+06	1.35966e+06	87.903	1956.33
BFA	Burkina Faso	BFA.12_1	Sahel	90	landscan	1.25362e+06	1.39445e+06	89.901	1956.33
BFA	Burkina Faso	BFA.12_1	Sahel	90	wpcon	1.26132e+06	1.37814e+06	91.5233	1956.33
BFA	Burkina Faso	BFA.12_1	Sahel	90	wpun	1.23407e+06	1.3687e+06	90.1637	1956.33
BFA	Burkina Faso	BFA.12_1	Sahel	120	facebook	1.16341e+06	1.20959e+06	96.1822	1956.33
BFA	Burkina Faso	BFA.12_1	Sahel	120	ghs	1.10226e+06	1.15071e+06	95.7892	1956.33
BFA	Burkina Faso	BFA.12_1	Sahel	120	gpwv4	1.27784e+06	1.35966e+06	93.9825	1956.33
BFA	Burkina Faso	BFA.12_1	Sahel	120	landscan	1.31975e+06	1.39445e+06	94.6432	1956.33
BFA	Burkina Faso	BFA.12_1	Sahel	120	wpcon	1.31596e+06	1.37814e+06	95.4882	1956.33
BFA	Burkina Faso	BFA.12_1	Sahel	120	wpun	1.30028e+06	1.3687e+06	95.0013	1956.33
BFA	Burkina Faso	BFA.12_1	Sahel	150	facebook	1.1851e+06	1.20959e+06	97.9752	1956.33
BFA	Burkina Faso	BFA.12_1	Sahel	150	ghs	1.13645e+06	1.15071e+06	98.7603	1956.33
BFA	Burkina Faso	BFA.12_1	Sahel	150	gpwv4	1.31765e+06	1.35966e+06	96.9106	1956.33
BFA	Burkina Faso	BFA.12_1	Sahel	150	landscan	1.34896e+06	1.39445e+06	96.7383	1956.33
BFA	Burkina Faso	BFA.12_1	Sahel	150	wpcon	1.34465e+06	1.37814e+06	97.5699	1956.33
BFA	Burkina Faso	BFA.12_1	Sahel	150	wpun	1.33208e+06	1.3687e+06	97.3246	1956.33
BFA	Burkina Faso	BFA.12_1	Sahel	180	facebook	1.19797e+06	1.20959e+06	99.0398	1956.33
BFA	Burkina Faso	BFA.12_1	Sahel	180	ghs	1.14057e+06	1.15071e+06	99.1187	1956.33
BFA	Burkina Faso	BFA.12_1	Sahel	180	gpwv4	1.33665e+06	1.35966e+06	98.3078	1956.33
BFA	Burkina Faso	BFA.12_1	Sahel	180	landscan	1.3653e+06	1.39445e+06	97.9098	1956.33
BFA	Burkina Faso	BFA.12_1	Sahel	180	wpcon	1.36129e+06	1.37814e+06	98.7772	1956.33
BFA	Burkina Faso	BFA.12_1	Sahel	180	wpun	1.34783e+06	1.3687e+06	98.4752	1956.33
BFA	Burkina Faso	BFA.13_1	Sud-Ouest	30	facebook	556359	761692	73.0425	884.491
BFA	Burkina Faso	BFA.13_1	Sud-Ouest	30	ghs	600201	729600	82.2645	884.491
BFA	Burkina Faso	BFA.13_1	Sud-Ouest	30	gpwv4	329863	861158	38.3046	884.491
BFA	Burkina Faso	BFA.13_1	Sud-Ouest	30	landscan	554425	870068	63.722	884.491
BFA	Burkina Faso	BFA.13_1	Sud-Ouest	30	wpcon	535224	856769	62.4701	884.491
BFA	Burkina Faso	BFA.13_1	Sud-Ouest	30	wpun	397073	857168	46.3239	884.491
BFA	Burkina Faso	BFA.13_1	Sud-Ouest	60	facebook	660264	761692	86.6839	884.491
BFA	Burkina Faso	BFA.13_1	Sud-Ouest	60	ghs	675439	729600	92.5766	884.491
BFA	Burkina Faso	BFA.13_1	Sud-Ouest	60	gpwv4	580317	861158	67.3879	884.491
BFA	Burkina Faso	BFA.13_1	Sud-Ouest	60	landscan	713608	870068	82.0175	884.491
BFA	Burkina Faso	BFA.13_1	Sud-Ouest	60	wpcon	687615	856769	80.2567	884.491
BFA	Burkina Faso	BFA.13_1	Sud-Ouest	60	wpun	631808	857168	73.7087	884.491
BFA	Burkina Faso	BFA.13_1	Sud-Ouest	90	facebook	713395	761692	93.6593	884.491
BFA	Burkina Faso	BFA.13_1	Sud-Ouest	90	ghs	713841	729600	97.8401	884.491
BFA	Burkina Faso	BFA.13_1	Sud-Ouest	90	gpwv4	721115	861158	83.7378	884.491
BFA	Burkina Faso	BFA.13_1	Sud-Ouest	90	landscan	797168	870068	91.6213	884.491
BFA	Burkina Faso	BFA.13_1	Sud-Ouest	90	wpcon	770631	856769	89.9462	884.491
BFA	Burkina Faso	BFA.13_1	Sud-Ouest	90	wpun	747358	857168	87.1892	884.491
BFA	Burkina Faso	BFA.13_1	Sud-Ouest	120	facebook	739670	761692	97.1088	884.491
BFA	Burkina Faso	BFA.13_1	Sud-Ouest	120	ghs	726292	729600	99.5466	884.491
BFA	Burkina Faso	BFA.13_1	Sud-Ouest	120	gpwv4	789580	861158	91.6882	884.491
BFA	Burkina Faso	BFA.13_1	Sud-Ouest	120	landscan	834302	870068	95.8893	884.491
BFA	Burkina Faso	BFA.13_1	Sud-Ouest	120	wpcon	814861	856769	95.1085	884.491
BFA	Burkina Faso	BFA.13_1	Sud-Ouest	120	wpun	800134	857168	93.3462	884.491
BFA	Burkina Faso	BFA.13_1	Sud-Ouest	150	facebook	754021	761692	98.9929	884.491
BFA	Burkina Faso	BFA.13_1	Sud-Ouest	150	ghs	727323	729600	99.688	884.491
BFA	Burkina Faso	BFA.13_1	Sud-Ouest	150	gpwv4	823253	861158	95.5984	884.491
BFA	Burkina Faso	BFA.13_1	Sud-Ouest	150	landscan	851697	870068	97.8885	884.491
BFA	Burkina Faso	BFA.13_1	Sud-Ouest	150	wpcon	838907	856769	97.9152	884.491
BFA	Burkina Faso	BFA.13_1	Sud-Ouest	150	wpun	826814	857168	96.4588	884.491
BFA	Burkina Faso	BFA.13_1	Sud-Ouest	180	facebook	757489	761692	99.4483	884.491
BFA	Burkina Faso	BFA.13_1	Sud-Ouest	180	ghs	727323	729600	99.688	884.491
BFA	Burkina Faso	BFA.13_1	Sud-Ouest	180	gpwv4	838837	861158	97.4081	884.491
BFA	Burkina Faso	BFA.13_1	Sud-Ouest	180	landscan	858138	870068	98.6289	884.491
BFA	Burkina Faso	BFA.13_1	Sud-Ouest	180	wpcon	847304	856769	98.8953	884.491
BFA	Burkina Faso	BFA.13_1	Sud-Ouest	180	wpun	839508	857168	97.9398	884.491
BFA	Burkina Faso	BFA.2_1	Cascades	30	facebook	590691	810730	72.8591	2226.55
BFA	Burkina Faso	BFA.2_1	Cascades	30	ghs	631503	774098	81.5793	2226.55
BFA	Burkina Faso	BFA.2_1	Cascades	30	gpwv4	388019	1.05037e+06	36.9412	2226.55
BFA	Burkina Faso	BFA.2_1	Cascades	30	landscan	589590	842311	69.9967	2226.55
BFA	Burkina Faso	BFA.2_1	Cascades	30	wpcon	626276	1.0443e+06	59.9708	2226.55
BFA	Burkina Faso	BFA.2_1	Cascades	30	wpun	492075	1.04471e+06	47.1018	2226.55
BFA	Burkina Faso	BFA.2_1	Cascades	60	facebook	684534	810730	84.4342	2226.55
BFA	Burkina Faso	BFA.2_1	Cascades	60	ghs	667717	774098	86.2574	2226.55
BFA	Burkina Faso	BFA.2_1	Cascades	60	gpwv4	683916	1.05037e+06	65.1118	2226.55
BFA	Burkina Faso	BFA.2_1	Cascades	60	landscan	719566	842311	85.4276	2226.55
BFA	Burkina Faso	BFA.2_1	Cascades	60	wpcon	806958	1.0443e+06	77.2725	2226.55
BFA	Burkina Faso	BFA.2_1	Cascades	60	wpun	753408	1.04471e+06	72.1167	2226.55
BFA	Burkina Faso	BFA.2_1	Cascades	90	facebook	730280	810730	90.0769	2226.55
BFA	Burkina Faso	BFA.2_1	Cascades	90	ghs	685869	774098	88.6023	2226.55
BFA	Burkina Faso	BFA.2_1	Cascades	90	gpwv4	824941	1.05037e+06	78.538	2226.55
BFA	Burkina Faso	BFA.2_1	Cascades	90	landscan	764600	842311	90.774	2226.55
BFA	Burkina Faso	BFA.2_1	Cascades	90	wpcon	898699	1.0443e+06	86.0574	2226.55
BFA	Burkina Faso	BFA.2_1	Cascades	90	wpun	865683	1.04471e+06	82.8637	2226.55
BFA	Burkina Faso	BFA.2_1	Cascades	120	facebook	757847	810730	93.477	2226.55
BFA	Burkina Faso	BFA.2_1	Cascades	120	ghs	689291	774098	89.0445	2226.55
BFA	Burkina Faso	BFA.2_1	Cascades	120	gpwv4	893899	1.05037e+06	85.1031	2226.55
BFA	Burkina Faso	BFA.2_1	Cascades	120	landscan	789102	842311	93.6829	2226.55
BFA	Burkina Faso	BFA.2_1	Cascades	120	wpcon	952259	1.0443e+06	91.1862	2226.55
BFA	Burkina Faso	BFA.2_1	Cascades	120	wpun	922028	1.04471e+06	88.2572	2226.55
BFA	Burkina Faso	BFA.2_1	Cascades	150	facebook	778449	810730	96.0182	2226.55
BFA	Burkina Faso	BFA.2_1	Cascades	150	ghs	694210	774098	89.68	2226.55
BFA	Burkina Faso	BFA.2_1	Cascades	150	gpwv4	936069	1.05037e+06	89.1179	2226.55
BFA	Burkina Faso	BFA.2_1	Cascades	150	landscan	805448	842311	95.6236	2226.55
BFA	Burkina Faso	BFA.2_1	Cascades	150	wpcon	986363	1.0443e+06	94.4519	2226.55
BFA	Burkina Faso	BFA.2_1	Cascades	150	wpun	957559	1.04471e+06	91.6582	2226.55
BFA	Burkina Faso	BFA.2_1	Cascades	180	facebook	786474	810730	97.0081	2226.55
BFA	Burkina Faso	BFA.2_1	Cascades	180	ghs	699709	774098	90.3902	2226.55
BFA	Burkina Faso	BFA.2_1	Cascades	180	gpwv4	962246	1.05037e+06	91.61	2226.55
BFA	Burkina Faso	BFA.2_1	Cascades	180	landscan	813234	842311	96.5479	2226.55
BFA	Burkina Faso	BFA.2_1	Cascades	180	wpcon	1.002e+06	1.0443e+06	95.9496	2226.55
BFA	Burkina Faso	BFA.2_1	Cascades	180	wpun	977719	1.04471e+06	93.5879	2226.55
BFA	Burkina Faso	BFA.3_1	Centre-Est	30	facebook	1.04818e+06	1.40831e+06	74.4283	827.343
BFA	Burkina Faso	BFA.3_1	Centre-Est	30	ghs	1.06181e+06	1.32637e+06	80.0541	827.343
BFA	Burkina Faso	BFA.3_1	Centre-Est	30	gpwv4	716239	1.58643e+06	45.1479	827.343
BFA	Burkina Faso	BFA.3_1	Centre-Est	30	landscan	1.07548e+06	1.62554e+06	66.1611	827.343
BFA	Burkina Faso	BFA.3_1	Centre-Est	30	wpcon	1.05706e+06	1.58127e+06	66.849	827.343
BFA	Burkina Faso	BFA.3_1	Centre-Est	30	wpun	892604	1.58347e+06	56.37	827.343
BFA	Burkina Faso	BFA.3_1	Centre-Est	60	facebook	1.25415e+06	1.40831e+06	89.053	827.343
BFA	Burkina Faso	BFA.3_1	Centre-Est	60	ghs	1.16237e+06	1.32637e+06	87.6352	827.343
BFA	Burkina Faso	BFA.3_1	Centre-Est	60	gpwv4	1.12427e+06	1.58643e+06	70.868	827.343
BFA	Burkina Faso	BFA.3_1	Centre-Est	60	landscan	1.39329e+06	1.62554e+06	85.7123	827.343
BFA	Burkina Faso	BFA.3_1	Centre-Est	60	wpcon	1.32852e+06	1.58127e+06	84.0159	827.343
BFA	Burkina Faso	BFA.3_1	Centre-Est	60	wpun	1.24598e+06	1.58347e+06	78.6862	827.343
BFA	Burkina Faso	BFA.3_1	Centre-Est	90	facebook	1.33015e+06	1.40831e+06	94.4497	827.343
BFA	Burkina Faso	BFA.3_1	Centre-Est	90	ghs	1.20958e+06	1.32637e+06	91.195	827.343
BFA	Burkina Faso	BFA.3_1	Centre-Est	90	gpwv4	1.31855e+06	1.58643e+06	83.1141	827.343
BFA	Burkina Faso	BFA.3_1	Centre-Est	90	landscan	1.51925e+06	1.62554e+06	93.4609	827.343
BFA	Burkina Faso	BFA.3_1	Centre-Est	90	wpcon	1.44507e+06	1.58127e+06	91.3865	827.343
BFA	Burkina Faso	BFA.3_1	Centre-Est	90	wpun	1.39277e+06	1.58347e+06	87.9567	827.343
BFA	Burkina Faso	BFA.3_1	Centre-Est	120	facebook	1.3591e+06	1.40831e+06	96.5052	827.343
BFA	Burkina Faso	BFA.3_1	Centre-Est	120	ghs	1.23098e+06	1.32637e+06	92.8081	827.343
BFA	Burkina Faso	BFA.3_1	Centre-Est	120	gpwv4	1.41616e+06	1.58643e+06	89.2669	827.343
BFA	Burkina Faso	BFA.3_1	Centre-Est	120	landscan	1.55891e+06	1.62554e+06	95.901	827.343
BFA	Burkina Faso	BFA.3_1	Centre-Est	120	wpcon	1.49927e+06	1.58127e+06	94.8144	827.343
BFA	Burkina Faso	BFA.3_1	Centre-Est	120	wpun	1.46066e+06	1.58347e+06	92.2442	827.343
BFA	Burkina Faso	BFA.3_1	Centre-Est	150	facebook	1.37756e+06	1.40831e+06	97.8164	827.343
BFA	Burkina Faso	BFA.3_1	Centre-Est	150	ghs	1.24216e+06	1.32637e+06	93.6512	827.343
BFA	Burkina Faso	BFA.3_1	Centre-Est	150	gpwv4	1.46836e+06	1.58643e+06	92.5577	827.343
BFA	Burkina Faso	BFA.3_1	Centre-Est	150	landscan	1.58084e+06	1.62554e+06	97.25	827.343
BFA	Burkina Faso	BFA.3_1	Centre-Est	150	wpcon	1.53236e+06	1.58127e+06	96.9068	827.343
BFA	Burkina Faso	BFA.3_1	Centre-Est	150	wpun	1.49562e+06	1.58347e+06	94.4521	827.343
BFA	Burkina Faso	BFA.3_1	Centre-Est	180	facebook	1.38749e+06	1.40831e+06	98.5212	827.343
BFA	Burkina Faso	BFA.3_1	Centre-Est	180	ghs	1.2526e+06	1.32637e+06	94.438	827.343
BFA	Burkina Faso	BFA.3_1	Centre-Est	180	gpwv4	1.50305e+06	1.58643e+06	94.7439	827.343
BFA	Burkina Faso	BFA.3_1	Centre-Est	180	landscan	1.59382e+06	1.62554e+06	98.0485	827.343
BFA	Burkina Faso	BFA.3_1	Centre-Est	180	wpcon	1.55171e+06	1.58127e+06	98.1308	827.343
BFA	Burkina Faso	BFA.3_1	Centre-Est	180	wpun	1.51854e+06	1.58347e+06	95.8992	827.343
BFA	Burkina Faso	BFA.4_1	Centre-Nord	30	facebook	1.10591e+06	1.44865e+06	76.3411	967.634
BFA	Burkina Faso	BFA.4_1	Centre-Nord	30	ghs	1.14401e+06	1.38399e+06	82.6602	967.634
BFA	Burkina Faso	BFA.4_1	Centre-Nord	30	gpwv4	834123	1.58921e+06	52.4866	967.634
BFA	Burkina Faso	BFA.4_1	Centre-Nord	30	landscan	1.20546e+06	1.69016e+06	71.3222	967.634
BFA	Burkina Faso	BFA.4_1	Centre-Nord	30	wpcon	1.1047e+06	1.58912e+06	69.5167	967.634
BFA	Burkina Faso	BFA.4_1	Centre-Nord	30	wpun	973669	1.59091e+06	61.2022	967.634
BFA	Burkina Faso	BFA.4_1	Centre-Nord	60	facebook	1.30753e+06	1.44865e+06	90.2586	967.634
BFA	Burkina Faso	BFA.4_1	Centre-Nord	60	ghs	1.27949e+06	1.38399e+06	92.4493	967.634
BFA	Burkina Faso	BFA.4_1	Centre-Nord	60	gpwv4	1.28864e+06	1.58921e+06	81.0868	967.634
BFA	Burkina Faso	BFA.4_1	Centre-Nord	60	landscan	1.4827e+06	1.69016e+06	87.7251	967.634
BFA	Burkina Faso	BFA.4_1	Centre-Nord	60	wpcon	1.39793e+06	1.58912e+06	87.9691	967.634
BFA	Burkina Faso	BFA.4_1	Centre-Nord	60	wpun	1.36053e+06	1.59091e+06	85.5191	967.634
BFA	Burkina Faso	BFA.4_1	Centre-Nord	90	facebook	1.39594e+06	1.44865e+06	96.3614	967.634
BFA	Burkina Faso	BFA.4_1	Centre-Nord	90	ghs	1.32897e+06	1.38399e+06	96.0245	967.634
BFA	Burkina Faso	BFA.4_1	Centre-Nord	90	gpwv4	1.46873e+06	1.58921e+06	92.4186	967.634
BFA	Burkina Faso	BFA.4_1	Centre-Nord	90	landscan	1.60168e+06	1.69016e+06	94.7648	967.634
BFA	Burkina Faso	BFA.4_1	Centre-Nord	90	wpcon	1.51686e+06	1.58912e+06	95.4531	967.634
BFA	Burkina Faso	BFA.4_1	Centre-Nord	90	wpun	1.49921e+06	1.59091e+06	94.2361	967.634
BFA	Burkina Faso	BFA.4_1	Centre-Nord	120	facebook	1.42275e+06	1.44865e+06	98.2121	967.634
BFA	Burkina Faso	BFA.4_1	Centre-Nord	120	ghs	1.34387e+06	1.38399e+06	97.1007	967.634
BFA	Burkina Faso	BFA.4_1	Centre-Nord	120	gpwv4	1.53322e+06	1.58921e+06	96.4767	967.634
BFA	Burkina Faso	BFA.4_1	Centre-Nord	120	landscan	1.64459e+06	1.69016e+06	97.3039	967.634
BFA	Burkina Faso	BFA.4_1	Centre-Nord	120	wpcon	1.5566e+06	1.58912e+06	97.9536	967.634
BFA	Burkina Faso	BFA.4_1	Centre-Nord	120	wpun	1.54242e+06	1.59091e+06	96.9522	967.634
BFA	Burkina Faso	BFA.4_1	Centre-Nord	150	facebook	1.43621e+06	1.44865e+06	99.1415	967.634
BFA	Burkina Faso	BFA.4_1	Centre-Nord	150	ghs	1.34881e+06	1.38399e+06	97.458	967.634
BFA	Burkina Faso	BFA.4_1	Centre-Nord	150	gpwv4	1.56034e+06	1.58921e+06	98.1836	967.634
BFA	Burkina Faso	BFA.4_1	Centre-Nord	150	landscan	1.66122e+06	1.69016e+06	98.2876	967.634
BFA	Burkina Faso	BFA.4_1	Centre-Nord	150	wpcon	1.57431e+06	1.58912e+06	99.0679	967.634
BFA	Burkina Faso	BFA.4_1	Centre-Nord	150	wpun	1.5608e+06	1.59091e+06	98.1076	967.634
BFA	Burkina Faso	BFA.4_1	Centre-Nord	180	facebook	1.4424e+06	1.44865e+06	99.5689	967.634
BFA	Burkina Faso	BFA.4_1	Centre-Nord	180	ghs	1.34933e+06	1.38399e+06	97.4959	967.634
BFA	Burkina Faso	BFA.4_1	Centre-Nord	180	gpwv4	1.56812e+06	1.58921e+06	98.6727	967.634
BFA	Burkina Faso	BFA.4_1	Centre-Nord	180	landscan	1.66628e+06	1.69016e+06	98.587	967.634
BFA	Burkina Faso	BFA.4_1	Centre-Nord	180	wpcon	1.58056e+06	1.58912e+06	99.4615	967.634
BFA	Burkina Faso	BFA.4_1	Centre-Nord	180	wpun	1.5669e+06	1.59091e+06	98.491	967.634
BFA	Burkina Faso	BFA.5_1	Centre-Ouest	30	facebook	1.20595e+06	1.43456e+06	84.0644	914.276
BFA	Burkina Faso	BFA.5_1	Centre-Ouest	30	ghs	1.14816e+06	1.36084e+06	84.3713	914.276
BFA	Burkina Faso	BFA.5_1	Centre-Ouest	30	gpwv4	963838	1.57387e+06	61.24	914.276
BFA	Burkina Faso	BFA.5_1	Centre-Ouest	30	landscan	1.29798e+06	1.65046e+06	78.6435	914.276
BFA	Burkina Faso	BFA.5_1	Centre-Ouest	30	wpcon	1.23314e+06	1.56959e+06	78.5645	914.276
BFA	Burkina Faso	BFA.5_1	Centre-Ouest	30	wpun	1.07291e+06	1.57199e+06	68.2513	914.276
BFA	Burkina Faso	BFA.5_1	Centre-Ouest	60	facebook	1.31937e+06	1.43456e+06	91.9704	914.276
BFA	Burkina Faso	BFA.5_1	Centre-Ouest	60	ghs	1.26149e+06	1.36084e+06	92.699	914.276
BFA	Burkina Faso	BFA.5_1	Centre-Ouest	60	gpwv4	1.27709e+06	1.57387e+06	81.1436	914.276
BFA	Burkina Faso	BFA.5_1	Centre-Ouest	60	landscan	1.47668e+06	1.65046e+06	89.4712	914.276
BFA	Burkina Faso	BFA.5_1	Centre-Ouest	60	wpcon	1.40647e+06	1.56959e+06	89.6074	914.276
BFA	Burkina Faso	BFA.5_1	Centre-Ouest	60	wpun	1.34769e+06	1.57199e+06	85.731	914.276
BFA	Burkina Faso	BFA.5_1	Centre-Ouest	90	facebook	1.36827e+06	1.43456e+06	95.3791	914.276
BFA	Burkina Faso	BFA.5_1	Centre-Ouest	90	ghs	1.30652e+06	1.36084e+06	96.0083	914.276
BFA	Burkina Faso	BFA.5_1	Centre-Ouest	90	gpwv4	1.41409e+06	1.57387e+06	89.8476	914.276
BFA	Burkina Faso	BFA.5_1	Centre-Ouest	90	landscan	1.55153e+06	1.65046e+06	94.0062	914.276
BFA	Burkina Faso	BFA.5_1	Centre-Ouest	90	wpcon	1.4804e+06	1.56959e+06	94.3173	914.276
BFA	Burkina Faso	BFA.5_1	Centre-Ouest	90	wpun	1.45552e+06	1.57199e+06	92.5908	914.276
BFA	Burkina Faso	BFA.5_1	Centre-Ouest	120	facebook	1.40101e+06	1.43456e+06	97.6615	914.276
[truncated: 22,877 more rows]

## Sheet: Coverage_statistics_admin_2
GID_0	NAME_0	GID_1	NAME_1	GID_2	NAME_2	totpop	barrier	dataset	time	popcov	perc_cov	perc_barrier
AGO	Angola	AGO.1_1	Bengo	AGO.1.1_1	Ambriz	14570.3	122.615	gpwv4	30	269.321	1.84842	0.841542
AGO	Angola	AGO.1_1	Bengo	AGO.1.2_1	Dande	168824	1168.99	gpwv4	30	23225.6	13.7573	0.692432
AGO	Angola	AGO.1_1	Bengo	AGO.1.3_1	Icolo e Bengo	200157	5350.57	gpwv4	30	4753.03	2.37465	2.67319
AGO	Angola	AGO.1_1	Bengo	AGO.1.4_1	Muxima	83511.1	4801.54	gpwv4	30	498.155	0.596513	5.74958
AGO	Angola	AGO.1_1	Bengo	AGO.1.5_1	Nambuangongo	40192.3	202.203	gpwv4	30	911.432	2.26768	0.50309
AGO	Angola	AGO.2_1	Benguela	AGO.2.1_1	Baía Farta	81214.3	726.046	gpwv4	30	8704.3	10.7177	0.893988
AGO	Angola	AGO.2_1	Benguela	AGO.2.2_1	Balombo	76709.2	655.862	gpwv4	30	17331	22.5931	0.854999
AGO	Angola	AGO.2_1	Benguela	AGO.2.3_1	Benguela	391492	4313.41	gpwv4	30	78768.6	20.1201	1.10179
AGO	Angola	AGO.2_1	Benguela	AGO.2.4_1	Bocoio	122098	984.248	gpwv4	30	25660.9	21.0166	0.806113
AGO	Angola	AGO.2_1	Benguela	AGO.2.5_1	Caiambambo	65159.7	574.383	gpwv4	30	14219.3	21.8222	0.881501
AGO	Angola	AGO.2_1	Benguela	AGO.2.6_1	Chongoroi	63816.1	499.169	gpwv4	30	5136.97	8.04965	0.782199
AGO	Angola	AGO.2_1	Benguela	AGO.2.7_1	Cubal	220960	2659.5	gpwv4	30	38348.8	17.3555	1.20361
AGO	Angola	AGO.2_1	Benguela	AGO.2.8_1	Ganda	173159	1147.16	gpwv4	30	25825.1	14.9141	0.66249
AGO	Angola	AGO.2_1	Benguela	AGO.2.9_1	Lobito	377283	3344.1	gpwv4	30	113469	30.0753	0.886365
AGO	Angola	AGO.3_1	Bié	AGO.3.1_1	Andulo	150771	1326.99	gpwv4	30	7580.24	5.02764	0.880136
AGO	Angola	AGO.3_1	Bié	AGO.3.2_1	Camacupa	90994.4	779.818	gpwv4	30	4061.64	4.46361	0.856995
AGO	Angola	AGO.3_1	Bié	AGO.3.3_1	Catabola	75697.4	658.355	gpwv4	30	12436	16.4285	0.869719
AGO	Angola	AGO.3_1	Bié	AGO.3.4_1	Chinguar	75392.9	476.507	gpwv4	30	5408.47	7.17371	0.632032
AGO	Angola	AGO.3_1	Bié	AGO.3.5_1	Chitembo	44950.4	158.951	gpwv4	30	275.338	0.612538	0.353615
AGO	Angola	AGO.3_1	Bié	AGO.3.6_1	Cuemba	33230.8	262.08	gpwv4	30	0	0	0.788664
AGO	Angola	AGO.3_1	Bié	AGO.3.7_1	Cunhinga	44681.5	448.913	gpwv4	30	4662.74	10.4355	1.0047
AGO	Angola	AGO.3_1	Bié	AGO.3.8_1	Kuito	268476	2599.89	gpwv4	30	34613.4	12.8925	0.968388
AGO	Angola	AGO.3_1	Bié	AGO.3.9_1	Nharea	72888.3	365.712	gpwv4	30	3245.4	4.45257	0.501743
AGO	Angola	AGO.4_1	Cabinda	AGO.4.1_1	Belize	31969.8	138.943	gpwv4	30	2264.26	7.0825	0.434608
AGO	Angola	AGO.4_1	Cabinda	AGO.4.2_1	Buco Zau	56339.8	671.468	gpwv4	30	4050.09	7.18868	1.19182
AGO	Angola	AGO.4_1	Cabinda	AGO.4.3_1	Cabinda	945701	5324.59	gpwv4	30	118725	12.5542	0.563031
AGO	Angola	AGO.4_1	Cabinda	AGO.4.4_1	Landana	62816.8	143.622	gpwv4	30	4057.75	6.45966	0.228637
AGO	Angola	AGO.5_1	Cuando Cubango	AGO.5.1_1	Calai	14289.8	686.89	gpwv4	30	0	0	4.80684
AGO	Angola	AGO.5_1	Cuando Cubango	AGO.5.2_1	Cuangar	18984	180.596	gpwv4	30	0	0	0.951306
AGO	Angola	AGO.5_1	Cuando Cubango	AGO.5.3_1	Cuchi	28158.1	202.171	gpwv4	30	208.062	0.738905	0.717984
AGO	Angola	AGO.5_1	Cuando Cubango	AGO.5.4_1	Cuito Cuanavale	25533.5	128.44	gpwv4	30	0	0	0.503024
AGO	Angola	AGO.5_1	Cuando Cubango	AGO.5.5_1	Dirico	11088	785.841	gpwv4	30	0	0	7.08729
AGO	Angola	AGO.5_1	Cuando Cubango	AGO.5.6_1	Mavinga	16933.7	45.8974	gpwv4	30	0	0	0.271042
AGO	Angola	AGO.5_1	Cuando Cubango	AGO.5.7_1	Menongue	197112	835.647	gpwv4	30	2309.01	1.17142	0.423946
AGO	Angola	AGO.5_1	Cuando Cubango	AGO.5.8_1	Nancova	2371.19	12.0761	gpwv4	30	0	0	0.509287
AGO	Angola	AGO.5_1	Cuando Cubango	AGO.5.9_1	Rivungo	19800.1	562.892	gpwv4	30	0	0	2.84288
AGO	Angola	AGO.6_1	Cuanza Norte	AGO.6.1_1	Ambaca	36017	255.169	gpwv4	30	10743.6	29.8292	0.70847
AGO	Angola	AGO.6_1	Cuanza Norte	AGO.6.2_1	Banga	3986.67	3.32323	gpwv4	30	1109.5	27.8303	0.0833586
AGO	Angola	AGO.6_1	Cuanza Norte	AGO.6.3_1	Bolongongo	9084.22	81.5025	gpwv4	30	2309.92	25.4279	0.897187
AGO	Angola	AGO.6_1	Cuanza Norte	AGO.6.4_1	Bula Atumba	10557.9	90.3617	gpwv4	30	1677.8	15.8914	0.855867
AGO	Angola	AGO.6_1	Cuanza Norte	AGO.6.5_1	Cambambe	42098.6	476.495	gpwv4	30	9861.36	23.4244	1.13185
AGO	Angola	AGO.6_1	Cuanza Norte	AGO.6.6_1	Cazengo	95073.4	432.244	gpwv4	30	21210.9	22.3101	0.454642
AGO	Angola	AGO.6_1	Cuanza Norte	AGO.6.7_1	Dembos	18306	87.3364	gpwv4	30	2929.05	16.0005	0.477091
AGO	Angola	AGO.6_1	Cuanza Norte	AGO.6.8_1	Golungo Alto	17499.1	121.281	gpwv4	30	4037.35	23.0718	0.693069
AGO	Angola	AGO.6_1	Cuanza Norte	AGO.6.9_1	Lucala	11968.2	33.0657	gpwv4	30	2412.12	20.1543	0.276279
AGO	Angola	AGO.6_1	Cuanza Norte	AGO.6.10_1	Ngonguembo	4142.23	35.8135	gpwv4	30	855.839	20.6613	0.864593
AGO	Angola	AGO.6_1	Cuanza Norte	AGO.6.11_1	Pango Aluquém	15993.1	55.6202	gpwv4	30	1670.42	10.4446	0.347775
AGO	Angola	AGO.6_1	Cuanza Norte	AGO.6.12_1	Quiculungo	5604.59	0	gpwv4	30	2617.28	46.6989	0
AGO	Angola	AGO.6_1	Cuanza Norte	AGO.6.13_1	Samba Cajú	14133.4	31.7156	gpwv4	30	4313.05	30.5168	0.224402
AGO	Angola	AGO.7_1	Cuanza Sul	AGO.7.1_1	Amboim	195777	876.206	gpwv4	30	122741	62.6943	0.447552
AGO	Angola	AGO.7_1	Cuanza Sul	AGO.7.2_1	Cassongue	118894	685.492	gpwv4	30	17020.4	14.3157	0.576559
AGO	Angola	AGO.7_1	Cuanza Sul	AGO.7.3_1	Conda	76441.2	1196.21	gpwv4	30	28920.1	37.8331	1.56488
AGO	Angola	AGO.7_1	Cuanza Sul	AGO.7.4_1	Ebo	133157	1436.79	gpwv4	30	57051.1	42.8449	1.07902
AGO	Angola	AGO.7_1	Cuanza Sul	AGO.7.5_1	Libolo	71815.6	543.514	gpwv4	30	13966.8	19.4481	0.756819
AGO	Angola	AGO.7_1	Cuanza Sul	AGO.7.6_1	Mussende	65638.6	933.28	gpwv4	30	4398.29	6.70076	1.42184
AGO	Angola	AGO.7_1	Cuanza Sul	AGO.7.7_1	Porto Amboim	102017	804.692	gpwv4	30	31289.7	30.6712	0.788785
AGO	Angola	AGO.7_1	Cuanza Sul	AGO.7.8_1	Quibala	115803	552.225	gpwv4	30	18673.9	16.1255	0.476866
AGO	Angola	AGO.7_1	Cuanza Sul	AGO.7.9_1	Quilenda	78192.7	680.031	gpwv4	30	17198.5	21.995	0.869686
AGO	Angola	AGO.7_1	Cuanza Sul	AGO.7.10_1	Seles	147707	319.706	gpwv4	30	30855.4	20.8896	0.216445
AGO	Angola	AGO.7_1	Cuanza Sul	AGO.7.11_1	Sumbe	223409	2386.86	gpwv4	30	55613	24.8929	1.06838
AGO	Angola	AGO.7_1	Cuanza Sul	AGO.7.12_1	Waku Kungo	183792	1492.85	gpwv4	30	58997.1	32.1	0.812251
AGO	Angola	AGO.8_1	Cunene	AGO.8.1_1	Cahama	70310.4	119.197	gpwv4	30	2278.3	3.24035	0.16953
AGO	Angola	AGO.8_1	Cunene	AGO.8.2_1	Cuanhama	362477	14.7654	gpwv4	30	6534.97	1.80286	0.00407347
AGO	Angola	AGO.8_1	Cunene	AGO.8.3_1	Curoca	42290	476.887	gpwv4	30	842.192	1.99147	1.12766
AGO	Angola	AGO.8_1	Cunene	AGO.8.4_1	Cuvelai	62346	203.25	gpwv4	30	620.003	0.994456	0.326004
AGO	Angola	AGO.8_1	Cunene	AGO.8.5_1	Namakunde	144521	34.5322	gpwv4	30	2647.93	1.83221	0.0238942
AGO	Angola	AGO.8_1	Cunene	AGO.8.6_1	Ombadja	290385	3727.83	gpwv4	30	10377.5	3.57372	1.28375
AGO	Angola	AGO.9_1	Huambo	AGO.9.1_1	Bailundo	199973	1011.62	gpwv4	30	51835.2	25.9211	0.505878
AGO	Angola	AGO.9_1	Huambo	AGO.9.2_1	Caála	183186	5956.31	gpwv4	30	47772.5	26.0787	3.25151
AGO	Angola	AGO.9_1	Huambo	AGO.9.3_1	Catchiungo	80596.9	849.887	gpwv4	30	28280.9	35.0893	1.05449
AGO	Angola	AGO.9_1	Huambo	AGO.9.4_1	Ekunha	56715.2	859.173	gpwv4	30	25113	44.2792	1.51489
AGO	Angola	AGO.9_1	Huambo	AGO.9.5_1	Huambo	461238	11917.8	gpwv4	30	257512	55.8305	2.58388
AGO	Angola	AGO.9_1	Huambo	AGO.9.6_1	Londuimbale	87702.4	1262.38	gpwv4	30	34011.7	38.7808	1.43939
AGO	Angola	AGO.9_1	Huambo	AGO.9.7_1	Longonjo	61506.5	354.309	gpwv4	30	9732.78	15.824	0.576051
AGO	Angola	AGO.9_1	Huambo	AGO.9.8_1	Mungo	77806.9	328.443	gpwv4	30	15852	20.3735	0.422126
AGO	Angola	AGO.9_1	Huambo	AGO.9.9_1	Tchicala-Tcholoanga	76127.7	1491.47	gpwv4	30	17198.9	22.5922	1.95916
AGO	Angola	AGO.9_1	Huambo	AGO.9.10_1	Tchindjenje	20204.6	16.1457	gpwv4	30	3680.51	18.2162	0.0799112
AGO	Angola	AGO.9_1	Huambo	AGO.9.11_1	Ukuma	30398.6	175.525	gpwv4	30	8302.59	27.3124	0.577412
AGO	Angola	AGO.10_1	Huíla	AGO.10.1_1	Caconda	172347	396.266	gpwv4	30	26415.3	15.3269	0.229923
AGO	Angola	AGO.10_1	Huíla	AGO.10.2_1	Caluquembe	219294	0	gpwv4	30	48157.3	21.9601	0
AGO	Angola	AGO.10_1	Huíla	AGO.10.3_1	Chibia	199365	1222.17	gpwv4	30	29416.5	14.7551	0.613029
AGO	Angola	AGO.10_1	Huíla	AGO.10.4_1	Chicomba	136842	478.036	gpwv4	30	12445.8	9.09501	0.349333
AGO	Angola	AGO.10_1	Huíla	AGO.10.5_1	Chipindo	66606.6	153.113	gpwv4	30	12665.5	19.0154	0.229877
AGO	Angola	AGO.10_1	Huíla	AGO.10.6_1	Gambos	81816.9	250.801	gpwv4	30	5580.22	6.82037	0.306539
AGO	Angola	AGO.10_1	Huíla	AGO.10.7_1	Humpata	88432.1	2268	gpwv4	30	40776	46.11	2.56468
AGO	Angola	AGO.10_1	Huíla	AGO.10.8_1	Jamba	108628	281.044	gpwv4	30	7669.28	7.06014	0.258722
AGO	Angola	AGO.10_1	Huíla	AGO.10.9_1	Kuvango	81467.7	776.432	gpwv4	30	6866.16	8.42807	0.953055
AGO	Angola	AGO.10_1	Huíla	AGO.10.10_1	Lubango	802582	7567.98	gpwv4	30	295004	36.7569	0.942954
AGO	Angola	AGO.10_1	Huíla	AGO.10.11_1	Matala	259685	2334.16	gpwv4	30	18823.8	7.24872	0.898843
AGO	Angola	AGO.10_1	Huíla	AGO.10.12_1	Quilengues	114426	387.856	gpwv4	30	9429.94	8.24107	0.338958
AGO	Angola	AGO.10_1	Huíla	AGO.10.13_1	Tchipungo	188982	1128.93	gpwv4	30	9749.65	5.15903	0.597375
AGO	Angola	AGO.11_1	Luanda	AGO.11.1_1	Cacuaco	1.9149e+06	52370.2	gpwv4	30	1.14813e+06	59.9576	2.73488
AGO	Angola	AGO.11_1	Luanda	AGO.11.2_1	Cazenga	1.71761e+06	0	gpwv4	30	1.71761e+06	100	0
AGO	Angola	AGO.11_1	Luanda	AGO.11.3_1	Ingombota	356128	0	gpwv4	30	356128	100	0
AGO	Angola	AGO.11_1	Luanda	AGO.11.4_1	Kilamba Kiaxi	2.1241e+06	0	gpwv4	30	2.1241e+06	100	0
AGO	Angola	AGO.11_1	Luanda	AGO.11.5_1	Maianga	840784	0	gpwv4	30	840784	100	0
AGO	Angola	AGO.11_1	Luanda	AGO.11.6_1	Rangel	213070	0	gpwv4	30	213070	100	0
AGO	Angola	AGO.11_1	Luanda	AGO.11.7_1	Samba	675846	4315.52	gpwv4	30	391434	57.9176	0.638537
AGO	Angola	AGO.11_1	Luanda	AGO.11.8_1	Sambizanga	323160	0	gpwv4	30	323160	100	0
AGO	Angola	AGO.11_1	Luanda	AGO.11.9_1	Viana	4.87521e+06	193612	gpwv4	30	2.13439e+06	43.7805	3.97136
AGO	Angola	AGO.12_1	Lunda Norte	AGO.12.1_1	Cambulo	103198	613.979	gpwv4	30	2800.63	2.71383	0.59495
AGO	Angola	AGO.12_1	Lunda Norte	AGO.12.2_1	Capenda	47658.6	266.374	gpwv4	30	0	0	0.55892
AGO	Angola	AGO.12_1	Lunda Norte	AGO.12.3_1	Caungula	24566.7	106.239	gpwv4	30	25.4709	0.103681	0.432451
AGO	Angola	AGO.12_1	Lunda Norte	AGO.12.4_1	Chitato	173967	943.765	gpwv4	30	0	0	0.542497
AGO	Angola	AGO.12_1	Lunda Norte	AGO.12.5_1	Cuango	152927	513.838	gpwv4	30	4624.22	3.0238	0.336001
AGO	Angola	AGO.12_1	Lunda Norte	AGO.12.6_1	Cuilo	18028.3	246.883	gpwv4	30	0	0	1.36942
AGO	Angola	AGO.12_1	Lunda Norte	AGO.12.7_1	Lubalo	29393.5	69.7393	gpwv4	30	0	0	0.237261
AGO	Angola	AGO.12_1	Lunda Norte	AGO.12.8_1	Lucapa	119477	640.818	gpwv4	30	2533.86	2.12078	0.536351
AGO	Angola	AGO.12_1	Lunda Norte	AGO.12.9_1	Xá Muteba	47351.7	346.272	gpwv4	30	716.282	1.51269	0.731278
AGO	Angola	AGO.13_1	Lunda Sul	AGO.13.1_1	Cacolo	24623.5	109.768	gpwv4	30	0	0	0.445787
AGO	Angola	AGO.13_1	Lunda Sul	AGO.13.2_1	Dala	22060.1	175.877	gpwv4	30	0	0	0.797263
AGO	Angola	AGO.13_1	Lunda Sul	AGO.13.3_1	Muconda	29977.5	482.554	gpwv4	30	0	0	1.60972
AGO	Angola	AGO.13_1	Lunda Sul	AGO.13.4_1	Saurimo	337714	2923.91	gpwv4	30	5726.08	1.69554	0.865795
AGO	Angola	AGO.14_1	Malanje	AGO.14.1_1	Cacuzo	57978.6	703.387	gpwv4	30	12214.7	21.0675	1.21318
AGO	Angola	AGO.14_1	Malanje	AGO.14.2_1	Calandula	68836.8	376.826	gpwv4	30	16372.5	23.7845	0.54742
AGO	Angola	AGO.14_1	Malanje	AGO.14.3_1	Cambundi-Catembo	34630.6	213.622	gpwv4	30	2766.61	7.9889	0.616858
AGO	Angola	AGO.14_1	Malanje	AGO.14.4_1	Cangandala	35883	334.302	gpwv4	30	5080.49	14.1585	0.931644
AGO	Angola	AGO.14_1	Malanje	AGO.14.5_1	Caombo	17517.5	40.2043	gpwv4	30	2924.1	16.6925	0.22951
AGO	Angola	AGO.14_1	Malanje	AGO.14.6_1	Cuaba Nzogo	13527.1	17.6271	gpwv4	30	2408.54	17.8053	0.130309
AGO	Angola	AGO.14_1	Malanje	AGO.14.7_1	Cunda-dia-Baza	10807.2	98.3065	gpwv4	30	1182.22	10.9391	0.909637
AGO	Angola	AGO.14_1	Malanje	AGO.14.8_1	Luquembo	40792.3	432.553	gpwv4	30	2365.19	5.79813	1.06038
AGO	Angola	AGO.14_1	Malanje	AGO.14.9_1	Malanje	374636	2628.25	gpwv4	30	203495	54.3182	0.701546
AGO	Angola	AGO.14_1	Malanje	AGO.14.10_1	Marimba	21445.9	236.188	gpwv4	30	1420.18	6.62217	1.10132
AGO	Angola	AGO.14_1	Malanje	AGO.14.11_1	Massango	26008.4	227.246	gpwv4	30	1356.42	5.21531	0.87374
AGO	Angola	AGO.14_1	Malanje	AGO.14.12_1	Mucari	23587	72.1832	gpwv4	30	4747.36	20.127	0.30603
AGO	Angola	AGO.14_1	Malanje	AGO.14.13_1	Quela	17285	238.611	gpwv4	30	1606.82	9.29601	1.38045
AGO	Angola	AGO.14_1	Malanje	AGO.14.14_1	Quirima	17539.6	85.7894	gpwv4	30	1235.34	7.04313	0.489118
AGO	Angola	AGO.15_1	Moxico	AGO.15.1_1	Alto Zambeze	135017	624.733	gpwv4	30	0	0	0.462708
AGO	Angola	AGO.15_1	Moxico	AGO.15.2_1	Camanongue	42713.6	504.533	gpwv4	30	0	0	1.1812
AGO	Angola	AGO.15_1	Moxico	AGO.15.3_1	Cameia	36868.4	140.994	gpwv4	30	0	0	0.382426
AGO	Angola	AGO.15_1	Moxico	AGO.15.4_1	Léua	40696	534.584	gpwv4	30	0	0	1.3136
AGO	Angola	AGO.15_1	Moxico	AGO.15.5_1	Luau	111553	828.388	gpwv4	30	0	0	0.742593
AGO	Angola	AGO.15_1	Moxico	AGO.15.6_1	Lucano	29241.7	140.796	gpwv4	30	0	0	0.481491
AGO	Angola	AGO.15_1	Moxico	AGO.15.7_1	Luchazes	18873.7	129.577	gpwv4	30	0	0	0.686549
AGO	Angola	AGO.15_1	Moxico	AGO.15.8_1	Lumbala-Nguimbo	86608	507.256	gpwv4	30	0	0	0.585692
AGO	Angola	AGO.15_1	Moxico	AGO.15.9_1	Moxico	461999	3185.56	gpwv4	30	6338.12	1.37189	0.689517
AGO	Angola	AGO.16_1	Namibe	AGO.16.1_1	Bibala	63286.5	521.85	gpwv4	30	1114.02	1.76028	0.824583
AGO	Angola	AGO.16_1	Namibe	AGO.16.2_1	Camacuio	53806.3	281.3	gpwv4	30	349.375	0.649319	0.522802
AGO	Angola	AGO.16_1	Namibe	AGO.16.3_1	Namibe	298423	2882.43	gpwv4	30	9270.12	3.10637	0.965887
AGO	Angola	AGO.16_1	Namibe	AGO.16.4_1	Tombwa	58171.2	474.085	gpwv4	30	306.8	0.52741	0.814983
AGO	Angola	AGO.16_1	Namibe	AGO.16.5_1	Virei	33387.6	178.335	gpwv4	30	390.545	1.16973	0.534134
AGO	Angola	AGO.17_1	Uíge	AGO.17.1_1	Alto Cauale	26783.7	178.779	gpwv4	30	5759.13	21.5024	0.667491
AGO	Angola	AGO.17_1	Uíge	AGO.17.2_1	Ambuila	10406.8	166.849	gpwv4	30	611.493	5.87591	1.60327
AGO	Angola	AGO.17_1	Uíge	AGO.17.3_1	Bembe	17126	72.8768	gpwv4	30	1771.7	10.3451	0.425532
AGO	Angola	AGO.17_1	Uíge	AGO.17.4_1	Buengas	29994.5	131.068	gpwv4	30	1811.68	6.04005	0.436974
AGO	Angola	AGO.17_1	Uíge	AGO.17.5_1	Bungo	21529.4	78.9986	gpwv4	30	6168.86	28.6532	0.366933
AGO	Angola	AGO.17_1	Uíge	AGO.17.6_1	Damba	33146.5	222.176	gpwv4	30	4016.71	12.118	0.670283
AGO	Angola	AGO.17_1	Uíge	AGO.17.7_1	Maquela do Zombo	63354.3	542.63	gpwv4	30	8512.09	13.4357	0.856501
AGO	Angola	AGO.17_1	Uíge	AGO.17.8_1	Milunga	25046.6	1155.06	gpwv4	30	845.983	3.37764	4.61165
AGO	Angola	AGO.17_1	Uíge	AGO.17.9_1	Mucaba	21221.7	173.398	gpwv4	30	8822.02	41.5707	0.817077
AGO	Angola	AGO.17_1	Uíge	AGO.17.10_1	Negage	70814.4	164.991	gpwv4	30	25410.9	35.8838	0.23299
AGO	Angola	AGO.17_1	Uíge	AGO.17.11_1	Puri	18295.3	79.9798	gpwv4	30	5993.47	32.7597	0.437161
AGO	Angola	AGO.17_1	Uíge	AGO.17.12_1	Quimbele	66683.7	1090.18	gpwv4	30	2418.34	3.62658	1.63486
AGO	Angola	AGO.17_1	Uíge	AGO.17.13_1	Quitexe	17537.1	103.919	gpwv4	30	2615.02	14.9113	0.592565
AGO	Angola	AGO.17_1	Uíge	AGO.17.14_1	Sanza Pombo	32986.5	250.656	gpwv4	30	5654.56	17.142	0.759874
AGO	Angola	AGO.17_1	Uíge	AGO.17.15_1	Songo	32505.8	426.8	gpwv4	30	11006.6	33.8605	1.313
AGO	Angola	AGO.17_1	Uíge	AGO.17.16_1	Uíge	247663	627.03	gpwv4	30	174107	70.2999	0.253178
AGO	Angola	AGO.18_1	Zaire	AGO.18.1_1	Cuimba	72664.3	596.406	gpwv4	30	8191.65	11.2733	0.820769
AGO	Angola	AGO.18_1	Zaire	AGO.18.2_1	M'Banza Congo	194690	1160.56	gpwv4	30	24303.6	12.4833	0.596108
AGO	Angola	AGO.18_1	Zaire	AGO.18.3_1	N'Zeto	49928.3	250.215	gpwv4	30	2793.54	5.5951	0.501148
AGO	Angola	AGO.18_1	Zaire	AGO.18.4_1	Noqui	27092.3	212.035	gpwv4	30	2503.69	9.24135	0.78264
AGO	Angola	AGO.18_1	Zaire	AGO.18.5_1	Soyo	244352	4521.41	gpwv4	30	53508.1	21.8979	1.85037
AGO	Angola	AGO.18_1	Zaire	AGO.18.6_1	Tomboco	50020.5	50.8053	gpwv4	30	4763.09	9.52229	0.101569
AGO	Angola	AGO.1_1	Bengo	AGO.1.1_1	Ambriz	19458.5	31.4683	ghs	30	7923.77	40.7213	0.16172
AGO	Angola	AGO.1_1	Bengo	AGO.1.2_1	Dande	202470	1836.21	ghs	30	147071	72.6381	0.906904
AGO	Angola	AGO.1_1	Bengo	AGO.1.3_1	Icolo e Bengo	85202.3	411.272	ghs	30	698.198	0.819459	0.4827
AGO	Angola	AGO.1_1	Bengo	AGO.1.4_1	Muxima	27911.2	1340.25	ghs	30	5677.04	20.3396	4.80184
AGO	Angola	AGO.1_1	Bengo	AGO.1.5_1	Nambuangongo	56896.8	0	ghs	30	10134.6	17.8123	0
AGO	Angola	AGO.2_1	Benguela	AGO.2.1_1	Baía Farta	95779.1	3241.47	ghs	30	64110.1	66.9353	3.38432
AGO	Angola	AGO.2_1	Benguela	AGO.2.2_1	Balombo	94671.2	164.148	ghs	30	86485	91.353	0.173388
AGO	Angola	AGO.2_1	Benguela	AGO.2.3_1	Benguela	491252	2293.19	ghs	30	483942	98.512	0.466805
AGO	Angola	AGO.2_1	Benguela	AGO.2.4_1	Bocoio	148483	854.8	ghs	30	90796	61.1493	0.575691
AGO	Angola	AGO.2_1	Benguela	AGO.2.5_1	Caiambambo	77934.8	1100.86	ghs	30	49363.2	63.3391	1.41255
AGO	Angola	AGO.2_1	Benguela	AGO.2.6_1	Chongoroi	77284	7687.11	ghs	30	38633.5	49.989	9.94658
AGO	Angola	AGO.2_1	Benguela	AGO.2.7_1	Cubal	275857	513.486	ghs	30	266233	96.5114	0.186142
AGO	Angola	AGO.2_1	Benguela	AGO.2.8_1	Ganda	216658	6.04899	ghs	30	215172	99.3142	0.00279195
AGO	Angola	AGO.2_1	Benguela	AGO.2.9_1	Lobito	471473	2970.68	ghs	30	463507	98.3104	0.630086
AGO	Angola	AGO.3_1	Bié	AGO.3.1_1	Andulo	219402	162.07	ghs	30	199757	91.046	0.0738689
AGO	Angola	AGO.3_1	Bié	AGO.3.2_1	Camacupa	132530	81.0452	ghs	30	122396	92.3533	0.0611525
AGO	Angola	AGO.3_1	Bié	AGO.3.3_1	Catabola	109186	82.3169	ghs	30	90577.4	82.9569	0.0753914
AGO	Angola	AGO.3_1	Bié	AGO.3.4_1	Chinguar	110312	0	ghs	30	87448.2	79.2733	0
AGO	Angola	AGO.3_1	Bié	AGO.3.5_1	Chitembo	64134.2	0	ghs	30	52839.4	82.3887	0
AGO	Angola	AGO.3_1	Bié	AGO.3.6_1	Cuemba	48059	594.924	ghs	30	0	0	1.2379
AGO	Angola	AGO.3_1	Bié	AGO.3.7_1	Cunhinga	64072.9	0	ghs	30	53547	83.572	0
AGO	Angola	AGO.3_1	Bié	AGO.3.8_1	Kuito	396373	336.3	ghs	30	391539	98.7802	0.0848442
AGO	Angola	AGO.3_1	Bié	AGO.3.9_1	Nharea	105736	179.115	ghs	30	28317.4	26.7812	0.169398
AGO	Angola	AGO.4_1	Cabinda	AGO.4.1_1	Belize	21624.7	2476.9	ghs	30	17599.1	81.3845	11.454
AGO	Angola	AGO.4_1	Cabinda	AGO.4.2_1	Buco Zau	36733.3	1582.98	ghs	30	19511.5	53.1166	4.30941
AGO	Angola	AGO.4_1	Cabinda	AGO.4.3_1	Cabinda	650152	3749.96	ghs	30	586596	90.2245	0.576783
AGO	Angola	AGO.4_1	Cabinda	AGO.4.4_1	Landana	39703.1	37.6594	ghs	30	32567.1	82.0266	0.0948524
AGO	Angola	AGO.5_1	Cuando Cubango	AGO.5.1_1	Calai	18676.8	375.033	ghs	30	0	0	2.00801
AGO	Angola	AGO.5_1	Cuando Cubango	AGO.5.2_1	Cuangar	25929.9	368.487	ghs	30	0	0	1.42109
AGO	Angola	AGO.5_1	Cuando Cubango	AGO.5.3_1	Cuchi	39777.4	292.559	ghs	30	398.074	1.00075	0.735491
AGO	Angola	AGO.5_1	Cuando Cubango	AGO.5.4_1	Cuito Cuanavale	36308	494.491	ghs	30	0	0	1.36193
AGO	Angola	AGO.5_1	Cuando Cubango	AGO.5.5_1	Dirico	12470.1	1850.24	ghs	30	0	0	14.8373
AGO	Angola	AGO.5_1	Cuando Cubango	AGO.5.6_1	Mavinga	25472.1	0	ghs	30	0	0	0
AGO	Angola	AGO.5_1	Cuando Cubango	AGO.5.7_1	Menongue	287978	4383.1	ghs	30	279261	96.9731	1.52203
AGO	Angola	AGO.5_1	Cuando Cubango	AGO.5.8_1	Nancova	3234.92	59.8032	ghs	30	0	0	1.84868
AGO	Angola	AGO.5_1	Cuando Cubango	AGO.5.9_1	Rivungo	28438.5	0	ghs	30	0	0	0
AGO	Angola	AGO.6_1	Cuanza Norte	AGO.6.1_1	Ambaca	55733.6	0	ghs	30	47665.6	85.524	0
AGO	Angola	AGO.6_1	Cuanza Norte	AGO.6.2_1	Banga	6146.44	0	ghs	30	6146.44	100	0
AGO	Angola	AGO.6_1	Cuanza Norte	AGO.6.3_1	Bolongongo	13962.3	0	ghs	30	12025.8	86.13	0
AGO	Angola	AGO.6_1	Cuanza Norte	AGO.6.4_1	Bula Atumba	15007.2	0	ghs	30	10069	67.0943	0
AGO	Angola	AGO.6_1	Cuanza Norte	AGO.6.5_1	Cambambe	81017	2075.12	ghs	30	76456.9	94.3715	2.56134
AGO	Angola	AGO.6_1	Cuanza Norte	AGO.6.6_1	Cazengo	152078	1640.33	ghs	30	150284	98.8201	1.07861
AGO	Angola	AGO.6_1	Cuanza Norte	AGO.6.7_1	Dembos	26399.9	0	ghs	30	20508.6	77.6844	0
AGO	Angola	AGO.6_1	Cuanza Norte	AGO.6.8_1	Golungo Alto	26581.3	90.7768	ghs	30	26401.5	99.3233	0.341506
AGO	Angola	AGO.6_1	Cuanza Norte	AGO.6.9_1	Lucala	18992	57.2061	ghs	30	18934.8	99.6988	0.301212
AGO	Angola	AGO.6_1	Cuanza Norte	AGO.6.10_1	Ngonguembo	6296.58	79.2399	ghs	30	5531.39	87.8476	1.25846
AGO	Angola	AGO.6_1	Cuanza Norte	AGO.6.11_1	Pango Aluquém	6577.26	77.3395	ghs	30	6022.24	91.5615	1.17586
AGO	Angola	AGO.6_1	Cuanza Norte	AGO.6.12_1	Quiculungo	9401.69	0	ghs	30	9401.69	100	0
AGO	Angola	AGO.6_1	Cuanza Norte	AGO.6.13_1	Samba Cajú	21586.1	0	ghs	30	21078	97.6461	0
AGO	Angola	AGO.7_1	Cuanza Sul	AGO.7.1_1	Amboim	228924	350.77	ghs	30	207726	90.7401	0.153225
AGO	Angola	AGO.7_1	Cuanza Sul	AGO.7.2_1	Cassongue	136661	227.459	ghs	30	82468.2	60.3451	0.16644
AGO	Angola	AGO.7_1	Cuanza Sul	AGO.7.3_1	Conda	87705.4	1597.9	ghs	30	68101.8	77.6484	1.82189
AGO	Angola	AGO.7_1	Cuanza Sul	AGO.7.4_1	Ebo	153899	226.922	ghs	30	136309	88.5706	0.147449
AGO	Angola	AGO.7_1	Cuanza Sul	AGO.7.5_1	Libolo	82807.9	593.442	ghs	30	75913.2	91.674	0.716649
AGO	Angola	AGO.7_1	Cuanza Sul	AGO.7.6_1	Mussende	75018.7	887.405	ghs	30	62536.7	83.3614	1.18291
AGO	Angola	AGO.7_1	Cuanza Sul	AGO.7.7_1	Porto Amboim	116632	480.077	ghs	30	114491	98.1643	0.411617
AGO	Angola	AGO.7_1	Cuanza Sul	AGO.7.8_1	Quibala	132581	1803.54	ghs	30	109517	82.6041	1.36033
AGO	Angola	AGO.7_1	Cuanza Sul	AGO.7.9_1	Quilenda	90308.4	9.51134	ghs	30	70464.4	78.0265	0.0105321
AGO	Angola	AGO.7_1	Cuanza Sul	AGO.7.10_1	Seles	170187	45.5262	ghs	30	135521	79.6309	0.0267507
AGO	Angola	AGO.7_1	Cuanza Sul	AGO.7.11_1	Sumbe	261541	2267.96	ghs	30	249211	95.2856	0.867153
AGO	Angola	AGO.7_1	Cuanza Sul	AGO.7.12_1	Waku Kungo	213229	98.5301	ghs	30	191823	89.9606	0.0462085
AGO	Angola	AGO.8_1	Cunene	AGO.8.1_1	Cahama	70146.3	0	ghs	30	54225.1	77.3029	0
AGO	Angola	AGO.8_1	Cunene	AGO.8.2_1	Cuanhama	363219	0	ghs	30	350021	96.3663	0
AGO	Angola	AGO.8_1	Cunene	AGO.8.3_1	Curoca	43333.1	29788.5	ghs	30	2509.58	5.79135	68.7429
AGO	Angola	AGO.8_1	Cunene	AGO.8.4_1	Cuvelai	62630.1	0	ghs	30	57669.2	92.0791	0
AGO	Angola	AGO.8_1	Cunene	AGO.8.5_1	Namakunde	149886	912.914	ghs	30	148973	99.3909	0.609073
AGO	Angola	AGO.8_1	Cunene	AGO.8.6_1	Ombadja	294087	6331.21	ghs	30	258508	87.9021	2.15284
AGO	Angola	AGO.9_1	Huambo	AGO.9.1_1	Bailundo	266860	61.1303	ghs	30	255325	95.6773	0.0229073
AGO	Angola	AGO.9_1	Huambo	AGO.9.2_1	Caála	245678	2970.67	ghs	30	234017	95.2536	1.20917
AGO	Angola	AGO.9_1	Huambo	AGO.9.3_1	Catchiungo	109203	0	ghs	30	104906	96.0653	0
AGO	Angola	AGO.9_1	Huambo	AGO.9.4_1	Ekunha	75358.1	1116.47	ghs	30	61875.5	82.1087	1.48155
AGO	Angola	AGO.9_1	Huambo	AGO.9.5_1	Huambo	631449	962.896	ghs	30	629809	99.7403	0.15249
AGO	Angola	AGO.9_1	Huambo	AGO.9.6_1	Londuimbale	117591	313.973	ghs	30	107941	91.7938	0.267004
AGO	Angola	AGO.9_1	Huambo	AGO.9.7_1	Longonjo	83345.4	2564.87	ghs	30	74037.8	88.8326	3.07739
AGO	Angola	AGO.9_1	Huambo	AGO.9.8_1	Mungo	103607	0	ghs	30	95968.3	92.6268	0
AGO	Angola	AGO.9_1	Huambo	AGO.9.9_1	Tchicala-Tcholoanga	96824	1055.25	ghs	30	91185.7	94.1767	1.08986
AGO	Angola	AGO.9_1	Huambo	AGO.9.10_1	Tchindjenje	26801.5	0	ghs	30	26319.7	98.2024	0
AGO	Angola	AGO.9_1	Huambo	AGO.9.11_1	Ukuma	40234.6	49.3303	ghs	30	39627.8	98.4918	0.122607
AGO	Angola	AGO.10_1	Huíla	AGO.10.1_1	Caconda	163412	6.26834	ghs	30	146050	89.3753	0.00383592
AGO	Angola	AGO.10_1	Huíla	AGO.10.2_1	Caluquembe	172928	0	ghs	30	142958	82.6693	0
AGO	Angola	AGO.10_1	Huíla	AGO.10.3_1	Chibia	187273	5862.19	ghs	30	169899	90.7229	3.13029
AGO	Angola	AGO.10_1	Huíla	AGO.10.4_1	Chicomba	132852	0	ghs	30	124549	93.7502	0
AGO	Angola	AGO.10_1	Huíla	AGO.10.5_1	Chipindo	61085.4	1025.31	ghs	30	48767.2	79.8345	1.67849
AGO	Angola	AGO.10_1	Huíla	AGO.10.6_1	Gambos	76063	0	ghs	30	76063	100	0
AGO	Angola	AGO.10_1	Huíla	AGO.10.7_1	Humpata	85311.4	753.753	ghs	30	84515	99.0665	0.883532
AGO	Angola	AGO.10_1	Huíla	AGO.10.8_1	Jamba	103439	25.042	ghs	30	82073.9	79.3456	0.0242096
AGO	Angola	AGO.10_1	Huíla	AGO.10.9_1	Kuvango	77262	0	ghs	30	58511.9	75.7318	0
AGO	Angola	AGO.10_1	Huíla	AGO.10.10_1	Lubango	793956	13675.6	ghs	30	777253	97.8963	1.72246
AGO	Angola	AGO.10_1	Huíla	AGO.10.11_1	Matala	248514	177.227	ghs	30	247493	99.5894	0.0713147
AGO	Angola	AGO.10_1	Huíla	AGO.10.12_1	Quilengues	154521	3427.14	ghs	30	73629.7	47.6504	2.21791
AGO	Angola	AGO.10_1	Huíla	AGO.10.13_1	Tchipungo	151981	14.6262	ghs	30	120548	79.3178	0.00962368
AGO	Angola	AGO.11_1	Luanda	AGO.11.1_1	Cacuaco	1.00707e+06	4598.1	ghs	30	956929	95.0215	0.456584
AGO	Angola	AGO.11_1	Luanda	AGO.11.2_1	Cazenga	968492	0	ghs	30	968492	100	0
AGO	Angola	AGO.11_1	Luanda	AGO.11.3_1	Ingombota	234255	0	ghs	30	234255	100	0
AGO	Angola	AGO.11_1	Luanda	AGO.11.4_1	Kilamba Kiaxi	1.24939e+06	0	ghs	30	1.24939e+06	100	0
AGO	Angola	AGO.11_1	Luanda	AGO.11.5_1	Maianga	495216	0	ghs	30	495216	100	0
AGO	Angola	AGO.11_1	Luanda	AGO.11.6_1	Rangel	137942	0	ghs	30	137942	100	0
AGO	Angola	AGO.11_1	Luanda	AGO.11.7_1	Samba	650285	2336.24	ghs	30	547546	84.2009	0.359265
AGO	Angola	AGO.11_1	Luanda	AGO.11.8_1	Sambizanga	241424	0	ghs	30	241424	100	0
AGO	Angola	AGO.11_1	Luanda	AGO.11.9_1	Viana	2.29851e+06	2015.79	ghs	30	2.02676e+06	88.1773	0.0876998
AGO	Angola	AGO.12_1	Lunda Norte	AGO.12.1_1	Cambulo	112295	266.133	ghs	30	49121.5	43.7433	0.236995
AGO	Angola	AGO.12_1	Lunda Norte	AGO.12.2_1	Capenda	52936.7	34.9712	ghs	30	0	0	0.0660623
AGO	Angola	AGO.12_1	Lunda Norte	AGO.12.3_1	Caungula	26575.9	9.85176	ghs	30	0	0	0.0370702
AGO	Angola	AGO.12_1	Lunda Norte	AGO.12.4_1	Chitato	194458	498.753	ghs	30	0	0	0.256484
AGO	Angola	AGO.12_1	Lunda Norte	AGO.12.5_1	Cuango	169214	512.466	ghs	30	106001	62.643	0.30285
AGO	Angola	AGO.12_1	Lunda Norte	AGO.12.6_1	Cuilo	19402.2	0.0956815	ghs	30	0	0	0.000493148
AGO	Angola	AGO.12_1	Lunda Norte	AGO.12.7_1	Lubalo	19032.8	0	ghs	30	0	0	0
AGO	Angola	AGO.12_1	Lunda Norte	AGO.12.8_1	Lucapa	145924	2609.43	ghs	30	84568.2	57.9536	1.78821
AGO	Angola	AGO.12_1	Lunda Norte	AGO.12.9_1	Xá Muteba	52853.1	867.523	ghs	30	7500.57	14.1914	1.64139
AGO	Angola	AGO.13_1	Lunda Sul	AGO.13.1_1	Cacolo	29664	0	ghs	30	0	0	0
AGO	Angola	AGO.13_1	Lunda Sul	AGO.13.2_1	Dala	25725.4	223.969	ghs	30	0	0	0.870616
AGO	Angola	AGO.13_1	Lunda Sul	AGO.13.3_1	Muconda	34259.3	485.469	ghs	30	0	0	1.41704
AGO	Angola	AGO.13_1	Lunda Sul	AGO.13.4_1	Saurimo	412624	524.563	ghs	30	373736	90.5754	0.127129
AGO	Angola	AGO.14_1	Malanje	AGO.14.1_1	Cacuzo	68408.2	159.845	ghs	30	56162.7	82.0993	0.233664
AGO	Angola	AGO.14_1	Malanje	AGO.14.2_1	Calandula	83405.4	2.27098	ghs	30	74489.8	89.3105	0.00272282
AGO	Angola	AGO.14_1	Malanje	AGO.14.3_1	Cambundi-Catembo	42790	28.3306	ghs	30	20403.8	47.6836	0.0662085
AGO	Angola	AGO.14_1	Malanje	AGO.14.4_1	Cangandala	42507.7	41.0666	ghs	30	42291.8	99.492	0.0966098
AGO	Angola	AGO.14_1	Malanje	AGO.14.5_1	Caombo	21406	0	ghs	30	17761.8	82.9759	0
AGO	Angola	AGO.14_1	Malanje	AGO.14.6_1	Cuaba Nzogo	13790.6	0	ghs	30	10909.8	79.1105	0
AGO	Angola	AGO.14_1	Malanje	AGO.14.7_1	Cunda-dia-Baza	13129.3	25.9446	ghs	30	10277.5	78.2789	0.197608
AGO	Angola	AGO.14_1	Malanje	AGO.14.8_1	Luquembo	49850.7	159.132	ghs	30	34685.2	69.5781	0.319218
AGO	Angola	AGO.14_1	Malanje	AGO.14.9_1	Malanje	468843	39.6799	ghs	30	466162	99.428	0.00846336
AGO	Angola	AGO.14_1	Malanje	AGO.14.10_1	Marimba	26211.3	117.061	ghs	30	11443.6	43.6589	0.446606
AGO	Angola	AGO.14_1	Malanje	AGO.14.11_1	Massango	31540.6	587.998	ghs	30	14142	44.8374	1.86425
AGO	Angola	AGO.14_1	Malanje	AGO.14.12_1	Mucari	28011.7	3.0136	ghs	30	26879.4	95.9575	0.0107584
AGO	Angola	AGO.14_1	Malanje	AGO.14.13_1	Quela	21046.4	0	ghs	30	16100.7	76.5009	0
AGO	Angola	AGO.14_1	Malanje	AGO.14.14_1	Quirima	21730.6	94.6505	ghs	30	20646.9	95.0133	0.435564
AGO	Angola	AGO.15_1	Moxico	AGO.15.1_1	Alto Zambeze	107934	370.769	ghs	30	0	0	0.343513
AGO	Angola	AGO.15_1	Moxico	AGO.15.2_1	Camanongue	34590.7	134.539	ghs	30	0	0	0.388946
AGO	Angola	AGO.15_1	Moxico	AGO.15.3_1	Cameia	28955.6	0	ghs	30	0	0	0
AGO	Angola	AGO.15_1	Moxico	AGO.15.4_1	Léua	32606.5	4.13886	ghs	30	0	0	0.0126933
AGO	Angola	AGO.15_1	Moxico	AGO.15.5_1	Luau	90637.4	0	ghs	30	0	0	0
AGO	Angola	AGO.15_1	Moxico	AGO.15.6_1	Lucano	22669.5	167.492	ghs	30	0	0	0.738844
AGO	Angola	AGO.15_1	Moxico	AGO.15.7_1	Luchazes	14494	357.695	ghs	30	0	0	2.46788
AGO	Angola	AGO.15_1	Moxico	AGO.15.8_1	Lumbala-Nguimbo	67962.7	74.1611	ghs	30	0	0	0.10912
AGO	Angola	AGO.15_1	Moxico	AGO.15.9_1	Moxico	371922	1227.16	ghs	30	358903	96.4994	0.32995
AGO	Angola	AGO.16_1	Namibe	AGO.16.1_1	Bibala	56496.9	8653.39	ghs	30	1984.28	3.51219	15.3166
AGO	Angola	AGO.16_1	Namibe	AGO.16.2_1	Camacuio	50388.3	3282.12	ghs	30	3339.04	6.62662	6.51365
AGO	Angola	AGO.16_1	Namibe	AGO.16.3_1	Namibe	287546	624.869	ghs	30	282819	98.356	0.217311
AGO	Angola	AGO.16_1	Namibe	AGO.16.4_1	Tombwa	58429.4	4.13364	ghs	30	56812.1	97.2321	0.00707458
AGO	Angola	AGO.16_1	Namibe	AGO.16.5_1	Virei	30260	2796.7	ghs	30	0	0	9.24225
AGO	Angola	AGO.17_1	Uíge	AGO.17.1_1	Alto Cauale	47088.4	61.4818	ghs	30	41597.6	88.3392	0.130567
AGO	Angola	AGO.17_1	Uíge	AGO.17.2_1	Ambuila	14880.8	8.11666	ghs	30	10838.7	72.8368	0.0545445
AGO	Angola	AGO.17_1	Uíge	AGO.17.3_1	Bembe	28769.1	0	ghs	30	25308.9	87.9723	0
AGO	Angola	AGO.17_1	Uíge	AGO.17.4_1	Buengas	52308	0	ghs	30	24714.5	47.2481	0
AGO	Angola	AGO.17_1	Uíge	AGO.17.5_1	Bungo	35113	5.2204	ghs	30	34185	97.3573	0.0148674
AGO	Angola	AGO.17_1	Uíge	AGO.17.6_1	Damba	56949.1	6.77391	ghs	30	48048.9	84.3717	0.0118947
AGO	Angola	AGO.17_1	Uíge	AGO.17.7_1	Maquela do Zombo	109412	2784.04	ghs	30	91112.3	83.2744	2.54454
AGO	Angola	AGO.17_1	Uíge	AGO.17.8_1	Milunga	42843.5	5351.1	ghs	30	22586.3	52.7182	12.4899
AGO	Angola	AGO.17_1	Uíge	AGO.17.9_1	Mucaba	36503.8	9.91875	ghs	30	35327.9	96.7787	0.0271718
AGO	Angola	AGO.17_1	Uíge	AGO.17.10_1	Negage	121789	0	ghs	30	117734	96.6709	0
AGO	Angola	AGO.17_1	Uíge	AGO.17.11_1	Puri	31776.8	36.6637	ghs	30	30675.9	96.5356	0.115379
AGO	Angola	AGO.17_1	Uíge	AGO.17.12_1	Quimbele	116562	1416.8	ghs	30	70295.3	60.3075	1.2155
AGO	Angola	AGO.17_1	Uíge	AGO.17.13_1	Quitexe	29485.4	2.93477	ghs	30	21574.9	73.1716	0.0099533
AGO	Angola	AGO.17_1	Uíge	AGO.17.14_1	Sanza Pombo	57517.7	0	ghs	30	54948.4	95.5331	0
AGO	Angola	AGO.17_1	Uíge	AGO.17.15_1	Songo	55874.8	64.1822	ghs	30	53351.1	95.4834	0.114868
AGO	Angola	AGO.17_1	Uíge	AGO.17.16_1	Uíge	442594	5.43843	ghs	30	442451	99.9678	0.00122876
AGO	Angola	AGO.18_1	Zaire	AGO.18.1_1	Cuimba	65847	304.403	ghs	30	62770.5	95.3279	0.462289
AGO	Angola	AGO.18_1	Zaire	AGO.18.2_1	M'Banza Congo	178130	0	ghs	30	171103	96.0554	0
AGO	Angola	AGO.18_1	Zaire	AGO.18.3_1	N'Zeto	45776.7	33.1826	ghs	30	44356	96.8964	0.0724881
AGO	Angola	AGO.18_1	Zaire	AGO.18.4_1	Noqui	22611.9	28.8203	ghs	30	21954	97.0907	0.127457
AGO	Angola	AGO.18_1	Zaire	AGO.18.5_1	Soyo	224974	3334.1	ghs	30	208335	92.6041	1.48199
AGO	Angola	AGO.18_1	Zaire	AGO.18.6_1	Tomboco	44094.6	0	ghs	30	43479	98.604	0
AGO	Angola	AGO.1_1	Bengo	AGO.1.1_1	Ambriz	15802	143.282	wpun	30	3375.21	21.3594	0.906735
AGO	Angola	AGO.1_1	Bengo	AGO.1.2_1	Dande	160270	3491.2	wpun	30	95063.7	59.3146	2.17832
AGO	Angola	AGO.1_1	Bengo	AGO.1.3_1	Icolo e Bengo	175508	1527.3	wpun	30	1586.93	0.904189	0.870215
AGO	Angola	AGO.1_1	Bengo	AGO.1.4_1	Muxima	58742	529.88	wpun	30	2293.36	3.90412	0.902047
AGO	Angola	AGO.1_1	Bengo	AGO.1.5_1	Nambuangongo	44997	187.792	wpun	30	1842.1	4.09382	0.417344
AGO	Angola	AGO.2_1	Benguela	AGO.2.1_1	Baía Farta	89840.9	1216.58	wpun	30	44343.8	49.3582	1.35415
AGO	Angola	AGO.2_1	Benguela	AGO.2.2_1	Balombo	87182.2	888.682	wpun	30	34842.4	39.9651	1.01934
AGO	Angola	AGO.2_1	Benguela	AGO.2.3_1	Benguela	447180	4911.48	wpun	30	408877	91.4345	1.09832
AGO	Angola	AGO.2_1	Benguela	AGO.2.4_1	Bocoio	135827	1065.88	wpun	30	39315.7	28.9454	0.784731
AGO	Angola	AGO.2_1	Benguela	AGO.2.5_1	Caiambambo	70962.6	1071.96	wpun	30	27204.1	38.3358	1.5106
AGO	Angola	AGO.2_1	Benguela	AGO.2.6_1	Chongoroi	71564.4	852.796	wpun	30	11091.1	15.498	1.19165
AGO	Angola	AGO.2_1	Benguela	AGO.2.7_1	Cubal	252920	3123.15	wpun	30	83770.8	33.1214	1.23484
AGO	Angola	AGO.2_1	Benguela	AGO.2.8_1	Ganda	197367	1170.73	wpun	30	58765.7	29.7749	0.593177
AGO	Angola	AGO.2_1	Benguela	AGO.2.9_1	Lobito	428230	5108.98	wpun	30	324250	75.7188	1.19305
AGO	Angola	AGO.3_1	Bié	AGO.3.1_1	Andulo	170201	1191.22	wpun	30	21903.5	12.8692	0.699892
AGO	Angola	AGO.3_1	Bié	AGO.3.2_1	Camacupa	102660	1007.46	wpun	30	19139.3	18.6435	0.981354
AGO	Angola	AGO.3_1	Bié	AGO.3.3_1	Catabola	85602.9	776.099	wpun	30	20833.2	24.337	0.906627
AGO	Angola	AGO.3_1	Bié	AGO.3.4_1	Chinguar	85280.8	345.178	wpun	30	12790.6	14.9982	0.404754
AGO	Angola	AGO.3_1	Bié	AGO.3.5_1	Chitembo	49667.5	176.637	wpun	30	1019.11	2.05187	0.355639
AGO	Angola	AGO.3_1	Bié	AGO.3.6_1	Cuemba	36895.1	363.072	wpun	30	0	0	0.984067
AGO	Angola	AGO.3_1	Bié	AGO.3.7_1	Cunhinga	50181.1	468.333	wpun	30	6912.46	13.775	0.933286
AGO	Angola	AGO.3_1	Bié	AGO.3.8_1	Kuito	307279	1812.91	wpun	30	119014	38.7315	0.589989
AGO	Angola	AGO.3_1	Bié	AGO.3.9_1	Nharea	82249.6	401.136	wpun	30	10042	12.2092	0.487706
AGO	Angola	AGO.4_1	Cabinda	AGO.4.1_1	Belize	35918.3	386.397	wpun	30	6646.14	18.5035	1.07577
AGO	Angola	AGO.4_1	Cabinda	AGO.4.2_1	Buco Zau	62488.6	1690.05	wpun	30	10450.7	16.7242	2.70458
AGO	Angola	AGO.4_1	Cabinda	AGO.4.3_1	Cabinda	1.09321e+06	6754.26	wpun	30	555530	50.8163	0.617836
AGO	Angola	AGO.4_1	Cabinda	AGO.4.4_1	Landana	67487.1	458.592	wpun	30	15198.3	22.5203	0.679526
AGO	Angola	AGO.5_1	Cuando Cubango	AGO.5.1_1	Calai	14986.9	457.961	wpun	30	0	0	3.05575
AGO	Angola	AGO.5_1	Cuando Cubango	AGO.5.2_1	Cuangar	20218.2	349.108	wpun	30	0	0	1.7267
AGO	Angola	AGO.5_1	Cuando Cubango	AGO.5.3_1	Cuchi	31758.2	219.975	wpun	30	533.961	1.68133	0.692657
AGO	Angola	AGO.5_1	Cuando Cubango	AGO.5.4_1	Cuito Cuanavale	28742.8	283.336	wpun	30	0	0	0.985765
AGO	Angola	AGO.5_1	Cuando Cubango	AGO.5.5_1	Dirico	10799.2	380.719	wpun	30	0	0	3.52544
AGO	Angola	AGO.5_1	Cuando Cubango	AGO.5.6_1	Mavinga	19258.4	67.0651	wpun	30	0	0	0.348237
AGO	Angola	AGO.5_1	Cuando Cubango	AGO.5.7_1	Menongue	226820	3261.9	wpun	30	84219.8	37.1306	1.4381
AGO	Angola	AGO.5_1	Cuando Cubango	AGO.5.8_1	Nancova	2552.65	22.3842	wpun	30	0	0	0.876901
AGO	Angola	AGO.5_1	Cuando Cubango	AGO.5.9_1	Rivungo	22471.1	1088.39	wpun	30	0	0	4.84353
AGO	Angola	AGO.6_1	Cuanza Norte	AGO.6.1_1	Ambaca	39900.5	126.238	wpun	30	19242.2	48.2254	0.316381
AGO	Angola	AGO.6_1	Cuanza Norte	AGO.6.2_1	Banga	4513.93	6.40672	wpun	30	2558.62	56.6827	0.141932
AGO	Angola	AGO.6_1	Cuanza Norte	AGO.6.3_1	Bolongongo	9999.44	23.722	wpun	30	4192.5	41.9274	0.237234
AGO	Angola	AGO.6_1	Cuanza Norte	AGO.6.4_1	Bula Atumba	11814.5	64.5691	wpun	30	2298.84	19.4577	0.546524
AGO	Angola	AGO.6_1	Cuanza Norte	AGO.6.5_1	Cambambe	55959.7	752.153	wpun	30	35137.8	62.7912	1.3441
AGO	Angola	AGO.6_1	Cuanza Norte	AGO.6.6_1	Cazengo	108771	413.047	wpun	30	73667.2	67.7269	0.37974
AGO	Angola	AGO.6_1	Cuanza Norte	AGO.6.7_1	Dembos	20763.4	125.751	wpun	30	5955.51	28.6827	0.605639
AGO	Angola	AGO.6_1	Cuanza Norte	AGO.6.8_1	Golungo Alto	19190.5	59.3005	wpun	30	10645.1	55.4707	0.309009
AGO	Angola	AGO.6_1	Cuanza Norte	AGO.6.9_1	Lucala	13213.7	274.485	wpun	30	7089.77	53.6547	2.07727
AGO	Angola	AGO.6_1	Cuanza Norte	AGO.6.10_1	Ngonguembo	4502.63	20.973	wpun	30	1567.05	34.803	0.465794
AGO	Angola	AGO.6_1	Cuanza Norte	AGO.6.11_1	Pango Aluquém	7235.8	13.5551	wpun	30	1832.01	25.3187	0.187334
AGO	Angola	AGO.6_1	Cuanza Norte	AGO.6.12_1	Quiculungo	6598.19	0	wpun	30	4350.34	65.9324	0
AGO	Angola	AGO.6_1	Cuanza Norte	AGO.6.13_1	Samba Cajú	15666.6	35.1731	wpun	30	8260.33	52.7259	0.224511
AGO	Angola	AGO.7_1	Cuanza Sul	AGO.7.1_1	Amboim	223803	981.179	wpun	30	169377	75.6814	0.438412
AGO	Angola	AGO.7_1	Cuanza Sul	AGO.7.2_1	Cassongue	133949	938.737	wpun	30	30562.8	22.8167	0.700816
AGO	Angola	AGO.7_1	Cuanza Sul	AGO.7.3_1	Conda	85449.3	2236.73	wpun	30	40565.9	47.4737	2.61761
AGO	Angola	AGO.7_1	Cuanza Sul	AGO.7.4_1	Ebo	150588	1267.85	wpun	30	76550.6	50.8345	0.841937
AGO	Angola	AGO.7_1	Cuanza Sul	AGO.7.5_1	Libolo	81177.6	796.757	wpun	30	31720.8	39.0758	0.981499
AGO	Angola	AGO.7_1	Cuanza Sul	AGO.7.6_1	Mussende	72733.1	561.818	wpun	30	13157.5	18.0901	0.772437
AGO	Angola	AGO.7_1	Cuanza Sul	AGO.7.7_1	Porto Amboim	113170	1646.48	wpun	30	78835.9	69.6612	1.45487
AGO	Angola	AGO.7_1	Cuanza Sul	AGO.7.8_1	Quibala	129480	1105.23	wpun	30	46281.4	35.744	0.853587
AGO	Angola	AGO.7_1	Cuanza Sul	AGO.7.9_1	Quilenda	88016.8	674.67	wpun	30	34939.1	39.696	0.766524
AGO	Angola	AGO.7_1	Cuanza Sul	AGO.7.10_1	Seles	166913	608.67	wpun	30	57322	34.3424	0.364663
AGO	Angola	AGO.7_1	Cuanza Sul	AGO.7.11_1	Sumbe	253010	4293.04	wpun	30	195026	77.0821	1.69678
AGO	Angola	AGO.7_1	Cuanza Sul	AGO.7.12_1	Waku Kungo	208187	1527.22	wpun	30	114181	54.8456	0.73358
AGO	Angola	AGO.8_1	Cunene	AGO.8.1_1	Cahama	80435.8	433.09	wpun	30	14643.1	18.2047	0.538429
AGO	Angola	AGO.8_1	Cunene	AGO.8.2_1	Cuanhama	419261	82.3221	wpun	30	123679	29.4994	0.0196351
AGO	Angola	AGO.8_1	Cunene	AGO.8.3_1	Curoca	48579.3	1465.82	wpun	30	980.984	2.01935	3.01737
AGO	Angola	AGO.8_1	Cunene	AGO.8.4_1	Cuvelai	70009.4	331.64	wpun	30	1854.21	2.64851	0.473707
AGO	Angola	AGO.8_1	Cunene	AGO.8.5_1	Namakunde	167208	374.789	wpun	30	27693.9	16.5626	0.224145
AGO	Angola	AGO.8_1	Cunene	AGO.8.6_1	Ombadja	337328	5304.92	wpun	30	48485.1	14.3733	1.57263
AGO	Angola	AGO.9_1	Huambo	AGO.9.1_1	Bailundo	225608	1306.7	wpun	30	94128	41.7219	0.579188
AGO	Angola	AGO.9_1	Huambo	AGO.9.2_1	Caála	207486	5347.51	wpun	30	106724	51.4365	2.57728
AGO	Angola	AGO.9_1	Huambo	AGO.9.3_1	Catchiungo	92512	716.689	wpun	30	41993.2	45.3922	0.774698
AGO	Angola	AGO.9_1	Huambo	AGO.9.4_1	Ekunha	63293	768.083	wpun	30	40846.3	64.5353	1.21354
AGO	Angola	AGO.9_1	Huambo	AGO.9.5_1	Huambo	532781	9506.52	wpun	30	450554	84.5665	1.78432
AGO	Angola	AGO.9_1	Huambo	AGO.9.6_1	Londuimbale	99509.8	1950.92	wpun	30	54606.2	54.8752	1.96053
AGO	Angola	AGO.9_1	Huambo	AGO.9.7_1	Longonjo	69426.4	784.154	wpun	30	27642.1	39.815	1.12948
AGO	Angola	AGO.9_1	Huambo	AGO.9.8_1	Mungo	88300.3	395.043	wpun	30	25090.4	28.4149	0.447386
AGO	Angola	AGO.9_1	Huambo	AGO.9.9_1	Tchicala-Tcholoanga	81552.7	1527.95	wpun	30	23932.4	29.3459	1.87358
AGO	Angola	AGO.9_1	Huambo	AGO.9.10_1	Tchindjenje	22570.8	170.722	wpun	30	9079.32	40.2259	0.756386
AGO	Angola	AGO.9_1	Huambo	AGO.9.11_1	Ukuma	34165.7	383.825	wpun	30	14016.6	41.0252	1.12342
AGO	Angola	AGO.10_1	Huíla	AGO.10.1_1	Caconda	196384	193.408	wpun	30	50539.9	25.7352	0.0984846
AGO	Angola	AGO.10_1	Huíla	AGO.10.2_1	Caluquembe	241983	18.9845	wpun	30	92989.9	38.4282	0.00784537
AGO	Angola	AGO.10_1	Huíla	AGO.10.3_1	Chibia	223142	2397.17	wpun	30	65453.8	29.3329	1.07428
AGO	Angola	AGO.10_1	Huíla	AGO.10.4_1	Chicomba	156305	281.489	wpun	30	24445.1	15.6393	0.18009
AGO	Angola	AGO.10_1	Huíla	AGO.10.5_1	Chipindo	75387.8	887.162	wpun	30	24241.7	32.1559	1.1768
AGO	Angola	AGO.10_1	Huíla	AGO.10.6_1	Gambos	93540.3	228.181	wpun	30	17932.1	19.1705	0.243939
AGO	Angola	AGO.10_1	Huíla	AGO.10.7_1	Humpata	101636	1968.34	wpun	30	79966.3	78.6793	1.93666
AGO	Angola	AGO.10_1	Huíla	AGO.10.8_1	Jamba	123930	588.932	wpun	30	29833.2	24.0727	0.475214
AGO	Angola	AGO.10_1	Huíla	AGO.10.9_1	Kuvango	93100.4	894.215	wpun	30	16705	17.943	0.960485
AGO	Angola	AGO.10_1	Huíla	AGO.10.10_1	Lubango	941591	23989	wpun	30	693547	73.657	2.54771
AGO	Angola	AGO.10_1	Huíla	AGO.10.11_1	Matala	299677	3250.48	wpun	30	109976	36.6981	1.08466
AGO	Angola	AGO.10_1	Huíla	AGO.10.12_1	Quilengues	131076	811.617	wpun	30	23626.3	18.0249	0.619196
AGO	Angola	AGO.10_1	Huíla	AGO.10.13_1	Tchipungo	214751	1150.28	wpun	30	35193	16.3878	0.535632
AGO	Angola	AGO.11_1	Luanda	AGO.11.1_1	Cacuaco	2.06444e+06	40691.3	wpun	30	1.67673e+06	81.2197	1.97106
AGO	Angola	AGO.11_1	Luanda	AGO.11.2_1	Cazenga	2.02768e+06	0	wpun	30	2.02768e+06	100	0
AGO	Angola	AGO.11_1	Luanda	AGO.11.3_1	Ingombota	544101	0	wpun	30	544101	100	0
AGO	Angola	AGO.11_1	Luanda	AGO.11.4_1	Kilamba Kiaxi	2.36542e+06	0	wpun	30	2.36542e+06	100	0
AGO	Angola	AGO.11_1	Luanda	AGO.11.5_1	Maianga	1.07505e+06	0	wpun	30	1.07505e+06	100	0
AGO	Angola	AGO.11_1	Luanda	AGO.11.6_1	Rangel	333727	0	wpun	30	333727	100	0
AGO	Angola	AGO.11_1	Luanda	AGO.11.7_1	Samba	1.32227e+06	13350.7	wpun	30	1.00952e+06	76.3479	1.00968
AGO	Angola	AGO.11_1	Luanda	AGO.11.8_1	Sambizanga	553971	239.71	wpun	30	553731	99.9567	0.0432712
AGO	Angola	AGO.11_1	Luanda	AGO.11.9_1	Viana	4.73446e+06	35025	wpun	30	3.6839e+06	77.8103	0.739789
AGO	Angola	AGO.12_1	Lunda Norte	AGO.12.1_1	Cambulo	112309	420.015	wpun	30	12468	11.1015	0.373981
AGO	Angola	AGO.12_1	Lunda Norte	AGO.12.2_1	Capenda	53634.2	266.8	wpun	30	0	0	0.497444
AGO	Angola	AGO.12_1	Lunda Norte	AGO.12.3_1	Caungula	26913.2	72.2576	wpun	30	15.5379	0.0577337	0.268484
AGO	Angola	AGO.12_1	Lunda Norte	AGO.12.4_1	Chitato	193139	1367.2	wpun	30	0	0	0.707884
AGO	Angola	AGO.12_1	Lunda Norte	AGO.12.5_1	Cuango	172608	685.635	wpun	30	27541.6	15.9561	0.39722
AGO	Angola	AGO.12_1	Lunda Norte	AGO.12.6_1	Cuilo	19535.6	267.169	wpun	30	0	0	1.3676
AGO	Angola	AGO.12_1	Lunda Norte	AGO.12.7_1	Lubalo	24481.9	84.7968	wpun	30	0	0	0.346366
AGO	Angola	AGO.12_1	Lunda Norte	AGO.12.8_1	Lucapa	139848	1182.63	wpun	30	26046.1	18.6245	0.845653
AGO	Angola	AGO.12_1	Lunda Norte	AGO.12.9_1	Xá Muteba	52239.8	445.573	wpun	30	2225.5	4.26016	0.852938
AGO	Angola	AGO.13_1	Lunda Sul	AGO.13.1_1	Cacolo	27243	85.1676	wpun	30	0	0	0.312621
AGO	Angola	AGO.13_1	Lunda Sul	AGO.13.2_1	Dala	23855.9	218.253	wpun	30	0	0	0.914881
AGO	Angola	AGO.13_1	Lunda Sul	AGO.13.3_1	Muconda	31414.3	330.2	wpun	30	0	0	1.05111
AGO	Angola	AGO.13_1	Lunda Sul	AGO.13.4_1	Saurimo	377846	4020.45	wpun	30	108420	28.6943	1.06405
AGO	Angola	AGO.14_1	Malanje	AGO.14.1_1	Cacuzo	63054.7	339.429	wpun	30	29057	46.0822	0.538309
AGO	Angola	AGO.14_1	Malanje	AGO.14.2_1	Calandula	76693.8	520.154	wpun	30	35589.2	46.4043	0.678222
AGO	Angola	AGO.14_1	Malanje	AGO.14.3_1	Cambundi-Catembo	39005.7	196.684	wpun	30	7451.85	19.1045	0.504245
AGO	Angola	AGO.14_1	Malanje	AGO.14.4_1	Cangandala	38711	221.253	wpun	30	14395.3	37.1866	0.571552
AGO	Angola	AGO.14_1	Malanje	AGO.14.5_1	Caombo	19527.8	56.3419	wpun	30	6188.2	31.6892	0.288521
AGO	Angola	AGO.14_1	Malanje	AGO.14.6_1	Cuaba Nzogo	12704.2	33.1725	wpun	30	4330.14	34.0843	0.261115
AGO	Angola	AGO.14_1	Malanje	AGO.14.7_1	Cunda-dia-Baza	12031.5	132.452	wpun	30	2581.57	21.4567	1.10087
AGO	Angola	AGO.14_1	Malanje	AGO.14.8_1	Luquembo	45533	338.001	wpun	30	5041.83	11.0729	0.74232
AGO	Angola	AGO.14_1	Malanje	AGO.14.9_1	Malanje	429110	1736.29	wpun	30	370282	86.2907	0.404626
AGO	Angola	AGO.14_1	Malanje	AGO.14.10_1	Marimba	23863.5	317.916	wpun	30	2327.81	9.75468	1.33222
AGO	Angola	AGO.14_1	Malanje	AGO.14.11_1	Massango	28762.8	317.63	wpun	30	3055.52	10.6232	1.10431
AGO	Angola	AGO.14_1	Malanje	AGO.14.12_1	Mucari	25628.8	84.5027	wpun	30	10684.9	41.6908	0.329718
AGO	Angola	AGO.14_1	Malanje	AGO.14.13_1	Quela	19260.4	170.613	wpun	30	4809.61	24.9716	0.885827
AGO	Angola	AGO.14_1	Malanje	AGO.14.14_1	Quirima	19610.5	116.729	wpun	30	2478.43	12.6383	0.595238
AGO	Angola	AGO.15_1	Moxico	AGO.15.1_1	Alto Zambeze	149579	908.732	wpun	30	0	0	0.607527
AGO	Angola	AGO.15_1	Moxico	AGO.15.2_1	Camanongue	48480.3	651.105	wpun	30	0	0	1.34303
AGO	Angola	AGO.15_1	Moxico	AGO.15.3_1	Cameia	41130	301.149	wpun	30	0	0	0.732188
AGO	Angola	AGO.15_1	Moxico	AGO.15.4_1	Léua	45742.7	632.891	wpun	30	0	0	1.38359
AGO	Angola	AGO.15_1	Moxico	AGO.15.5_1	Luau	125495	1499.74	wpun	30	0	0	1.19506
AGO	Angola	AGO.15_1	Moxico	AGO.15.6_1	Lucano	31928.3	197.001	wpun	30	0	0	0.617009
AGO	Angola	AGO.15_1	Moxico	AGO.15.7_1	Luchazes	20311.7	135.772	wpun	30	0	0	0.668441
AGO	Angola	AGO.15_1	Moxico	AGO.15.8_1	Lumbala-Nguimbo	97876.2	621.537	wpun	30	0	0	0.635023
AGO	Angola	AGO.15_1	Moxico	AGO.15.9_1	Moxico	522424	4008.65	wpun	30	70111.9	13.4205	0.767316
AGO	Angola	AGO.16_1	Namibe	AGO.16.1_1	Bibala	67806.2	581.33	wpun	30	2691.21	3.96898	0.857341
AGO	Angola	AGO.16_1	Namibe	AGO.16.2_1	Camacuio	60353.2	352.647	wpun	30	757.302	1.25478	0.584305
AGO	Angola	AGO.16_1	Namibe	AGO.16.3_1	Namibe	342852	6864.46	wpun	30	206841	60.3296	2.00216
AGO	Angola	AGO.16_1	Namibe	AGO.16.4_1	Tombwa	66737.4	605.271	wpun	30	11363.6	17.0274	0.906944
AGO	Angola	AGO.16_1	Namibe	AGO.16.5_1	Virei	36722.7	195.023	wpun	30	317.754	0.865281	0.531069
AGO	Angola	AGO.17_1	Uíge	AGO.17.1_1	Alto Cauale	29902	245.666	wpun	30	12078.7	40.3943	0.82157
AGO	Angola	AGO.17_1	Uíge	AGO.17.2_1	Ambuila	9580.02	92.5709	wpun	30	1176.66	12.2825	0.966291
AGO	Angola	AGO.17_1	Uíge	AGO.17.3_1	Bembe	18510	111.077	wpun	30	4802.94	25.9479	0.60009
AGO	Angola	AGO.17_1	Uíge	AGO.17.4_1	Buengas	33552.5	73.6092	wpun	30	4937.19	14.7148	0.219385
AGO	Angola	AGO.17_1	Uíge	AGO.17.5_1	Bungo	22444.6	82.2228	wpun	30	11966.2	53.3143	0.366337
AGO	Angola	AGO.17_1	Uíge	AGO.17.6_1	Damba	36569.7	225.181	wpun	30	11463.7	31.3475	0.615757
AGO	Angola	AGO.17_1	Uíge	AGO.17.7_1	Maquela do Zombo	70297.3	671.187	wpun	30	27553.2	39.1953	0.954784
AGO	Angola	AGO.17_1	Uíge	AGO.17.8_1	Milunga	27704.2	1339	wpun	30	2506.34	9.04676	4.83321
AGO	Angola	AGO.17_1	Uíge	AGO.17.9_1	Mucaba	23608.2	222.648	wpun	30	14208.9	60.1861	0.943097
AGO	Angola	AGO.17_1	Uíge	AGO.17.10_1	Negage	77904.9	87.1365	wpun	30	55454.4	71.1822	0.11185
AGO	Angola	AGO.17_1	Uíge	AGO.17.11_1	Puri	20407.4	41.4317	wpun	30	11841.7	58.0267	0.203023
AGO	Angola	AGO.17_1	Uíge	AGO.17.12_1	Quimbele	74453.4	2194.81	wpun	30	11043.5	14.8328	2.9479
AGO	Angola	AGO.17_1	Uíge	AGO.17.13_1	Quitexe	18870	59.1544	wpun	30	6178.35	32.7416	0.313483
AGO	Angola	AGO.17_1	Uíge	AGO.17.14_1	Sanza Pombo	36857.4	125.913	wpun	30	15460.7	41.9472	0.341623
AGO	Angola	AGO.17_1	Uíge	AGO.17.15_1	Songo	35883.1	341.691	wpun	30	18361.8	51.171	0.952233
AGO	Angola	AGO.17_1	Uíge	AGO.17.16_1	Uíge	283775	443.947	wpun	30	262634	92.5501	0.156444
AGO	Angola	AGO.18_1	Zaire	AGO.18.1_1	Cuimba	81427.4	644.055	wpun	30	16127.6	19.8061	0.790957
AGO	Angola	AGO.18_1	Zaire	AGO.18.2_1	M'Banza Congo	219205	2652.96	wpun	30	95004	43.3402	1.21026
AGO	Angola	AGO.18_1	Zaire	AGO.18.3_1	N'Zeto	55816.1	308.818	wpun	30	26342.7	47.1955	0.553278
AGO	Angola	AGO.18_1	Zaire	AGO.18.4_1	Noqui	27925.5	299.453	wpun	30	5790.03	20.7338	1.07233
AGO	Angola	AGO.18_1	Zaire	AGO.18.5_1	Soyo	270609	2783.56	wpun	30	177563	65.6158	1.02863
AGO	Angola	AGO.18_1	Zaire	AGO.18.6_1	Tomboco	54397.2	199.666	wpun	30	18246.1	33.5423	0.367052
AGO	Angola	AGO.1_1	Bengo	AGO.1.1_1	Ambriz	16034.4	91.0942	wpcon	30	10160.2	63.3652	0.568117
AGO	Angola	AGO.1_1	Bengo	AGO.1.2_1	Dande	160436	870.889	wpcon	30	107361	66.918	0.542825
AGO	Angola	AGO.1_1	Bengo	AGO.1.3_1	Icolo e Bengo	175434	602.213	wpcon	30	4381.69	2.49762	0.34327
AGO	Angola	AGO.1_1	Bengo	AGO.1.4_1	Muxima	58917.1	435.543	wpcon	30	3889.5	6.60165	0.739247
AGO	Angola	AGO.1_1	Bengo	AGO.1.5_1	Nambuangongo	44928.3	57.4853	wpcon	30	8001.13	17.8087	0.127949
AGO	Angola	AGO.2_1	Benguela	AGO.2.1_1	Baía Farta	90166.2	326.428	wpcon	30	79749.2	88.4469	0.362029
AGO	Angola	AGO.2_1	Benguela	AGO.2.2_1	Balombo	87182.2	204.098	wpcon	30	54135.4	62.0946	0.234106
AGO	Angola	AGO.2_1	Benguela	AGO.2.3_1	Benguela	450453	1357.89	wpcon	30	444818	98.749	0.301449
AGO	Angola	AGO.2_1	Benguela	AGO.2.4_1	Bocoio	135570	463.881	wpcon	30	59801.7	44.1114	0.342171
AGO	Angola	AGO.2_1	Benguela	AGO.2.5_1	Caiambambo	70850.2	472.44	wpcon	30	31088.7	43.8794	0.666815
AGO	Angola	AGO.2_1	Benguela	AGO.2.6_1	Chongoroi	71518.1	496.221	wpcon	30	24458.1	34.1985	0.69384
AGO	Angola	AGO.2_1	Benguela	AGO.2.7_1	Cubal	252741	476.477	wpcon	30	91743.6	36.2995	0.188524
AGO	Angola	AGO.2_1	Benguela	AGO.2.8_1	Ganda	197215	298.191	wpcon	30	89269.7	45.2653	0.151201
AGO	Angola	AGO.2_1	Benguela	AGO.2.9_1	Lobito	431164	1908.79	wpcon	30	371458	86.1525	0.442708
AGO	Angola	AGO.3_1	Bié	AGO.3.1_1	Andulo	169919	66.9821	wpcon	30	39923.9	23.4959	0.0394201
AGO	Angola	AGO.3_1	Bié	AGO.3.2_1	Camacupa	102592	99.1914	wpcon	30	60572.6	59.0423	0.0966854
AGO	Angola	AGO.3_1	Bié	AGO.3.3_1	Catabola	85603.1	46.1535	wpcon	30	42220.2	49.3209	0.0539157
AGO	Angola	AGO.3_1	Bié	AGO.3.4_1	Chinguar	85013.2	16.8317	wpcon	30	19317.8	22.7233	0.0197989
AGO	Angola	AGO.3_1	Bié	AGO.3.5_1	Chitembo	49632.2	15.4745	wpcon	30	12483.1	25.1511	0.0311783
AGO	Angola	AGO.3_1	Bié	AGO.3.6_1	Cuemba	36892.9	85.8149	wpcon	30	0	0	0.232606
AGO	Angola	AGO.3_1	Bié	AGO.3.7_1	Cunhinga	50107.7	36.9026	wpcon	30	11552	23.0544	0.0736467
AGO	Angola	AGO.3_1	Bié	AGO.3.8_1	Kuito	306972	82.5963	wpcon	30	243861	79.4409	0.0269068
AGO	Angola	AGO.3_1	Bié	AGO.3.9_1	Nharea	82249.4	119.304	wpcon	30	17560.1	21.3498	0.145052
AGO	Angola	AGO.4_1	Cabinda	AGO.4.1_1	Belize	35920.5	434.839	wpcon	30	26442.6	73.6142	1.21056
AGO	Angola	AGO.4_1	Cabinda	AGO.4.2_1	Buco Zau	62488.8	915.112	wpcon	30	36376.1	58.2122	1.46444
AGO	Angola	AGO.4_1	Cabinda	AGO.4.3_1	Cabinda	1.10281e+06	2946.3	wpcon	30	1.01894e+06	92.3953	0.267164
AGO	Angola	AGO.4_1	Cabinda	AGO.4.4_1	Landana	67692.8	41.4563	wpcon	30	39454.6	58.2848	0.0612419
AGO	Angola	AGO.5_1	Cuando Cubango	AGO.5.1_1	Calai	14969.3	84.3907	wpcon	30	0	0	0.563757
AGO	Angola	AGO.5_1	Cuando Cubango	AGO.5.2_1	Cuangar	20217.7	32.7923	wpcon	30	0	0	0.162196
AGO	Angola	AGO.5_1	Cuando Cubango	AGO.5.3_1	Cuchi	31729.3	64.5862	wpcon	30	2459.35	7.75102	0.203554
AGO	Angola	AGO.5_1	Cuando Cubango	AGO.5.4_1	Cuito Cuanavale	28724.2	39.8161	wpcon	30	0	0	0.138615
AGO	Angola	AGO.5_1	Cuando Cubango	AGO.5.5_1	Dirico	10799.3	95.7669	wpcon	30	0	0	0.886787
AGO	Angola	AGO.5_1	Cuando Cubango	AGO.5.6_1	Mavinga	19245.9	117.711	wpcon	30	0	0	0.611614
AGO	Angola	AGO.5_1	Cuando Cubango	AGO.5.7_1	Menongue	226786	1289.82	wpcon	30	183730	81.0148	0.568737
AGO	Angola	AGO.5_1	Cuando Cubango	AGO.5.8_1	Nancova	2552.46	26.871	wpcon	30	0	0	1.05275
AGO	Angola	AGO.5_1	Cuando Cubango	AGO.5.9_1	Rivungo	22458.8	2141.26	wpcon	30	0	0	9.53415
AGO	Angola	AGO.6_1	Cuanza Norte	AGO.6.1_1	Ambaca	39900.7	11.9429	wpcon	30	27320.6	68.4714	0.0299316
AGO	Angola	AGO.6_1	Cuanza Norte	AGO.6.2_1	Banga	4845.28	0	wpcon	30	4752.69	98.0889	0
AGO	Angola	AGO.6_1	Cuanza Norte	AGO.6.3_1	Bolongongo	9668.11	0	wpcon	30	7983.37	82.5743	0
AGO	Angola	AGO.6_1	Cuanza Norte	AGO.6.4_1	Bula Atumba	11814.4	4.94274	wpcon	30	8074.05	68.3406	0.0418365
AGO	Angola	AGO.6_1	Cuanza Norte	AGO.6.5_1	Cambambe	57379	291.287	wpcon	30	51931.2	90.5056	0.507654
AGO	Angola	AGO.6_1	Cuanza Norte	AGO.6.6_1	Cazengo	108771	1241.13	wpcon	30	105097	96.6221	1.14105
AGO	Angola	AGO.6_1	Cuanza Norte	AGO.6.7_1	Dembos	20763.4	9.1465	wpcon	30	17902	86.219	0.044051
AGO	Angola	AGO.6_1	Cuanza Norte	AGO.6.8_1	Golungo Alto	19190.5	3.97275	wpcon	30	18020	93.9008	0.0207016
AGO	Angola	AGO.6_1	Cuanza Norte	AGO.6.9_1	Lucala	13214.7	59.1933	wpcon	30	12655.4	95.7675	0.447934
AGO	Angola	AGO.6_1	Cuanza Norte	AGO.6.10_1	Ngonguembo	4502.64	6.67825	wpcon	30	4056.16	90.0839	0.148318
AGO	Angola	AGO.6_1	Cuanza Norte	AGO.6.11_1	Pango Aluquém	5800.33	5.78875	wpcon	30	5398.54	93.0731	0.0998004
AGO	Angola	AGO.6_1	Cuanza Norte	AGO.6.12_1	Quiculungo	6598.19	0	wpcon	30	6556.06	99.3614	0
AGO	Angola	AGO.6_1	Cuanza Norte	AGO.6.13_1	Samba Cajú	15666.4	0	wpcon	30	13830.4	88.2804	0
AGO	Angola	AGO.7_1	Cuanza Sul	AGO.7.1_1	Amboim	223801	119.386	wpcon	30	195894	87.5304	0.0533445
AGO	Angola	AGO.7_1	Cuanza Sul	AGO.7.2_1	Cassongue	133951	134.734	wpcon	30	50578.6	37.7589	0.100584
AGO	Angola	AGO.7_1	Cuanza Sul	AGO.7.3_1	Conda	85446.8	542.739	wpcon	30	56946.9	66.646	0.635178
AGO	Angola	AGO.7_1	Cuanza Sul	AGO.7.4_1	Ebo	150587	302.939	wpcon	30	107103	71.1234	0.201172
AGO	Angola	AGO.7_1	Cuanza Sul	AGO.7.5_1	Libolo	81086.9	377.124	wpcon	30	66031	81.4324	0.465087
AGO	Angola	AGO.7_1	Cuanza Sul	AGO.7.6_1	Mussende	72681.5	96.1736	wpcon	30	36930.4	50.8113	0.132322
AGO	Angola	AGO.7_1	Cuanza Sul	AGO.7.7_1	Porto Amboim	113850	588.202	wpcon	30	102559	90.0826	0.516647
AGO	Angola	AGO.7_1	Cuanza Sul	AGO.7.8_1	Quibala	129480	697.754	wpcon	30	82146.6	63.4433	0.538888
AGO	Angola	AGO.7_1	Cuanza Sul	AGO.7.9_1	Quilenda	88002.1	291.671	wpcon	30	52261	59.386	0.331436
AGO	Angola	AGO.7_1	Cuanza Sul	AGO.7.10_1	Seles	166722	237.2	wpcon	30	86449.1	51.8524	0.142273
AGO	Angola	AGO.7_1	Cuanza Sul	AGO.7.11_1	Sumbe	254797	758.189	wpcon	30	220666	86.6047	0.297566
AGO	Angola	AGO.7_1	Cuanza Sul	AGO.7.12_1	Waku Kungo	208186	117.741	wpcon	30	145710	69.9902	0.0565558
AGO	Angola	AGO.8_1	Cunene	AGO.8.1_1	Cahama	80349	53.3781	wpcon	30	26633.8	33.1476	0.0664327
AGO	Angola	AGO.8_1	Cunene	AGO.8.2_1	Cuanhama	419213	10.5472	wpcon	30	96458.8	23.0095	0.00251595
AGO	Angola	AGO.8_1	Cunene	AGO.8.3_1	Curoca	48550.8	520.933	wpcon	30	5408.09	11.139	1.07296
AGO	Angola	AGO.8_1	Cunene	AGO.8.4_1	Cuvelai	69933	116.515	wpcon	30	8368.65	11.9667	0.166609
AGO	Angola	AGO.8_1	Cunene	AGO.8.5_1	Namakunde	167153	71.1627	wpcon	30	36172	21.64	0.0425733
AGO	Angola	AGO.8_1	Cunene	AGO.8.6_1	Ombadja	337329	391.757	wpcon	30	47687.1	14.1367	0.116135
AGO	Angola	AGO.9_1	Huambo	AGO.9.1_1	Bailundo	225602	132.844	wpcon	30	108244	47.9801	0.0588844
AGO	Angola	AGO.9_1	Huambo	AGO.9.2_1	Caála	207485	295.068	wpcon	30	151091	72.8204	0.142211
AGO	Angola	AGO.9_1	Huambo	AGO.9.3_1	Catchiungo	92452.4	10.0053	wpcon	30	58011.7	62.7476	0.0108221
AGO	Angola	AGO.9_1	Huambo	AGO.9.4_1	Ekunha	63047.6	129.253	wpcon	30	48663.9	77.1859	0.205008
AGO	Angola	AGO.9_1	Huambo	AGO.9.5_1	Huambo	532199	899.924	wpcon	30	511179	96.0502	0.169095
AGO	Angola	AGO.9_1	Huambo	AGO.9.6_1	Londuimbale	99509.8	242.385	wpcon	30	72923.1	73.2823	0.243579
AGO	Angola	AGO.9_1	Huambo	AGO.9.7_1	Longonjo	69402.1	77.8513	wpcon	30	32671.7	47.0759	0.112174
AGO	Angola	AGO.9_1	Huambo	AGO.9.8_1	Mungo	88304.5	42.5507	wpcon	30	31247	35.3855	0.0481864
AGO	Angola	AGO.9_1	Huambo	AGO.9.9_1	Tchicala-Tcholoanga	81491.4	71.4879	wpcon	30	36821.7	45.1848	0.0877245
AGO	Angola	AGO.9_1	Huambo	AGO.9.10_1	Tchindjenje	22546.6	22.4046	wpcon	30	8857.76	39.2865	0.0993701
AGO	Angola	AGO.9_1	Huambo	AGO.9.11_1	Ukuma	34132.9	48.0604	wpcon	30	22248.7	65.1825	0.140804
AGO	Angola	AGO.10_1	Huíla	AGO.10.1_1	Caconda	196379	4.7015	wpcon	30	87149.4	44.3782	0.00239409
AGO	Angola	AGO.10_1	Huíla	AGO.10.2_1	Caluquembe	252962	10.9119	wpcon	30	101695	40.2017	0.00431366
AGO	Angola	AGO.10_1	Huíla	AGO.10.3_1	Chibia	222817	437.322	wpcon	30	67301	30.2046	0.19627
AGO	Angola	AGO.10_1	Huíla	AGO.10.4_1	Chicomba	156305	83.4877	wpcon	30	36320.7	23.2371	0.0534134
AGO	Angola	AGO.10_1	Huíla	AGO.10.5_1	Chipindo	75387.4	0	wpcon	30	40711.5	54.0031	0
AGO	Angola	AGO.10_1	Huíla	AGO.10.6_1	Gambos	93321.4	84.4863	wpcon	30	27854.7	29.8482	0.0905326
AGO	Angola	AGO.10_1	Huíla	AGO.10.7_1	Humpata	101636	511.732	wpcon	30	88535.8	87.1109	0.503496
AGO	Angola	AGO.10_1	Huíla	AGO.10.8_1	Jamba	123928	153.502	wpcon	30	44145	35.6214	0.123863
AGO	Angola	AGO.10_1	Huíla	AGO.10.9_1	Kuvango	93096.7	74.5634	wpcon	30	40833.7	43.8616	0.0800925
AGO	Angola	AGO.10_1	Huíla	AGO.10.10_1	Lubango	938037	8159.23	wpcon	30	810189	86.3707	0.869819
AGO	Angola	AGO.10_1	Huíla	AGO.10.11_1	Matala	299582	358.522	wpcon	30	164489	54.906	0.119674
AGO	Angola	AGO.10_1	Huíla	AGO.10.12_1	Quilengues	117495	80.5779	wpcon	30	28818.6	24.5274	0.0685797
AGO	Angola	AGO.10_1	Huíla	AGO.10.13_1	Tchipungo	220501	172.821	wpcon	30	50057.9	22.7018	0.0783765
AGO	Angola	AGO.11_1	Luanda	AGO.11.1_1	Cacuaco	2.07435e+06	2552.28	wpcon	30	1.95164e+06	94.0842	0.12304
AGO	Angola	AGO.11_1	Luanda	AGO.11.2_1	Cazenga	2.02659e+06	0	wpcon	30	2.02659e+06	100	0
AGO	Angola	AGO.11_1	Luanda	AGO.11.3_1	Ingombota	527171	0	wpcon	30	527171	100	0
AGO	Angola	AGO.11_1	Luanda	AGO.11.4_1	Kilamba Kiaxi	2.57003e+06	0	wpcon	30	2.57003e+06	100	0
AGO	Angola	AGO.11_1	Luanda	AGO.11.5_1	Maianga	1.02833e+06	0	wpcon	30	1.02833e+06	100	0
AGO	Angola	AGO.11_1	Luanda	AGO.11.6_1	Rangel	344641	0	wpcon	30	344641	100	0
AGO	Angola	AGO.11_1	Luanda	AGO.11.7_1	Samba	1.34986e+06	644.008	wpcon	30	1.0792e+06	79.9489	0.0477092
AGO	Angola	AGO.11_1	Luanda	AGO.11.8_1	Sambizanga	470029	0	wpcon	30	470029	100	0
AGO	Angola	AGO.11_1	Luanda	AGO.11.9_1	Viana	4.73389e+06	2714.25	wpcon	30	3.74896e+06	79.194	0.0573366
AGO	Angola	AGO.12_1	Lunda Norte	AGO.12.1_1	Cambulo	112392	41.8377	wpcon	30	68899	61.3022	0.0372247
AGO	Angola	AGO.12_1	Lunda Norte	AGO.12.2_1	Capenda	53537.1	432.594	wpcon	30	0	0	0.808027
AGO	Angola	AGO.12_1	Lunda Norte	AGO.12.3_1	Caungula	26976.9	0	wpcon	30	0	0	0
AGO	Angola	AGO.12_1	Lunda Norte	AGO.12.4_1	Chitato	194733	304.167	wpcon	30	0	0	0.156197
AGO	Angola	AGO.12_1	Lunda Norte	AGO.12.5_1	Cuango	172546	67.3239	wpcon	30	113882	66.0009	0.0390179
AGO	Angola	AGO.12_1	Lunda Norte	AGO.12.6_1	Cuilo	19568.3	7.88215	wpcon	30	0	0	0.0402803
AGO	Angola	AGO.12_1	Lunda Norte	AGO.12.7_1	Lubalo	20386.2	0	wpcon	30	0	0	0
AGO	Angola	AGO.12_1	Lunda Norte	AGO.12.8_1	Lucapa	143928	386.557	wpcon	30	90619.2	62.9614	0.268576
AGO	Angola	AGO.12_1	Lunda Norte	AGO.12.9_1	Xá Muteba	52292.2	228.881	wpcon	30	6347.56	12.1386	0.437696
AGO	Angola	AGO.13_1	Lunda Sul	AGO.13.1_1	Cacolo	27218.2	0	wpcon	30	0	0	0
AGO	Angola	AGO.13_1	Lunda Sul	AGO.13.2_1	Dala	23855.6	139.123	wpcon	30	0	0	0.583186
AGO	Angola	AGO.13_1	Lunda Sul	AGO.13.3_1	Muconda	31423.2	30.6143	wpcon	30	0	0	0.097426
AGO	Angola	AGO.13_1	Lunda Sul	AGO.13.4_1	Saurimo	377678	295.242	wpcon	30	318978	84.4577	0.078173
AGO	Angola	AGO.14_1	Malanje	AGO.14.1_1	Cacuzo	63053.8	58.6253	wpcon	30	49998.9	79.2956	0.0929767
AGO	Angola	AGO.14_1	Malanje	AGO.14.2_1	Calandula	76693.8	27.8887	wpcon	30	56335	73.4544	0.0363637
AGO	Angola	AGO.14_1	Malanje	AGO.14.3_1	Cambundi-Catembo	38973.1	44.3618	wpcon	30	16707.2	42.8687	0.113827
AGO	Angola	AGO.14_1	Malanje	AGO.14.4_1	Cangandala	38652.3	46.8543	wpcon	30	23815.9	61.6157	0.12122
AGO	Angola	AGO.14_1	Malanje	AGO.14.5_1	Caombo	19491.4	5.90493	wpcon	30	13720.9	70.3947	0.030295
AGO	Angola	AGO.14_1	Malanje	AGO.14.6_1	Cuaba Nzogo	12693.4	3.39189	wpcon	30	9720.09	76.5757	0.0267216
AGO	Angola	AGO.14_1	Malanje	AGO.14.7_1	Cunda-dia-Baza	12031.5	71.7513	wpcon	30	7982.14	66.3435	0.596361
AGO	Angola	AGO.14_1	Malanje	AGO.14.8_1	Luquembo	45519.9	46.7726	wpcon	30	15746.2	34.5919	0.102752
AGO	Angola	AGO.14_1	Malanje	AGO.14.9_1	Malanje	429110	51.713	wpcon	30	417212	97.2272	0.0120512
AGO	Angola	AGO.14_1	Malanje	AGO.14.10_1	Marimba	23862.1	46.7062	wpcon	30	9818.23	41.1457	0.195734
AGO	Angola	AGO.14_1	Malanje	AGO.14.11_1	Massango	28741.3	6.43938	wpcon	30	11221.5	39.0432	0.0224046
AGO	Angola	AGO.14_1	Malanje	AGO.14.12_1	Mucari	25592.2	41.7277	wpcon	30	19852.1	77.5708	0.163048
AGO	Angola	AGO.14_1	Malanje	AGO.14.13_1	Quela	19255.2	60.3955	wpcon	30	13128	68.1792	0.313658
AGO	Angola	AGO.14_1	Malanje	AGO.14.14_1	Quirima	19610.4	42.9407	wpcon	30	11613.7	59.2224	0.218969
AGO	Angola	AGO.15_1	Moxico	AGO.15.1_1	Alto Zambeze	149472	117.623	wpcon	30	0	0	0.0786921
AGO	Angola	AGO.15_1	Moxico	AGO.15.2_1	Camanongue	48480.4	122.073	wpcon	30	0	0	0.251798
AGO	Angola	AGO.15_1	Moxico	AGO.15.3_1	Cameia	41126.6	0	wpcon	30	0	0	0
AGO	Angola	AGO.15_1	Moxico	AGO.15.4_1	Léua	45743	93.4652	wpcon	30	0	0	0.204327
AGO	Angola	AGO.15_1	Moxico	AGO.15.5_1	Luau	125641	0	wpcon	30	0	0	0
AGO	Angola	AGO.15_1	Moxico	AGO.15.6_1	Lucano	31907.2	31.4503	wpcon	30	0	0	0.0985682
AGO	Angola	AGO.15_1	Moxico	AGO.15.7_1	Luchazes	20305.9	73.9047	wpcon	30	0	0	0.363957
AGO	Angola	AGO.15_1	Moxico	AGO.15.8_1	Lumbala-Nguimbo	97838.5	299.635	wpcon	30	0	0	0.306255
AGO	Angola	AGO.15_1	Moxico	AGO.15.9_1	Moxico	521897	774.339	wpcon	30	429478	82.2916	0.14837
AGO	Angola	AGO.16_1	Namibe	AGO.16.1_1	Bibala	67806.2	583.777	wpcon	30	2724.26	4.01771	0.860949
AGO	Angola	AGO.16_1	Namibe	AGO.16.2_1	Camacuio	60353.5	403.234	wpcon	30	8394.04	13.9081	0.668119
AGO	Angola	AGO.16_1	Namibe	AGO.16.3_1	Namibe	345160	943.756	wpcon	30	306098	88.6831	0.273426
AGO	Angola	AGO.16_1	Namibe	AGO.16.4_1	Tombwa	67156.8	910.683	wpcon	30	42818	63.7583	1.35605
AGO	Angola	AGO.16_1	Namibe	AGO.16.5_1	Virei	36688.2	204.181	wpcon	30	3327.61	9.06996	0.55653
AGO	Angola	AGO.17_1	Uíge	AGO.17.1_1	Alto Cauale	29901.8	22.0869	wpcon	30	17613.9	58.9058	0.0738646
AGO	Angola	AGO.17_1	Uíge	AGO.17.2_1	Ambuila	9575.9	6.325	wpcon	30	6716.51	70.1397	0.0660513
AGO	Angola	AGO.17_1	Uíge	AGO.17.3_1	Bembe	18479.6	3.59449	wpcon	30	15577.8	84.2972	0.0194511
AGO	Angola	AGO.17_1	Uíge	AGO.17.4_1	Buengas	33552.4	0	wpcon	30	15323.8	45.6711	0
AGO	Angola	AGO.17_1	Uíge	AGO.17.5_1	Bungo	22441.9	3.93387	wpcon	30	17277.5	76.9877	0.0175291
AGO	Angola	AGO.17_1	Uíge	AGO.17.6_1	Damba	36557.9	18.0318	wpcon	30	27787.3	76.0088	0.0493238
AGO	Angola	AGO.17_1	Uíge	AGO.17.7_1	Maquela do Zombo	70319.1	41.8097	wpcon	30	51008.8	72.5391	0.0594571
AGO	Angola	AGO.17_1	Uíge	AGO.17.8_1	Milunga	27690.4	10.5993	wpcon	30	9789.13	35.352	0.0382778
AGO	Angola	AGO.17_1	Uíge	AGO.17.9_1	Mucaba	23579.2	12.0703	wpcon	30	20706.1	87.8148	0.0511904
AGO	Angola	AGO.17_1	Uíge	AGO.17.10_1	Negage	77904.9	17.2086	wpcon	30	69320.8	88.9812	0.0220892
AGO	Angola	AGO.17_1	Uíge	AGO.17.11_1	Puri	20407.6	0	wpcon	30	15827.2	77.5556	0
AGO	Angola	AGO.17_1	Uíge	AGO.17.12_1	Quimbele	74401.5	0	wpcon	30	35123.5	47.208	0
AGO	Angola	AGO.17_1	Uíge	AGO.17.13_1	Quitexe	18870.1	25.1333	wpcon	30	12505.9	66.274	0.133191
AGO	Angola	AGO.17_1	Uíge	AGO.17.14_1	Sanza Pombo	36812.1	3.48351	wpcon	30	29057.1	78.9337	0.00946297
AGO	Angola	AGO.17_1	Uíge	AGO.17.15_1	Songo	35857.6	53.1364	wpcon	30	31873	88.8877	0.148187
AGO	Angola	AGO.17_1	Uíge	AGO.17.16_1	Uíge	283775	216.531	wpcon	30	280941	99.0014	0.0763037
AGO	Angola	AGO.18_1	Zaire	AGO.18.1_1	Cuimba	81427.2	78.143	wpcon	30	65388.9	80.3036	0.0959667
AGO	Angola	AGO.18_1	Zaire	AGO.18.2_1	M'Banza Congo	219053	162.43	wpcon	30	212271	96.9039	0.0741507
AGO	Angola	AGO.18_1	Zaire	AGO.18.3_1	N'Zeto	56004.6	15.0665	wpcon	30	49329.4	88.081	0.0269023
AGO	Angola	AGO.18_1	Zaire	AGO.18.4_1	Noqui	25823	7.10014	wpcon	30	22965	88.9323	0.0274954
AGO	Angola	AGO.18_1	Zaire	AGO.18.5_1	Soyo	274448	356.069	wpcon	30	266887	97.2451	0.12974
AGO	Angola	AGO.18_1	Zaire	AGO.18.6_1	Tomboco	54501.4	27.2065	wpcon	30	49156	90.192	0.0499189
AGO	Angola	AGO.1_1	Bengo	AGO.1.1_1	Ambriz	51516.8	439.685	landscan	30	11177	21.6958	0.853479
AGO	Angola	AGO.1_1	Bengo	AGO.1.2_1	Dande	134805	2623.12	landscan	30	67099.7	49.7753	1.94585
AGO	Angola	AGO.1_1	Bengo	AGO.1.3_1	Icolo e Bengo	106069	2658.26	landscan	30	5732.6	5.40457	2.50615
AGO	Angola	AGO.1_1	Bengo	AGO.1.4_1	Muxima	116415	661.784	landscan	30	2725.27	2.341	0.568471
AGO	Angola	AGO.1_1	Bengo	AGO.1.5_1	Nambuangongo	61805.5	234.452	landscan	30	9895.97	16.0115	0.379339
AGO	Angola	AGO.2_1	Benguela	AGO.2.1_1	Baía Farta	183766	996.548	landscan	30	105985	57.6741	0.542291
AGO	Angola	AGO.2_1	Benguela	AGO.2.2_1	Balombo	118480	1872.53	landscan	30	72910.5	61.5382	1.58046
AGO	Angola	AGO.2_1	Benguela	AGO.2.3_1	Benguela	606144	3970.71	landscan	30	588932	97.1604	0.655076
AGO	Angola	AGO.2_1	Benguela	AGO.2.4_1	Bocoio	211636	1781.82	landscan	30	105962	50.0682	0.841926
AGO	Angola	AGO.2_1	Benguela	AGO.2.5_1	Caiambambo	146278	1236.29	landscan	30	65563	44.821	0.845166
AGO	Angola	AGO.2_1	Benguela	AGO.2.6_1	Chongoroi	179634	1814.16	landscan	30	31544.3	17.5603	1.00992
AGO	Angola	AGO.2_1	Benguela	AGO.2.7_1	Cubal	220703	3403.19	landscan	30	90545.1	41.0259	1.54198
AGO	Angola	AGO.2_1	Benguela	AGO.2.8_1	Ganda	238218	3040.05	landscan	30	126093	52.9316	1.27616
AGO	Angola	AGO.2_1	Benguela	AGO.2.9_1	Lobito	660642	1242.37	landscan	30	614426	93.0044	0.188054
AGO	Angola	AGO.3_1	Bié	AGO.3.1_1	Andulo	297651	1100.74	landscan	30	68128.1	22.8886	0.369808
AGO	Angola	AGO.3_1	Bié	AGO.3.2_1	Camacupa	185855	1365	landscan	30	70084.1	37.7091	0.734447
AGO	Angola	AGO.3_1	Bié	AGO.3.3_1	Catabola	202196	396.252	landscan	30	83137.8	41.1175	0.195975
AGO	Angola	AGO.3_1	Bié	AGO.3.4_1	Chinguar	97788.8	284.053	landscan	30	13407.4	13.7106	0.290476
AGO	Angola	AGO.3_1	Bié	AGO.3.5_1	Chitembo	224816	544.539	landscan	30	16912.7	7.52291	0.242216
AGO	Angola	AGO.3_1	Bié	AGO.3.6_1	Cuemba	148771	1126.68	landscan	30	0	0	0.757329
AGO	Angola	AGO.3_1	Bié	AGO.3.7_1	Cunhinga	106470	260.387	landscan	30	21576.1	20.2649	0.244563
AGO	Angola	AGO.3_1	Bié	AGO.3.8_1	Kuito	376837	640.267	landscan	30	273475	72.5711	0.169905
AGO	Angola	AGO.3_1	Bié	AGO.3.9_1	Nharea	122406	253.566	landscan	30	26094.4	21.3179	0.207152
AGO	Angola	AGO.4_1	Cabinda	AGO.4.1_1	Belize	19584	317.397	landscan	30	6391.74	32.6375	1.62069
AGO	Angola	AGO.4_1	Cabinda	AGO.4.2_1	Buco Zau	40245.7	1148.26	landscan	30	12338.5	30.658	2.85313
AGO	Angola	AGO.4_1	Cabinda	AGO.4.3_1	Cabinda	742872	181.63	landscan	30	641875	86.4046	0.0244497
AGO	Angola	AGO.4_1	Cabinda	AGO.4.4_1	Landana	90531.5	72.2456	landscan	30	44141.4	48.758	0.0798017
AGO	Angola	AGO.5_1	Cuando Cubango	AGO.5.1_1	Calai	39375	4724.25	landscan	30	0	0	11.9981
AGO	Angola	AGO.5_1	Cuando Cubango	AGO.5.2_1	Cuangar	53634.9	1250.99	landscan	30	0	0	2.33242
AGO	Angola	AGO.5_1	Cuando Cubango	AGO.5.3_1	Cuchi	39790.5	269.31	landscan	30	1404.9	3.53075	0.676819
AGO	Angola	AGO.5_1	Cuando Cubango	AGO.5.4_1	Cuito Cuanavale	76898.5	485.533	landscan	30	0	0	0.631395
AGO	Angola	AGO.5_1	Cuando Cubango	AGO.5.5_1	Dirico	39674.3	1090.83	landscan	30	0	0	2.74947
AGO	Angola	AGO.5_1	Cuando Cubango	AGO.5.6_1	Mavinga	62808.6	1587.36	landscan	30	0	0	2.52729
AGO	Angola	AGO.5_1	Cuando Cubango	AGO.5.7_1	Menongue	168810	13846.3	landscan	30	101726	60.2606	8.20229
AGO	Angola	AGO.5_1	Cuando Cubango	AGO.5.8_1	Nancova	11561.1	90.87	landscan	30	0	0	0.785996
AGO	Angola	AGO.5_1	Cuando Cubango	AGO.5.9_1	Rivungo	106857	7962.17	landscan	30	0	0	7.45121
AGO	Angola	AGO.6_1	Cuanza Norte	AGO.6.1_1	Ambaca	79089.4	170.359	landscan	30	56800.1	71.8176	0.2154
AGO	Angola	AGO.6_1	Cuanza Norte	AGO.6.2_1	Banga	29677.3	3.71024	landscan	30	21764.9	73.3384	0.0125019
AGO	Angola	AGO.6_1	Cuanza Norte	AGO.6.3_1	Bolongongo	25721	102.699	landscan	30	14709.3	57.188	0.39928
AGO	Angola	AGO.6_1	Cuanza Norte	AGO.6.4_1	Bula Atumba	14390.6	65.8285	landscan	30	7324.46	50.8976	0.457441
AGO	Angola	AGO.6_1	Cuanza Norte	AGO.6.5_1	Cambambe	102811	1261.27	landscan	30	69818.7	67.9095	1.22679
AGO	Angola	AGO.6_1	Cuanza Norte	AGO.6.6_1	Cazengo	94484.9	109.598	landscan	30	75750.1	80.1717	0.115995
AGO	Angola	AGO.6_1	Cuanza Norte	AGO.6.7_1	Dembos	27871.7	54.5255	landscan	30	20657.4	74.1161	0.19563
AGO	Angola	AGO.6_1	Cuanza Norte	AGO.6.8_1	Golungo Alto	39167.5	82.7103	landscan	30	26671.2	68.0952	0.211171
AGO	Angola	AGO.6_1	Cuanza Norte	AGO.6.9_1	Lucala	23561.9	769.232	landscan	30	12957	54.9914	3.26474
AGO	Angola	AGO.6_1	Cuanza Norte	AGO.6.10_1	Ngonguembo	15874.9	68.3601	landscan	30	9316.06	58.6843	0.430618
AGO	Angola	AGO.6_1	Cuanza Norte	AGO.6.11_1	Pango Aluquém	15222	279.152	landscan	30	7156.53	47.0143	1.83387
AGO	Angola	AGO.6_1	Cuanza Norte	AGO.6.12_1	Quiculungo	9048.88	0	landscan	30	8084.05	89.3376	0
AGO	Angola	AGO.6_1	Cuanza Norte	AGO.6.13_1	Samba Cajú	54750.6	38.859	landscan	30	33542.5	61.2642	0.0709746
AGO	Angola	AGO.7_1	Cuanza Sul	AGO.7.1_1	Amboim	121297	394.438	landscan	30	103234	85.1084	0.325183
AGO	Angola	AGO.7_1	Cuanza Sul	AGO.7.2_1	Cassongue	164638	2212.86	landscan	30	60533.3	36.7675	1.34407
AGO	Angola	AGO.7_1	Cuanza Sul	AGO.7.3_1	Conda	113714	1677.66	landscan	30	74451.5	65.4726	1.47533
AGO	Angola	AGO.7_1	Cuanza Sul	AGO.7.4_1	Ebo	224432	1144.28	landscan	30	149139	66.4517	0.509855
AGO	Angola	AGO.7_1	Cuanza Sul	AGO.7.5_1	Libolo	150274	1659.12	landscan	30	80151	53.3365	1.10406
AGO	Angola	AGO.7_1	Cuanza Sul	AGO.7.6_1	Mussende	133777	689.901	landscan	30	47492.8	35.5015	0.515711
AGO	Angola	AGO.7_1	Cuanza Sul	AGO.7.7_1	Porto Amboim	195080	903.309	landscan	30	129558	66.4128	0.463046
AGO	Angola	AGO.7_1	Cuanza Sul	AGO.7.8_1	Quibala	292437	2131.43	landscan	30	130428	44.6002	0.72885
AGO	Angola	AGO.7_1	Cuanza Sul	AGO.7.9_1	Quilenda	93757.4	335.627	landscan	30	47056.2	50.1893	0.357974
AGO	Angola	AGO.7_1	Cuanza Sul	AGO.7.10_1	Seles	232198	244.913	landscan	30	108318	46.6488	0.105476
AGO	Angola	AGO.7_1	Cuanza Sul	AGO.7.11_1	Sumbe	203964	7495.71	landscan	30	133686	65.5439	3.67501
AGO	Angola	AGO.7_1	Cuanza Sul	AGO.7.12_1	Waku Kungo	327861	1884.09	landscan	30	221413	67.5325	0.574662
AGO	Angola	AGO.8_1	Cunene	AGO.8.1_1	Cahama	91031.4	1344.18	landscan	30	18254	20.0524	1.47661
AGO	Angola	AGO.8_1	Cunene	AGO.8.2_1	Cuanhama	437103	89.5655	landscan	30	155228	35.513	0.0204907
AGO	Angola	AGO.8_1	Cunene	AGO.8.3_1	Curoca	40453.1	1052.26	landscan	30	3453.26	8.53646	2.60118
AGO	Angola	AGO.8_1	Cunene	AGO.8.4_1	Cuvelai	111528	394.981	landscan	30	4256.57	3.81657	0.354153
AGO	Angola	AGO.8_1	Cunene	AGO.8.5_1	Namakunde	201565	2434.22	landscan	30	34792.7	17.2613	1.20766
AGO	Angola	AGO.8_1	Cunene	AGO.8.6_1	Ombadja	286585	1051.54	landscan	30	32133.7	11.2126	0.36692
AGO	Angola	AGO.9_1	Huambo	AGO.9.1_1	Bailundo	509063	1498.78	landscan	30	239470	47.0412	0.294419
AGO	Angola	AGO.9_1	Huambo	AGO.9.2_1	Caála	303501	3283.97	landscan	30	184585	60.8187	1.08203
AGO	Angola	AGO.9_1	Huambo	AGO.9.3_1	Catchiungo	105856	695.13	landscan	30	63271.6	59.7712	0.656674
AGO	Angola	AGO.9_1	Huambo	AGO.9.4_1	Ekunha	108554	1052.65	landscan	30	78604	72.4099	0.969697
AGO	Angola	AGO.9_1	Huambo	AGO.9.5_1	Huambo	756837	2413.61	landscan	30	709932	93.8026	0.318908
AGO	Angola	AGO.9_1	Huambo	AGO.9.6_1	Londuimbale	134111	1284.34	landscan	30	90201.3	67.2588	0.957668
AGO	Angola	AGO.9_1	Huambo	AGO.9.7_1	Longonjo	88226.2	859.24	landscan	30	38652.9	43.8111	0.973906
AGO	Angola	AGO.9_1	Huambo	AGO.9.8_1	Mungo	186375	500.162	landscan	30	57510.6	30.8574	0.268363
AGO	Angola	AGO.9_1	Huambo	AGO.9.9_1	Tchicala-Tcholoanga	174944	1470.09	landscan	30	76630.7	43.8031	0.840322
AGO	Angola	AGO.9_1	Huambo	AGO.9.10_1	Tchindjenje	37156.3	12.1595	landscan	30	18550.8	49.9262	0.0327252
AGO	Angola	AGO.9_1	Huambo	AGO.9.11_1	Ukuma	49349	271.162	landscan	30	30489	61.7824	0.549478
AGO	Angola	AGO.10_1	Huíla	AGO.10.1_1	Caconda	226243	343.158	landscan	30	101512	44.8683	0.151676
AGO	Angola	AGO.10_1	Huíla	AGO.10.2_1	Caluquembe	180913	0	landscan	30	103576	57.2521	0
AGO	Angola	AGO.10_1	Huíla	AGO.10.3_1	Chibia	169471	1553.18	landscan	30	54379.6	32.0879	0.916486
AGO	Angola	AGO.10_1	Huíla	AGO.10.4_1	Chicomba	106488	81.4668	landscan	30	37115.9	34.8544	0.0765029
AGO	Angola	AGO.10_1	Huíla	AGO.10.5_1	Chipindo	94336.2	109.232	landscan	30	46963.8	49.7835	0.11579
AGO	Angola	AGO.10_1	Huíla	AGO.10.6_1	Gambos	182837	705.114	landscan	30	32766	17.9209	0.385651
AGO	Angola	AGO.10_1	Huíla	AGO.10.7_1	Humpata	166172	2245.16	landscan	30	147784	88.9349	1.35111
AGO	Angola	AGO.10_1	Huíla	AGO.10.8_1	Jamba	246954	992.766	landscan	30	69563.8	28.1687	0.402005
AGO	Angola	AGO.10_1	Huíla	AGO.10.9_1	Kuvango	179131	1201.36	landscan	30	46989.8	26.2321	0.670659
AGO	Angola	AGO.10_1	Huíla	AGO.10.10_1	Lubango	806050	6801.76	landscan	30	747791	92.7723	0.843838
AGO	Angola	AGO.10_1	Huíla	AGO.10.11_1	Matala	299664	3655.89	landscan	30	125522	41.8874	1.21999
AGO	Angola	AGO.10_1	Huíla	AGO.10.12_1	Quilengues	108220	572.071	landscan	30	25236.6	23.3197	0.528618
AGO	Angola	AGO.10_1	Huíla	AGO.10.13_1	Tchipungo	207011	2533.48	landscan	30	37716.7	18.2196	1.22384
AGO	Angola	AGO.11_1	Luanda	AGO.11.1_1	Cacuaco	997044	3031.33	landscan	30	940483	94.3271	0.304032
AGO	Angola	AGO.11_1	Luanda	AGO.11.2_1	Cazenga	1.38672e+06	0	landscan	30	1.38672e+06	100	0
AGO	Angola	AGO.11_1	Luanda	AGO.11.3_1	Ingombota	832262	0	landscan	30	832262	100	0
AGO	Angola	AGO.11_1	Luanda	AGO.11.4_1	Kilamba Kiaxi	1.04233e+06	0	landscan	30	1.04233e+06	100	0
AGO	Angola	AGO.11_1	Luanda	AGO.11.5_1	Maianga	816427	0	landscan	30	816427	100	0
AGO	Angola	AGO.11_1	Luanda	AGO.11.6_1	Rangel	514761	0	landscan	30	514761	100	0
AGO	Angola	AGO.11_1	Luanda	AGO.11.7_1	Samba	611046	9.17951	landscan	30	567998	92.955	0.00150226
AGO	Angola	AGO.11_1	Luanda	AGO.11.8_1	Sambizanga	403374	0	landscan	30	403374	100	0
AGO	Angola	AGO.11_1	Luanda	AGO.11.9_1	Viana	1.72133e+06	11097.7	landscan	30	1.55709e+06	90.4582	0.644716
AGO	Angola	AGO.12_1	Lunda Norte	AGO.12.1_1	Cambulo	196597	1806.65	landscan	30	77277	39.3074	0.918964
AGO	Angola	AGO.12_1	Lunda Norte	AGO.12.2_1	Capenda	61556.9	139.161	landscan	30	0	0	0.22607
AGO	Angola	AGO.12_1	Lunda Norte	AGO.12.3_1	Caungula	72533.5	120.095	landscan	30	13.7662	0.018979	0.165571
AGO	Angola	AGO.12_1	Lunda Norte	AGO.12.4_1	Chitato	155254	183.881	landscan	30	0	0	0.118439
AGO	Angola	AGO.12_1	Lunda Norte	AGO.12.5_1	Cuango	123093	39.5025	landscan	30	68563.8	55.701	0.0320917
AGO	Angola	AGO.12_1	Lunda Norte	AGO.12.6_1	Cuilo	50305.8	785.611	landscan	30	0	0	1.56167
AGO	Angola	AGO.12_1	Lunda Norte	AGO.12.7_1	Lubalo	84111.8	91.418	landscan	30	0	0	0.108686
AGO	Angola	AGO.12_1	Lunda Norte	AGO.12.8_1	Lucapa	184385	643.754	landscan	30	74137.2	40.2077	0.349135
AGO	Angola	AGO.12_1	Lunda Norte	AGO.12.9_1	Xá Muteba	140401	1183.2	landscan	30	4958.86	3.53193	0.842732
AGO	Angola	AGO.13_1	Lunda Sul	AGO.13.1_1	Cacolo	64944.2	96.3914	landscan	30	0	0	0.148422
AGO	Angola	AGO.13_1	Lunda Sul	AGO.13.2_1	Dala	104830	451.953	landscan	30	0	0	0.431129
AGO	Angola	AGO.13_1	Lunda Sul	AGO.13.3_1	Muconda	97728.6	427.959	landscan	30	0	0	0.437905
AGO	Angola	AGO.13_1	Lunda Sul	AGO.13.4_1	Saurimo	392555	630.632	landscan	30	272218	69.3453	0.160648
AGO	Angola	AGO.14_1	Malanje	AGO.14.1_1	Cacuzo	148197	361.285	landscan	30	102327	69.0483	0.243787
AGO	Angola	AGO.14_1	Malanje	AGO.14.2_1	Calandula	153070	424.857	landscan	30	82805.5	54.0966	0.277558
AGO	Angola	AGO.14_1	Malanje	AGO.14.3_1	Cambundi-Catembo	63039.5	159.7	landscan	30	14859.4	23.5715	0.253333
AGO	Angola	AGO.14_1	Malanje	AGO.14.4_1	Cangandala	66116.8	342.882	landscan	30	28974.7	43.8234	0.5186
AGO	Angola	AGO.14_1	Malanje	AGO.14.5_1	Caombo	76706.6	177.026	landscan	30	32708.4	42.6409	0.230783
AGO	Angola	AGO.14_1	Malanje	AGO.14.6_1	Cuaba Nzogo	33009.1	63.1775	landscan	30	15792.5	47.8429	0.191394
AGO	Angola	AGO.14_1	Malanje	AGO.14.7_1	Cunda-dia-Baza	20332.9	76.2941	landscan	30	7282.77	35.8176	0.375224
AGO	Angola	AGO.14_1	Malanje	AGO.14.8_1	Luquembo	112823	520.605	landscan	30	24499.4	21.7148	0.461434
AGO	Angola	AGO.14_1	Malanje	AGO.14.9_1	Malanje	287983	335.092	landscan	30	268960	93.3943	0.116358
AGO	Angola	AGO.14_1	Malanje	AGO.14.10_1	Marimba	45045.7	357.136	landscan	30	14273.2	31.6859	0.79283
AGO	Angola	AGO.14_1	Malanje	AGO.14.11_1	Massango	36578.4	158.101	landscan	30	9135.21	24.9744	0.432225
AGO	Angola	AGO.14_1	Malanje	AGO.14.12_1	Mucari	36979	40.7595	landscan	30	22674	61.3158	0.110223
AGO	Angola	AGO.14_1	Malanje	AGO.14.13_1	Quela	43370.1	555.253	landscan	30	11883.6	27.4004	1.28027
AGO	Angola	AGO.14_1	Malanje	AGO.14.14_1	Quirima	53488.7	168.99	landscan	30	15583	29.1333	0.315937
AGO	Angola	AGO.15_1	Moxico	AGO.15.1_1	Alto Zambeze	115923	771.662	landscan	30	0	0	0.665669
AGO	Angola	AGO.15_1	Moxico	AGO.15.2_1	Camanongue	48300.1	168.009	landscan	30	0	0	0.347844
AGO	Angola	AGO.15_1	Moxico	AGO.15.3_1	Cameia	32834.1	84.2664	landscan	30	0	0	0.256643
AGO	Angola	AGO.15_1	Moxico	AGO.15.4_1	Léua	45532.5	676.713	landscan	30	0	0	1.48622
AGO	Angola	AGO.15_1	Moxico	AGO.15.5_1	Luau	44461.3	51.576	landscan	30	0	0	0.116002
AGO	Angola	AGO.15_1	Moxico	AGO.15.6_1	Lucano	26457.9	154.5	landscan	30	0	0	0.583945
AGO	Angola	AGO.15_1	Moxico	AGO.15.7_1	Luchazes	119292	814.166	landscan	30	0	0	0.682498
AGO	Angola	AGO.15_1	Moxico	AGO.15.8_1	Lumbala-Nguimbo	140743	1237.27	landscan	30	0	0	0.8791
AGO	Angola	AGO.15_1	Moxico	AGO.15.9_1	Moxico	339184	7057.85	landscan	30	187173	55.1833	2.08083
AGO	Angola	AGO.16_1	Namibe	AGO.16.1_1	Bibala	76537.4	769.15	landscan	30	2117.44	2.76654	1.00493
AGO	Angola	AGO.16_1	Namibe	AGO.16.2_1	Camacuio	42051	250.388	landscan	30	3340.76	7.94455	0.595439
AGO	Angola	AGO.16_1	Namibe	AGO.16.3_1	Namibe	410560	2025.64	landscan	30	392268	95.5446	0.493386
AGO	Angola	AGO.16_1	Namibe	AGO.16.4_1	Tombwa	40051.2	167.791	landscan	30	35124.2	87.6983	0.418941
AGO	Angola	AGO.16_1	Namibe	AGO.16.5_1	Virei	25095.6	183.833	landscan	30	4532.77	18.062	0.73253
AGO	Angola	AGO.17_1	Uíge	AGO.17.1_1	Alto Cauale	88744.8	1288.61	landscan	30	47580.2	53.6146	1.45204
AGO	Angola	AGO.17_1	Uíge	AGO.17.2_1	Ambuila	102087	741.229	landscan	30	28660.7	28.0748	0.726078
AGO	Angola	AGO.17_1	Uíge	AGO.17.3_1	Bembe	213493	830.287	landscan	30	86969.7	40.7365	0.388906
AGO	Angola	AGO.17_1	Uíge	AGO.17.4_1	Buengas	53127	119.356	landscan	30	12242.3	23.0435	0.224661
AGO	Angola	AGO.17_1	Uíge	AGO.17.5_1	Bungo	52158.6	119.411	landscan	30	25468.3	48.8286	0.228939
AGO	Angola	AGO.17_1	Uíge	AGO.17.6_1	Damba	191933	836.769	landscan	30	69743.7	36.3375	0.43597
AGO	Angola	AGO.17_1	Uíge	AGO.17.7_1	Maquela do Zombo	210420	907.222	landscan	30	108862	51.7357	0.431148
AGO	Angola	AGO.17_1	Uíge	AGO.17.8_1	Milunga	77965.6	625.506	landscan	30	11700.5	15.0073	0.802284
AGO	Angola	AGO.17_1	Uíge	AGO.17.9_1	Mucaba	39422.2	150.481	landscan	30	27322.4	69.3071	0.381716
AGO	Angola	AGO.17_1	Uíge	AGO.17.10_1	Negage	88203.5	83.4711	landscan	30	68574.2	77.7454	0.0946346
AGO	Angola	AGO.17_1	Uíge	AGO.17.11_1	Puri	33866.4	67.9831	landscan	30	22588.6	66.6992	0.200739
AGO	Angola	AGO.17_1	Uíge	AGO.17.12_1	Quimbele	136240	409.678	landscan	30	36607.7	26.8701	0.300704
AGO	Angola	AGO.17_1	Uíge	AGO.17.13_1	Quitexe	56449.6	167.341	landscan	30	28370.1	50.2574	0.296442
AGO	Angola	AGO.17_1	Uíge	AGO.17.14_1	Sanza Pombo	131096	1317.66	landscan	30	76215	58.137	1.00511
AGO	Angola	AGO.17_1	Uíge	AGO.17.15_1	Songo	106343	509.915	landscan	30	72988.4	68.6352	0.479502
AGO	Angola	AGO.17_1	Uíge	AGO.17.16_1	Uíge	203577	96.9998	landscan	30	198482	97.4973	0.0476477
AGO	Angola	AGO.18_1	Zaire	AGO.18.1_1	Cuimba	45788.5	1310.44	landscan	30	29698.9	64.861	2.86194
AGO	Angola	AGO.18_1	Zaire	AGO.18.2_1	M'Banza Congo	215573	87.4723	landscan	30	197263	91.5063	0.0405766
AGO	Angola	AGO.18_1	Zaire	AGO.18.3_1	N'Zeto	112486	258.687	landscan	30	65372.9	58.1162	0.229972
AGO	Angola	AGO.18_1	Zaire	AGO.18.4_1	Noqui	37649.6	18.9548	landscan	30	12934.6	34.3553	0.0503453
AGO	Angola	AGO.18_1	Zaire	AGO.18.5_1	Soyo	239242	248.396	landscan	30	200181	83.6728	0.103826
AGO	Angola	AGO.18_1	Zaire	AGO.18.6_1	Tomboco	67007.5	165.326	landscan	30	28135.6	41.9888	0.246727
AGO	Angola	AGO.1_1	Bengo	AGO.1.1_1	Ambriz	20551.7	27.4145	hrsl	30	13734.7	66.8297	0.133393
AGO	Angola	AGO.1_1	Bengo	AGO.1.2_1	Dande	205181	446.148	hrsl	30	145107	70.7215	0.217441
AGO	Angola	AGO.1_1	Bengo	AGO.1.3_1	Icolo e Bengo	86481	228.154	hrsl	30	1665.53	1.92589	0.26382
AGO	Angola	AGO.1_1	Bengo	AGO.1.4_1	Muxima	28781.9	171.323	hrsl	30	2135.43	7.41936	0.595244
AGO	Angola	AGO.1_1	Bengo	AGO.1.5_1	Nambuangongo	57544.7	0	hrsl	30	12020.4	20.8889	0
AGO	Angola	AGO.2_1	Benguela	AGO.2.1_1	Baía Farta	99798.7	182.293	hrsl	30	87613.1	87.7899	0.18266
AGO	Angola	AGO.2_1	Benguela	AGO.2.2_1	Balombo	96402.8	27.5335	hrsl	30	68150.2	70.6932	0.0285609
AGO	Angola	AGO.2_1	Benguela	AGO.2.3_1	Benguela	497967	1108.2	hrsl	30	494114	99.2262	0.222545
AGO	Angola	AGO.2_1	Benguela	AGO.2.4_1	Bocoio	150240	268.058	hrsl	30	84410.7	56.1839	0.17842
AGO	Angola	AGO.2_1	Benguela	AGO.2.5_1	Caiambambo	78264.7	142.457	hrsl	30	43287.9	55.3096	0.182019
AGO	Angola	AGO.2_1	Benguela	AGO.2.6_1	Chongoroi	79080.5	253.053	hrsl	30	39359.6	49.7716	0.319994
AGO	Angola	AGO.2_1	Benguela	AGO.2.7_1	Cubal	279467	236.463	hrsl	30	126142	45.1365	0.084612
AGO	Angola	AGO.2_1	Benguela	AGO.2.8_1	Ganda	218034	85.3883	hrsl	30	106701	48.9377	0.0391629
AGO	Angola	AGO.2_1	Benguela	AGO.2.9_1	Lobito	476431	1103.25	hrsl	30	425663	89.3442	0.231565
AGO	Angola	AGO.3_1	Bié	AGO.3.1_1	Andulo	220680	0	hrsl	30	82110.3	37.2079	0
AGO	Angola	AGO.3_1	Bié	AGO.3.2_1	Camacupa	133295	12.1014	hrsl	30	93628.6	70.2419	0.0090787
AGO	Angola	AGO.3_1	Bié	AGO.3.3_1	Catabola	111121	0	hrsl	30	57245.1	51.5162	0
AGO	Angola	AGO.3_1	Bié	AGO.3.4_1	Chinguar	110478	0	hrsl	30	24881.7	22.5218	0
AGO	Angola	AGO.3_1	Bié	AGO.3.5_1	Chitembo	64451.4	38.5706	hrsl	30	25225.2	39.1382	0.0598444
AGO	Angola	AGO.3_1	Bié	AGO.3.6_1	Cuemba	47812.3	38.5398	hrsl	30	0	0	0.0806065
AGO	Angola	AGO.3_1	Bié	AGO.3.7_1	Cunhinga	65112	0	hrsl	30	23074.4	35.438	0
AGO	Angola	AGO.3_1	Bié	AGO.3.8_1	Kuito	398603	76.4913	hrsl	30	325764	81.7265	0.0191899
AGO	Angola	AGO.3_1	Bié	AGO.3.9_1	Nharea	106777	0	hrsl	30	30363.1	28.4359	0
AGO	Angola	AGO.4_1	Cabinda	AGO.4.1_1	Belize	21339.9	313.801	hrsl	30	15214.8	71.2976	1.47049
AGO	Angola	AGO.4_1	Cabinda	AGO.4.2_1	Buco Zau	37120.2	337.647	hrsl	30	21675.1	58.3917	0.909607
AGO	Angola	AGO.4_1	Cabinda	AGO.4.3_1	Cabinda	650651	1894.93	hrsl	30	587539	90.3002	0.291237
AGO	Angola	AGO.4_1	Cabinda	AGO.4.4_1	Landana	40414.3	39.9817	hrsl	30	23949	59.2588	0.0989295
AGO	Angola	AGO.5_1	Cuando Cubango	AGO.5.1_1	Calai	18766.2	410.102	hrsl	30	0	0	2.18531
AGO	Angola	AGO.5_1	Cuando Cubango	AGO.5.2_1	Cuangar	25188.7	0	hrsl	30	0	0	0
AGO	Angola	AGO.5_1	Cuando Cubango	AGO.5.3_1	Cuchi	40457.3	0	hrsl	30	6079.78	15.0276	0
AGO	Angola	AGO.5_1	Cuando Cubango	AGO.5.4_1	Cuito Cuanavale	36615.3	0	hrsl	30	0	0	0
AGO	Angola	AGO.5_1	Cuando Cubango	AGO.5.5_1	Dirico	13608.8	723.918	hrsl	30	0	0	5.31947
AGO	Angola	AGO.5_1	Cuando Cubango	AGO.5.6_1	Mavinga	24543.1	19.3405	hrsl	30	0	0	0.0788022
AGO	Angola	AGO.5_1	Cuando Cubango	AGO.5.7_1	Menongue	289199	1094.04	hrsl	30	237809	82.2302	0.3783
AGO	Angola	AGO.5_1	Cuando Cubango	AGO.5.8_1	Nancova	3254.99	19.7272	hrsl	30	0	0	0.606061
AGO	Angola	AGO.5_1	Cuando Cubango	AGO.5.9_1	Rivungo	28522.4	759.239	hrsl	30	0	0	2.6619
AGO	Angola	AGO.6_1	Cuanza Norte	AGO.6.1_1	Ambaca	56200.5	0	hrsl	30	45352.8	80.6982	0
AGO	Angola	AGO.6_1	Cuanza Norte	AGO.6.2_1	Banga	6467.66	0	hrsl	30	6432.46	99.4558	0
AGO	Angola	AGO.6_1	Cuanza Norte	AGO.6.3_1	Bolongongo	13934.7	22.0011	hrsl	30	12068.4	86.6067	0.157887
AGO	Angola	AGO.6_1	Cuanza Norte	AGO.6.4_1	Bula Atumba	15115.1	0	hrsl	30	10347.1	68.4556	0
AGO	Angola	AGO.6_1	Cuanza Norte	AGO.6.5_1	Cambambe	81868.1	154.042	hrsl	30	77859.6	95.1037	0.188158
AGO	Angola	AGO.6_1	Cuanza Norte	AGO.6.6_1	Cazengo	153274	1605.43	hrsl	30	150843	98.4143	1.04743
AGO	Angola	AGO.6_1	Cuanza Norte	AGO.6.7_1	Dembos	26579.7	0	hrsl	30	24077.5	90.5859	0
AGO	Angola	AGO.6_1	Cuanza Norte	AGO.6.8_1	Golungo Alto	27049.9	0	hrsl	30	25357.7	93.7442	0
AGO	Angola	AGO.6_1	Cuanza Norte	AGO.6.9_1	Lucala	18641.8	29.9959	hrsl	30	18476.8	99.115	0.160907
AGO	Angola	AGO.6_1	Cuanza Norte	AGO.6.10_1	Ngonguembo	6346.69	0	hrsl	30	5986.75	94.3287	0
AGO	Angola	AGO.6_1	Cuanza Norte	AGO.6.11_1	Pango Aluquém	6437.97	0	hrsl	30	6289.33	97.6913	0
AGO	Angola	AGO.6_1	Cuanza Norte	AGO.6.12_1	Quiculungo	9355.65	0	hrsl	30	9355.65	100	0
AGO	Angola	AGO.6_1	Cuanza Norte	AGO.6.13_1	Samba Cajú	22091.3	0	hrsl	30	20601.2	93.2546	0
AGO	Angola	AGO.7_1	Cuanza Sul	AGO.7.1_1	Amboim	230976	75.5937	hrsl	30	211458	91.5496	0.0327279
AGO	Angola	AGO.7_1	Cuanza Sul	AGO.7.2_1	Cassongue	138137	14.1801	hrsl	30	61887.7	44.8016	0.0102652
AGO	Angola	AGO.7_1	Cuanza Sul	AGO.7.3_1	Conda	88184.3	254.267	hrsl	30	72032.3	81.6838	0.288336
AGO	Angola	AGO.7_1	Cuanza Sul	AGO.7.4_1	Ebo	155673	79.5726	hrsl	30	122660	78.7938	0.0511154
AGO	Angola	AGO.7_1	Cuanza Sul	AGO.7.5_1	Libolo	83793.9	61.3455	hrsl	30	75786.3	90.4436	0.07321
AGO	Angola	AGO.7_1	Cuanza Sul	AGO.7.6_1	Mussende	75061.2	25.9484	hrsl	30	64360.1	85.7435	0.0345697
AGO	Angola	AGO.7_1	Cuanza Sul	AGO.7.7_1	Porto Amboim	117725	272.88	hrsl	30	106376	90.3595	0.231794
AGO	Angola	AGO.7_1	Cuanza Sul	AGO.7.8_1	Quibala	133764	679.625	hrsl	30	108581	81.1731	0.508076
AGO	Angola	AGO.7_1	Cuanza Sul	AGO.7.9_1	Quilenda	90782.8	117.636	hrsl	30	61536	67.7838	0.129579
AGO	Angola	AGO.7_1	Cuanza Sul	AGO.7.10_1	Seles	172205	14.3188	hrsl	30	106144	61.638	0.00831499
AGO	Angola	AGO.7_1	Cuanza Sul	AGO.7.11_1	Sumbe	263313	343.591	hrsl	30	226976	86.2002	0.130488
AGO	Angola	AGO.7_1	Cuanza Sul	AGO.7.12_1	Waku Kungo	214881	0	hrsl	30	171032	79.5937	0
AGO	Angola	AGO.8_1	Cunene	AGO.8.1_1	Cahama	70200.2	0	hrsl	30	40526.7	57.7301	0
AGO	Angola	AGO.8_1	Cunene	AGO.8.2_1	Cuanhama	366611	24.8606	hrsl	30	123408	33.6619	0.00678121
AGO	Angola	AGO.8_1	Cunene	AGO.8.3_1	Curoca	42341.4	295.697	hrsl	30	8057.74	19.0304	0.698363
AGO	Angola	AGO.8_1	Cunene	AGO.8.4_1	Cuvelai	61175.6	42.5247	hrsl	30	12047.1	19.6927	0.0695125
AGO	Angola	AGO.8_1	Cunene	AGO.8.5_1	Namakunde	145509	26.6438	hrsl	30	32184.8	22.1188	0.0183108
AGO	Angola	AGO.8_1	Cunene	AGO.8.6_1	Ombadja	294878	52.1771	hrsl	30	58365.4	19.793	0.0176945
AGO	Angola	AGO.9_1	Huambo	AGO.9.1_1	Bailundo	269628	7.33998	hrsl	30	138583	51.3977	0.00272226
AGO	Angola	AGO.9_1	Huambo	AGO.9.2_1	Caála	247903	51.2727	hrsl	30	180462	72.7955	0.0206826
AGO	Angola	AGO.9_1	Huambo	AGO.9.3_1	Catchiungo	110516	8.5289	hrsl	30	68834.4	62.2844	0.00771733
AGO	Angola	AGO.9_1	Huambo	AGO.9.4_1	Ekunha	75365.3	32.826	hrsl	30	58490.1	77.6087	0.0435559
AGO	Angola	AGO.9_1	Huambo	AGO.9.5_1	Huambo	635997	506.95	hrsl	30	604115	94.9872	0.0797096
AGO	Angola	AGO.9_1	Huambo	AGO.9.6_1	Londuimbale	119055	94.2763	hrsl	30	91734.3	77.0517	0.0791869
AGO	Angola	AGO.9_1	Huambo	AGO.9.7_1	Longonjo	82876.3	39.0939	hrsl	30	39678.8	47.8772	0.0471714
AGO	Angola	AGO.9_1	Huambo	AGO.9.8_1	Mungo	105524	0	hrsl	30	47334	44.8563	0
AGO	Angola	AGO.9_1	Huambo	AGO.9.9_1	Tchicala-Tcholoanga	97488.5	8.00182	hrsl	30	48114.6	49.3541	0.00820797
AGO	Angola	AGO.9_1	Huambo	AGO.9.10_1	Tchindjenje	26962.9	0	hrsl	30	10498.1	38.9352	0
AGO	Angola	AGO.9_1	Huambo	AGO.9.11_1	Ukuma	40737.3	0	hrsl	30	26801.1	65.7901	0
AGO	Angola	AGO.10_1	Huíla	AGO.10.1_1	Caconda	164214	0	hrsl	30	87848.9	53.4967	0
AGO	Angola	AGO.10_1	Huíla	AGO.10.2_1	Caluquembe	214312	0	hrsl	30	91665.2	42.7718	0
AGO	Angola	AGO.10_1	Huíla	AGO.10.3_1	Chibia	186249	113.867	hrsl	30	88762	47.6577	0.0611371
AGO	Angola	AGO.10_1	Huíla	AGO.10.4_1	Chicomba	130644	0	hrsl	30	27839.6	21.3096	0
AGO	Angola	AGO.10_1	Huíla	AGO.10.5_1	Chipindo	63007.6	0	hrsl	30	38185	60.6039	0
AGO	Angola	AGO.10_1	Huíla	AGO.10.6_1	Gambos	77992.6	57.0956	hrsl	30	39281.8	50.366	0.0732064
AGO	Angola	AGO.10_1	Huíla	AGO.10.7_1	Humpata	85091.9	309.245	hrsl	30	77491.8	91.0684	0.363425
AGO	Angola	AGO.10_1	Huíla	AGO.10.8_1	Jamba	103681	20.3053	hrsl	30	46255.5	44.6135	0.0195845
AGO	Angola	AGO.10_1	Huíla	AGO.10.9_1	Kuvango	77820.5	0	hrsl	30	41352.6	53.1384	0
AGO	Angola	AGO.10_1	Huíla	AGO.10.10_1	Lubango	786081	4894.44	hrsl	30	700893	89.163	0.622638
AGO	Angola	AGO.10_1	Huíla	AGO.10.11_1	Matala	250313	201.761	hrsl	30	154013	61.5283	0.0806037
AGO	Angola	AGO.10_1	Huíla	AGO.10.12_1	Quilengues	104970	0	hrsl	30	31647	30.1486	0
AGO	Angola	AGO.10_1	Huíla	AGO.10.13_1	Tchipungo	172482	65.0785	hrsl	30	60644.2	35.1597	0.0377306
AGO	Angola	AGO.11_1	Luanda	AGO.11.1_1	Cacuaco	1.01345e+06	512.958	hrsl	30	922854	91.0606	0.0506149
AGO	Angola	AGO.11_1	Luanda	AGO.11.2_1	Cazenga	983457	0	hrsl	30	983457	100	0
AGO	Angola	AGO.11_1	Luanda	AGO.11.3_1	Ingombota	254928	0	hrsl	30	254928	100	0
AGO	Angola	AGO.11_1	Luanda	AGO.11.4_1	Kilamba Kiaxi	1.35365e+06	0	hrsl	30	1.35365e+06	100	0
AGO	Angola	AGO.11_1	Luanda	AGO.11.5_1	Maianga	413979	0	hrsl	30	413979	100	0
AGO	Angola	AGO.11_1	Luanda	AGO.11.6_1	Rangel	156912	0	hrsl	30	156912	100	0
AGO	Angola	AGO.11_1	Luanda	AGO.11.7_1	Samba	664722	17.3993	hrsl	30	474496	71.3826	0.00261753
AGO	Angola	AGO.11_1	Luanda	AGO.11.8_1	Sambizanga	212672	0	hrsl	30	212672	100	0
AGO	Angola	AGO.11_1	Luanda	AGO.11.9_1	Viana	2.31029e+06	959.456	hrsl	30	1.65303e+06	71.5509	0.0415297
AGO	Angola	AGO.12_1	Lunda Norte	AGO.12.1_1	Cambulo	111872	0	hrsl	30	74700.4	66.7728	0
AGO	Angola	AGO.12_1	Lunda Norte	AGO.12.2_1	Capenda	53373	0	hrsl	30	0	0	0
AGO	Angola	AGO.12_1	Lunda Norte	AGO.12.3_1	Caungula	26844	0	hrsl	30	0	0	0
AGO	Angola	AGO.12_1	Lunda Norte	AGO.12.4_1	Chitato	193418	28.7268	hrsl	30	0	0	0.0148522
AGO	Angola	AGO.12_1	Lunda Norte	AGO.12.5_1	Cuango	171939	0	hrsl	30	114909	66.8312	0
AGO	Angola	AGO.12_1	Lunda Norte	AGO.12.6_1	Cuilo	19545.1	0	hrsl	30	0	0	0
AGO	Angola	AGO.12_1	Lunda Norte	AGO.12.7_1	Lubalo	20548	0	hrsl	30	0	0	0
AGO	Angola	AGO.12_1	Lunda Norte	AGO.12.8_1	Lucapa	142852	105.271	hrsl	30	82690	57.885	0.073692
AGO	Angola	AGO.12_1	Lunda Norte	AGO.12.9_1	Xá Muteba	51873.9	12.0986	hrsl	30	6037.21	11.6382	0.0233231
AGO	Angola	AGO.13_1	Lunda Sul	AGO.13.1_1	Cacolo	29701.6	0	hrsl	30	0	0	0
AGO	Angola	AGO.13_1	Lunda Sul	AGO.13.2_1	Dala	25967.5	109.011	hrsl	30	0	0	0.419798
AGO	Angola	AGO.13_1	Lunda Sul	AGO.13.3_1	Muconda	34302.2	0	hrsl	30	0	0	0
AGO	Angola	AGO.13_1	Lunda Sul	AGO.13.4_1	Saurimo	412190	58.8809	hrsl	30	371141	90.0413	0.0142849
AGO	Angola	AGO.14_1	Malanje	AGO.14.1_1	Cacuzo	69309.9	20.5746	hrsl	30	55804.4	80.5143	0.0296849
AGO	Angola	AGO.14_1	Malanje	AGO.14.2_1	Calandula	84474	9.16003	hrsl	30	72084.2	85.333	0.0108436
AGO	Angola	AGO.14_1	Malanje	AGO.14.3_1	Cambundi-Catembo	42885.7	0	hrsl	30	25868.6	60.3198	0
AGO	Angola	AGO.14_1	Malanje	AGO.14.4_1	Cangandala	42637	14.646	hrsl	30	37979.6	89.0765	0.0343505
AGO	Angola	AGO.14_1	Malanje	AGO.14.5_1	Caombo	21465.2	0	hrsl	30	17474.9	81.4103	0
AGO	Angola	AGO.14_1	Malanje	AGO.14.6_1	Cuaba Nzogo	14005.9	0	hrsl	30	12042.5	85.9816	0
AGO	Angola	AGO.14_1	Malanje	AGO.14.7_1	Cunda-dia-Baza	13224.1	0	hrsl	30	10704.1	80.9441	0
AGO	Angola	AGO.14_1	Malanje	AGO.14.8_1	Luquembo	50199.5	0	hrsl	30	22385	44.5922	0
AGO	Angola	AGO.14_1	Malanje	AGO.14.9_1	Malanje	473011	88.4826	hrsl	30	463839	98.0608	0.0187062
AGO	Angola	AGO.14_1	Malanje	AGO.14.10_1	Marimba	26293.4	33.8397	hrsl	30	9069.04	34.4916	0.1287
AGO	Angola	AGO.14_1	Malanje	AGO.14.11_1	Massango	31668.1	133.347	hrsl	30	13645.8	43.09	0.421075
AGO	Angola	AGO.14_1	Malanje	AGO.14.12_1	Mucari	28199.8	0	hrsl	30	25553.6	90.6161	0
AGO	Angola	AGO.14_1	Malanje	AGO.14.13_1	Quela	21250.5	0	hrsl	30	17477.5	82.2451	0
AGO	Angola	AGO.14_1	Malanje	AGO.14.14_1	Quirima	21647	0	hrsl	30	15336.5	70.8483	0
AGO	Angola	AGO.15_1	Moxico	AGO.15.1_1	Alto Zambeze	106429	0	hrsl	30	0	0	0
AGO	Angola	AGO.15_1	Moxico	AGO.15.2_1	Camanongue	34595.9	0	hrsl	30	0	0	0
AGO	Angola	AGO.15_1	Moxico	AGO.15.3_1	Cameia	29430.6	0	hrsl	30	0	0	0
AGO	Angola	AGO.15_1	Moxico	AGO.15.4_1	Léua	32511.9	23.6967	hrsl	30	0	0	0.0728863
AGO	Angola	AGO.15_1	Moxico	AGO.15.5_1	Luau	89521.6	0	hrsl	30	0	0	0
AGO	Angola	AGO.15_1	Moxico	AGO.15.6_1	Lucano	22727.7	0	hrsl	30	0	0	0
AGO	Angola	AGO.15_1	Moxico	AGO.15.7_1	Luchazes	14408.9	0	hrsl	30	0	0	0
AGO	Angola	AGO.15_1	Moxico	AGO.15.8_1	Lumbala-Nguimbo	69791.5	44.5217	hrsl	30	0	0	0.0637924
AGO	Angola	AGO.15_1	Moxico	AGO.15.9_1	Moxico	371686	213.52	hrsl	30	301292	81.0609	0.0574464
AGO	Angola	AGO.16_1	Namibe	AGO.16.1_1	Bibala	56750.9	163.604	hrsl	30	3482.43	6.13634	0.288284
AGO	Angola	AGO.16_1	Namibe	AGO.16.2_1	Camacuio	50464.9	0	hrsl	30	15756.8	31.2233	0
AGO	Angola	AGO.16_1	Namibe	AGO.16.3_1	Namibe	289258	719.078	hrsl	30	229007	79.1705	0.248593
AGO	Angola	AGO.16_1	Namibe	AGO.16.4_1	Tombwa	56258.6	1059.77	hrsl	30	49809.1	88.5361	1.88375
AGO	Angola	AGO.16_1	Namibe	AGO.16.5_1	Virei	30749.7	60.4106	hrsl	30	19391.8	63.0635	0.19646
AGO	Angola	AGO.17_1	Uíge	AGO.17.1_1	Alto Cauale	47067.4	0	hrsl	30	37710.3	80.1197	0
AGO	Angola	AGO.17_1	Uíge	AGO.17.2_1	Ambuila	15126.9	0	hrsl	30	11500.6	76.0278	0
AGO	Angola	AGO.17_1	Uíge	AGO.17.3_1	Bembe	29033.6	0	hrsl	30	26067.5	89.7839	0
AGO	Angola	AGO.17_1	Uíge	AGO.17.4_1	Buengas	52776.7	0	hrsl	30	29429.2	55.7617	0
AGO	Angola	AGO.17_1	Uíge	AGO.17.5_1	Bungo	35238.9	0	hrsl	30	32448.9	92.0825	0
AGO	Angola	AGO.17_1	Uíge	AGO.17.6_1	Damba	57492	0	hrsl	30	48273.2	83.9651	0
AGO	Angola	AGO.17_1	Uíge	AGO.17.7_1	Maquela do Zombo	110644	86.5435	hrsl	30	91822.6	82.9895	0.0782182
AGO	Angola	AGO.17_1	Uíge	AGO.17.8_1	Milunga	43551	4690.48	hrsl	30	18688.5	42.9117	10.7701
AGO	Angola	AGO.17_1	Uíge	AGO.17.9_1	Mucaba	37064.3	0	hrsl	30	36069.5	97.3159	0
AGO	Angola	AGO.17_1	Uíge	AGO.17.10_1	Negage	122594	0	hrsl	30	117225	95.6212	0
AGO	Angola	AGO.17_1	Uíge	AGO.17.11_1	Puri	32100.3	0	hrsl	30	30939.7	96.3844	0
AGO	Angola	AGO.17_1	Uíge	AGO.17.12_1	Quimbele	117000	801.684	hrsl	30	66401	56.7532	0.685202
AGO	Angola	AGO.17_1	Uíge	AGO.17.13_1	Quitexe	29675.6	0	hrsl	30	22364.3	75.3627	0
AGO	Angola	AGO.17_1	Uíge	AGO.17.14_1	Sanza Pombo	57904	0	hrsl	30	55256.7	95.4282	0
AGO	Angola	AGO.17_1	Uíge	AGO.17.15_1	Songo	56393	0	hrsl	30	53446.8	94.7757	0
AGO	Angola	AGO.17_1	Uíge	AGO.17.16_1	Uíge	446392	181.957	hrsl	30	445275	99.7496	0.0407616
AGO	Angola	AGO.18_1	Zaire	AGO.18.1_1	Cuimba	66630	11.9791	hrsl	30	55724.3	83.6325	0.0179785
AGO	Angola	AGO.18_1	Zaire	AGO.18.2_1	M'Banza Congo	179223	106.049	hrsl	30	174592	97.4162	0.0591716
AGO	Angola	AGO.18_1	Zaire	AGO.18.3_1	N'Zeto	45809	0	hrsl	30	42154.6	92.0224	0
AGO	Angola	AGO.18_1	Zaire	AGO.18.4_1	Noqui	22352.6	171.067	hrsl	30	21035.1	94.106	0.765314
AGO	Angola	AGO.18_1	Zaire	AGO.18.5_1	Soyo	224647	372.433	hrsl	30	217815	96.9589	0.165786
AGO	Angola	AGO.18_1	Zaire	AGO.18.6_1	Tomboco	44643.3	0	hrsl	30	42524.4	95.2537	0
BDI	Burundi	BDI.1_1	Bubanza	BDI.1.1_1	Bubanza	104573	1201.58	gpwv4	30	103009	98.5041	1.14904
BDI	Burundi	BDI.1_1	Bubanza	BDI.1.2_1	Gihanga	96999	1109.73	gpwv4	30	92512.3	95.3745	1.14406
BDI	Burundi	BDI.1_1	Bubanza	BDI.1.3_1	Mpanda	99060.5	521.701	gpwv4	30	98538.8	99.4734	0.526648
BDI	Burundi	BDI.1_1	Bubanza	BDI.1.4_1	Musigati	109548	2653.02	gpwv4	30	74593.5	68.0924	2.4218
BDI	Burundi	BDI.1_1	Bubanza	BDI.1.5_1	Rugazi	80745.3	0	gpwv4	30	74538.6	92.3133	0
BDI	Burundi	BDI.2_1	Bujumbura Mairie	BDI.2.1_1	Buterere	70293.3	0	gpwv4	30	70293.3	100	0
BDI	Burundi	BDI.2_1	Bujumbura Mairie	BDI.2.2_1	Buyenze	38369.8	0	gpwv4	30	38369.8	100	0
BDI	Burundi	BDI.2_1	Bujumbura Mairie	BDI.2.3_1	Bwiza	42065.4	0	gpwv4	30	42065.4	100	0
BDI	Burundi	BDI.2_1	Bujumbura Mairie	BDI.2.4_1	Cibitoke	39621	0	gpwv4	30	39621	100	0
BDI	Burundi	BDI.2_1	Bujumbura Mairie	BDI.2.5_1	Gihosha	130246	0	gpwv4	30	130246	100	0
BDI	Burundi	BDI.2_1	Bujumbura Mairie	BDI.2.6_1	Kamenge	86987.9	0	gpwv4	30	86987.9	100	0
BDI	Burundi	BDI.2_1	Bujumbura Mairie	BDI.2.7_1	Kanyosha2	98604	0	gpwv4	30	98604	100	0
BDI	Burundi	BDI.2_1	Bujumbura Mairie	BDI.2.8_1	Kinama	97114.3	0	gpwv4	30	97114.3	100	0
BDI	Burundi	BDI.2_1	Bujumbura Mairie	BDI.2.9_1	Kinindo	47096.3	0	gpwv4	30	47096.3	100	0
BDI	Burundi	BDI.2_1	Bujumbura Mairie	BDI.2.10_1	Lake Tanganyika	14038.4	9468.93	gpwv4	30	4569.49	32.5499	67.4501
BDI	Burundi	BDI.2_1	Bujumbura Mairie	BDI.2.11_1	Musaga	72536.9	0	gpwv4	30	72536.9	100	0
BDI	Burundi	BDI.2_1	Bujumbura Mairie	BDI.2.12_1	Ngagara	114969	0	gpwv4	30	114969	100	0
BDI	Burundi	BDI.2_1	Bujumbura Mairie	BDI.2.13_1	Nyakabiga	37493	0	gpwv4	30	37493	100	0
BDI	Burundi	BDI.2_1	Bujumbura Mairie	BDI.2.14_1	Roherero	96897.6	0	gpwv4	30	96897.6	100	0
BDI	Burundi	BDI.3_1	Bujumbura Rural	BDI.3.1_1	Bugarama	53107.2	0	gpwv4	30	43251.9	81.4426	0
BDI	Burundi	BDI.3_1	Bujumbura Rural	BDI.3.2_1	Isale	133678	0	gpwv4	30	133678	100	0
BDI	Burundi	BDI.3_1	Bujumbura Rural	BDI.3.3_1	Kabezi	77333.2	0	gpwv4	30	77333.2	100	0
BDI	Burundi	BDI.3_1	Bujumbura Rural	BDI.3.4_1	Kanyosha1	143287	0	gpwv4	30	143287	100	0
BDI	Burundi	BDI.3_1	Bujumbura Rural	BDI.3.5_1	Lake Tanganyika	27698.1	15946.3	gpwv4	30	10121.3	36.5415	57.572
BDI	Burundi	BDI.3_1	Bujumbura Rural	BDI.3.6_1	Mubimbi	64044.7	0	gpwv4	30	62402	97.435	0
BDI	Burundi	BDI.3_1	Bujumbura Rural	BDI.3.7_1	Mugongomanga	48746.2	0	gpwv4	30	48746.2	100	0
BDI	Burundi	BDI.3_1	Bujumbura Rural	BDI.3.8_1	Muhuta	92399	0	gpwv4	30	85083.5	92.0827	0
BDI	Burundi	BDI.3_1	Bujumbura Rural	BDI.3.9_1	Mukike	43116	0	gpwv4	30	43116	100	0
BDI	Burundi	BDI.3_1	Bujumbura Rural	BDI.3.10_1	Mutambu	70703.4	0	gpwv4	30	68507.1	96.8936	0
BDI	Burundi	BDI.3_1	Bujumbura Rural	BDI.3.11_1	Mutimbuzi	105365	0	gpwv4	30	104154	98.8508	0
BDI	Burundi	BDI.3_1	Bujumbura Rural	BDI.3.12_1	Nyabiraba	80147.8	0	gpwv4	30	78385.8	97.8016	0
BDI	Burundi	BDI.4_1	Bururi	BDI.4.1_1	Burambi	76857.4	824.962	gpwv4	30	71927.1	93.5851	1.07337
BDI	Burundi	BDI.4_1	Bururi	BDI.4.2_1	Bururi	143072	2300.76	gpwv4	30	137648	96.209	1.60811
BDI	Burundi	BDI.4_1	Bururi	BDI.4.3_1	Buyengero	84997.1	550.039	gpwv4	30	84122.7	98.9712	0.647126
BDI	Burundi	BDI.4_1	Bururi	BDI.4.4_1	Lake Tanganyika	11729.2	11729.2	gpwv4	30	0	0	100
BDI	Burundi	BDI.4_1	Bururi	BDI.4.5_1	Matana	69513.3	325.941	gpwv4	30	69187.3	99.5311	0.468891
BDI	Burundi	BDI.4_1	Bururi	BDI.4.6_1	Mugamba	87001.7	0	gpwv4	30	84942.4	97.6331	0
BDI	Burundi	BDI.4_1	Bururi	BDI.4.7_1	Rumonge	303289	1482.92	gpwv4	30	294230	97.0131	0.488947
BDI	Burundi	BDI.4_1	Bururi	BDI.4.8_1	Rutovu	72157	234.037	gpwv4	30	71491.2	99.0773	0.324344
BDI	Burundi	BDI.4_1	Bururi	BDI.4.9_1	Songa	80819.7	0	gpwv4	30	80819.7	100	0
BDI	Burundi	BDI.4_1	Bururi	BDI.4.10_1	Vyanda	53951	191.427	gpwv4	30	53759.6	99.6452	0.354816
BDI	Burundi	BDI.5_1	Cankuzo	BDI.5.1_1	Cankuzo	72565.7	626.243	gpwv4	30	52116.6	71.82	0.863001
BDI	Burundi	BDI.5_1	Cankuzo	BDI.5.2_1	Cendajuru	69670.7	262.541	gpwv4	30	69408.2	99.6232	0.376832
BDI	Burundi	BDI.5_1	Cankuzo	BDI.5.3_1	Gisagara	86902.1	391.4	gpwv4	30	85172.9	98.0102	0.450392
BDI	Burundi	BDI.5_1	Cankuzo	BDI.5.4_1	Kigamba	78580	811.806	gpwv4	30	64584.8	82.1899	1.03309
BDI	Burundi	BDI.5_1	Cankuzo	BDI.5.5_1	Mishiha	82753.4	0	gpwv4	30	81392.4	98.3553	0
BDI	Burundi	BDI.6_1	Cibitoke	BDI.6.1_1	Buganda	92157.1	3700.39	gpwv4	30	87192	94.6124	4.01531
BDI	Burundi	BDI.6_1	Cibitoke	BDI.6.2_1	Bukinanyana	104772	2225.86	gpwv4	30	82040.8	78.3044	2.12449
BDI	Burundi	BDI.6_1	Cibitoke	BDI.6.3_1	Mabayi	96608.2	268.781	gpwv4	30	64522.4	66.7877	0.278218
BDI	Burundi	BDI.6_1	Cibitoke	BDI.6.4_1	Mugina	132414	409.726	gpwv4	30	129977	98.1598	0.309429
BDI	Burundi	BDI.6_1	Cibitoke	BDI.6.5_1	Murwi	103459	687.811	gpwv4	30	100669	97.303	0.664815
BDI	Burundi	BDI.6_1	Cibitoke	BDI.6.6_1	Rugombo	146945	3537.99	gpwv4	30	142785	97.1692	2.4077
BDI	Burundi	BDI.7_1	Gitega	BDI.7.1_1	Bugendana	148858	1474.72	gpwv4	30	147383	99.0093	0.990689
BDI	Burundi	BDI.7_1	Gitega	BDI.7.2_1	Bukirasazi	38638.1	0	gpwv4	30	38638.1	100	0
BDI	Burundi	BDI.7_1	Gitega	BDI.7.3_1	Buraza	62985.2	0	gpwv4	30	62985.2	100	0
BDI	Burundi	BDI.7_1	Gitega	BDI.7.4_1	Giheta	92863.2	1534.4	gpwv4	30	91328.8	98.3477	1.65233
BDI	Burundi	BDI.7_1	Gitega	BDI.7.5_1	Gishubi	75732.7	0	gpwv4	30	75732.7	100	0
BDI	Burundi	BDI.7_1	Gitega	BDI.7.6_1	Gitega	265373	1283.06	gpwv4	30	255940	96.4453	0.483494
BDI	Burundi	BDI.7_1	Gitega	BDI.7.7_1	Itaba	61503.1	0	gpwv4	30	61503.1	100	0
BDI	Burundi	BDI.7_1	Gitega	BDI.7.8_1	Makebuko	76289.2	0	gpwv4	30	76289.2	100	0
BDI	Burundi	BDI.7_1	Gitega	BDI.7.9_1	Mutaho	89939.2	495.484	gpwv4	30	89443.7	99.4491	0.55091
BDI	Burundi	BDI.7_1	Gitega	BDI.7.10_1	Nyanrusange	58122.2	1377.68	gpwv4	30	56744.5	97.6297	2.37032
BDI	Burundi	BDI.7_1	Gitega	BDI.7.11_1	Ryansoro	52944.2	2245.35	gpwv4	30	50698.9	95.759	4.24097
BDI	Burundi	BDI.8_1	Karuzi	BDI.8.1_1	Bugenyuzi	115886	0	gpwv4	30	115886	100	0
BDI	Burundi	BDI.8_1	Karuzi	BDI.8.2_1	Buhiga	68947.9	1018.22	gpwv4	30	67929.7	98.5232	1.4768
BDI	Burundi	BDI.8_1	Karuzi	BDI.8.3_1	Gihogazi	94989	1748.71	gpwv4	30	93240.3	98.159	1.84096
BDI	Burundi	BDI.8_1	Karuzi	BDI.8.4_1	Gitaramuka	103378	0	gpwv4	30	103378	100	0
BDI	Burundi	BDI.8_1	Karuzi	BDI.8.5_1	Mutumba	67408.5	0	gpwv4	30	60437.5	89.6587	0
BDI	Burundi	BDI.8_1	Karuzi	BDI.8.6_1	Nyabikere	82836.6	331.749	gpwv4	30	80523.3	97.2074	0.400486
BDI	Burundi	BDI.8_1	Karuzi	BDI.8.7_1	Shombo	81821.4	682.83	gpwv4	30	80857.1	98.8215	0.834537
BDI	Burundi	BDI.9_1	Kayanza	BDI.9.1_1	Butaganzwa1	71428.2	0	gpwv4	30	71428.2	100	0
BDI	Burundi	BDI.9_1	Kayanza	BDI.9.2_1	Gahombo	65735.3	1495.45	gpwv4	30	64239.8	97.725	2.27497
BDI	Burundi	BDI.9_1	Kayanza	BDI.9.3_1	Gatara	99483.6	0	gpwv4	30	99483.6	100	0
BDI	Burundi	BDI.9_1	Kayanza	BDI.9.4_1	Kabarore	103813	1524.08	gpwv4	30	91663.1	88.2966	1.4681
BDI	Burundi	BDI.9_1	Kayanza	BDI.9.5_1	Kayanza	171907	0	gpwv4	30	171907	100	0
BDI	Burundi	BDI.9_1	Kayanza	BDI.9.6_1	Matongo	102415	740.652	gpwv4	30	91207.3	89.0562	0.723184
BDI	Burundi	BDI.9_1	Kayanza	BDI.9.7_1	Muhanga	155077	2066	gpwv4	30	153011	98.6678	1.33224
BDI	Burundi	BDI.9_1	Kayanza	BDI.9.8_1	Muruta	53467.2	1114.03	gpwv4	30	47847	89.4885	2.08358
BDI	Burundi	BDI.9_1	Kayanza	BDI.9.9_1	Rango	169348	725.138	gpwv4	30	168623	99.5718	0.428193
BDI	Burundi	BDI.10_1	Kirundo	BDI.10.1_1	Bugabira	163188	8998.2	gpwv4	30	150599	92.2862	5.51402
BDI	Burundi	BDI.10_1	Kirundo	BDI.10.2_1	Busoni	264439	17035.7	gpwv4	30	247403	93.5578	6.44221
BDI	Burundi	BDI.10_1	Kirundo	BDI.10.3_1	Bwambarangwe	111137	1734.23	gpwv4	30	109402	98.4396	1.56045
BDI	Burundi	BDI.10_1	Kirundo	BDI.10.4_1	Gitobe	75166.8	0	gpwv4	30	75166.8	100	0
BDI	Burundi	BDI.10_1	Kirundo	BDI.10.5_1	Kirundo	133298	4435.36	gpwv4	30	128448	96.3617	3.3274
BDI	Burundi	BDI.10_1	Kirundo	BDI.10.6_1	Ntega	144397	904.699	gpwv4	30	143493	99.3735	0.626535
BDI	Burundi	BDI.10_1	Kirundo	BDI.10.7_1	Vumbi	95960.9	0	gpwv4	30	95493.6	99.513	0
BDI	Burundi	BDI.11_1	Makamba	BDI.11.1_1	Kayogoro	156803	2198.57	gpwv4	30	154307	98.4084	1.40212
BDI	Burundi	BDI.11_1	Makamba	BDI.11.2_1	Kibago	66690.3	445.343	gpwv4	30	66245	99.3322	0.667778
BDI	Burundi	BDI.11_1	Makamba	BDI.11.3_1	Lake Tanganyika	4765.64	4172.85	gpwv4	30	592.793	12.4389	87.5611
BDI	Burundi	BDI.11_1	Makamba	BDI.11.4_1	Mabanda	62665	0	gpwv4	30	62665	100	0
BDI	Burundi	BDI.11_1	Makamba	BDI.11.5_1	Makamba	110162	0	gpwv4	30	110162	100	0
BDI	Burundi	BDI.11_1	Makamba	BDI.11.6_1	Nyanza-Lac	215386	1486.35	gpwv4	30	210446	97.7066	0.690088
BDI	Burundi	BDI.11_1	Makamba	BDI.11.7_1	Vugizo	51588.5	429.733	gpwv4	30	51158.7	99.167	0.833003
BDI	Burundi	BDI.12_1	Muramvya	BDI.12.1_1	Bukeye	91973.9	996.664	gpwv4	30	84872.8	92.2792	1.08364
BDI	Burundi	BDI.12_1	Muramvya	BDI.12.2_1	Kiganda	70308	549.523	gpwv4	30	69758.5	99.2184	0.781594
BDI	Burundi	BDI.12_1	Muramvya	BDI.12.3_1	Mbuye	73769.8	1598.95	gpwv4	30	72170.8	97.8325	2.16749
BDI	Burundi	BDI.12_1	Muramvya	BDI.12.4_1	Muramvya	129101	1634.63	gpwv4	30	125822	97.4607	1.26617
BDI	Burundi	BDI.12_1	Muramvya	BDI.12.5_1	Rutegama	51064.2	550.24	gpwv4	30	50513.9	98.9225	1.07755
BDI	Burundi	BDI.13_1	Muyinga	BDI.13.1_1	Buhinyuza	80997	1551.97	gpwv4	30	72548.6	89.5695	1.91609
BDI	Burundi	BDI.13_1	Muyinga	BDI.13.2_1	Butihinda	147232	0	gpwv4	30	147232	100	0
BDI	Burundi	BDI.13_1	Muyinga	BDI.13.3_1	Gashoho	53855.3	0	gpwv4	30	53855.3	100	0
BDI	Burundi	BDI.13_1	Muyinga	BDI.13.4_1	Gasorwe	131157	0	gpwv4	30	131157	100	0
BDI	Burundi	BDI.13_1	Muyinga	BDI.13.5_1	Giteranyi	498659	5429.27	gpwv4	30	489792	98.2218	1.08877
BDI	Burundi	BDI.13_1	Muyinga	BDI.13.6_1	Muyinga	230325	2900.26	gpwv4	30	227425	98.7408	1.25921
BDI	Burundi	BDI.13_1	Muyinga	BDI.13.7_1	Mwakiro	61131.9	219.415	gpwv4	30	56837.8	92.9756	0.35892
BDI	Burundi	BDI.14_1	Mwaro	BDI.14.1_1	Bisoro	53743.4	988.088	gpwv4	30	52755.3	98.1615	1.83853
BDI	Burundi	BDI.14_1	Mwaro	BDI.14.2_1	Gisozi	43680.9	977.698	gpwv4	30	42703.2	97.7617	2.23828
BDI	Burundi	BDI.14_1	Mwaro	BDI.14.3_1	Kayokwe	71294	0	gpwv4	30	71294	100	0
BDI	Burundi	BDI.14_1	Mwaro	BDI.14.4_1	Ndava	82243.4	490.455	gpwv4	30	81753	99.4037	0.596346
BDI	Burundi	BDI.14_1	Mwaro	BDI.14.5_1	Nyabihanga	81637.1	0	gpwv4	30	81637.1	100	0
BDI	Burundi	BDI.14_1	Mwaro	BDI.14.6_1	Rusaka	68821.7	427.917	gpwv4	30	68393.8	99.3782	0.621776
BDI	Burundi	BDI.15_1	Ngozi	BDI.15.1_1	Busiga	84509.7	1358.03	gpwv4	30	83151.7	98.393	1.60695
BDI	Burundi	BDI.15_1	Ngozi	BDI.15.2_1	Gashikanwa	79632.3	0	gpwv4	30	79632.3	100	0
BDI	Burundi	BDI.15_1	Ngozi	BDI.15.3_1	Kiremba	125762	0	gpwv4	30	124822	99.2523	0
BDI	Burundi	BDI.15_1	Ngozi	BDI.15.4_1	Marangara	86838.5	0	gpwv4	30	85527.5	98.4902	0
BDI	Burundi	BDI.15_1	Ngozi	BDI.15.5_1	Mwumba	79798.1	0	gpwv4	30	79798.1	100	0
BDI	Burundi	BDI.15_1	Ngozi	BDI.15.6_1	Ngozi	298735	0	gpwv4	30	298735	100	0
BDI	Burundi	BDI.15_1	Ngozi	BDI.15.7_1	Nyamurenza	37224.2	1837.21	gpwv4	30	35387	95.0645	4.93552
BDI	Burundi	BDI.15_1	Ngozi	BDI.15.8_1	Ruhororo	75657.7	826.895	gpwv4	30	74830.8	98.9071	1.09294
BDI	Burundi	BDI.15_1	Ngozi	BDI.15.9_1	Tangara	103686	470.567	gpwv4	30	103215	99.5462	0.45384
BDI	Burundi	BDI.16_1	Rutana	BDI.16.1_1	Bukemba	78927.8	301.411	gpwv4	30	76302.2	96.6733	0.381882
BDI	Burundi	BDI.16_1	Rutana	BDI.16.2_1	Giharo	231003	4933.04	gpwv4	30	220657	95.5213	2.13548
BDI	Burundi	BDI.16_1	Rutana	BDI.16.3_1	Gitanga	80029.2	0	gpwv4	30	77760.5	97.1652	0
BDI	Burundi	BDI.16_1	Rutana	BDI.16.4_1	Mpinga-Kayove	73218.7	0	gpwv4	30	70434.9	96.198	0
BDI	Burundi	BDI.16_1	Rutana	BDI.16.5_1	Musongati	66526.9	0	gpwv4	30	66062	99.301	0
BDI	Burundi	BDI.16_1	Rutana	BDI.16.6_1	Rutana	86234.1	285.234	gpwv4	30	85948.8	99.6692	0.330767
BDI	Burundi	BDI.17_1	Ruyigi	BDI.17.1_1	Butaganzwa2	83753.7	0	gpwv4	30	82658	98.6918	0
BDI	Burundi	BDI.17_1	Ruyigi	BDI.17.2_1	Butezi	57710.7	1558.25	gpwv4	30	45137.1	78.2127	2.70011
BDI	Burundi	BDI.17_1	Ruyigi	BDI.17.3_1	Bweru	47343	363.585	gpwv4	30	35391.9	74.7562	0.76798
BDI	Burundi	BDI.17_1	Ruyigi	BDI.17.4_1	Gisuru	210271	3512.22	gpwv4	30	196545	93.4718	1.67033
BDI	Burundi	BDI.17_1	Ruyigi	BDI.17.5_1	Kinyinya	111363	2278.14	gpwv4	30	109085	97.9543	2.04569
BDI	Burundi	BDI.17_1	Ruyigi	BDI.17.6_1	Nyabitsinda	110919	0	gpwv4	30	110919	100	0
BDI	Burundi	BDI.17_1	Ruyigi	BDI.17.7_1	Ruyigi	82187.3	0	gpwv4	30	80541.9	97.998	0
BDI	Burundi	BDI.1_1	Bubanza	BDI.1.1_1	Bubanza	98286.5	1280.91	ghs	30	97005.6	98.6968	1.30324
BDI	Burundi	BDI.1_1	Bubanza	BDI.1.2_1	Gihanga	81222.8	87.3543	ghs	30	81135.4	99.8925	0.107549
BDI	Burundi	BDI.1_1	Bubanza	BDI.1.3_1	Mpanda	97708.7	272.674	ghs	30	97436	99.7209	0.279069
BDI	Burundi	BDI.1_1	Bubanza	BDI.1.4_1	Musigati	103760	174.492	ghs	30	103586	99.8318	0.168168
BDI	Burundi	BDI.1_1	Bubanza	BDI.1.5_1	Rugazi	69147.9	0	ghs	30	69147.9	100	0
BDI	Burundi	BDI.2_1	Bujumbura Mairie	BDI.2.1_1	Buterere	45642.8	195.594	ghs	30	45447.2	99.5715	0.428532
BDI	Burundi	BDI.2_1	Bujumbura Mairie	BDI.2.2_1	Buyenze	74489.7	0	ghs	30	74489.7	100	0
BDI	Burundi	BDI.2_1	Bujumbura Mairie	BDI.2.3_1	Bwiza	61329.2	0	ghs	30	61329.2	100	0
BDI	Burundi	BDI.2_1	Bujumbura Mairie	BDI.2.4_1	Cibitoke	82013.6	0	ghs	30	82013.6	100	0
BDI	Burundi	BDI.2_1	Bujumbura Mairie	BDI.2.5_1	Gihosha	72520.1	0	ghs	30	72520.1	100	0
BDI	Burundi	BDI.2_1	Bujumbura Mairie	BDI.2.6_1	Kamenge	82426.4	0	ghs	30	82426.4	100	0
BDI	Burundi	BDI.2_1	Bujumbura Mairie	BDI.2.7_1	Kanyosha2	97866.9	65.1338	ghs	30	97801.8	99.9334	0.0665534
BDI	Burundi	BDI.2_1	Bujumbura Mairie	BDI.2.8_1	Kinama	85768.5	0	ghs	30	85768.5	100	0
BDI	Burundi	BDI.2_1	Bujumbura Mairie	BDI.2.9_1	Kinindo	35099.1	0	ghs	30	35099.1	100	0
BDI	Burundi	BDI.2_1	Bujumbura Mairie	BDI.2.10_1	Lake Tanganyika	5269.43	3272.79	ghs	30	1996.64	37.891	62.109
BDI	Burundi	BDI.2_1	Bujumbura Mairie	BDI.2.11_1	Musaga	81528.3	0	ghs	30	81528.3	100	0
BDI	Burundi	BDI.2_1	Bujumbura Mairie	BDI.2.12_1	Ngagara	53814.1	0	ghs	30	53814.1	100	0
BDI	Burundi	BDI.2_1	Bujumbura Mairie	BDI.2.13_1	Nyakabiga	31674.3	0	ghs	30	31674.3	100	0
BDI	Burundi	BDI.2_1	Bujumbura Mairie	BDI.2.14_1	Roherero	38767.7	0	ghs	30	38767.7	100	0
BDI	Burundi	BDI.3_1	Bujumbura Rural	BDI.3.1_1	Bugarama	30145.3	0	ghs	30	30145.3	100	0
BDI	Burundi	BDI.3_1	Bujumbura Rural	BDI.3.2_1	Isale	108674	0	ghs	30	108674	100	0
BDI	Burundi	BDI.3_1	Bujumbura Rural	BDI.3.3_1	Kabezi	64810	111.354	ghs	30	64698.7	99.8282	0.171816
BDI	Burundi	BDI.3_1	Bujumbura Rural	BDI.3.4_1	Kanyosha1	100530	0	ghs	30	100530	100	0
BDI	Burundi	BDI.3_1	Bujumbura Rural	BDI.3.5_1	Lake Tanganyika	38264.3	35422.6	ghs	30	2841.63	7.42633	92.5737
BDI	Burundi	BDI.3_1	Bujumbura Rural	BDI.3.6_1	Mubimbi	60707.8	0	ghs	30	59631.7	98.2274	0
BDI	Burundi	BDI.3_1	Bujumbura Rural	BDI.3.7_1	Mugongomanga	41762.3	0	ghs	30	41762.3	100	0
BDI	Burundi	BDI.3_1	Bujumbura Rural	BDI.3.8_1	Muhuta	70613.7	1018.21	ghs	30	69595.5	98.5581	1.44194
BDI	Burundi	BDI.3_1	Bujumbura Rural	BDI.3.9_1	Mukike	38192.4	0	ghs	30	38192.4	100	0
BDI	Burundi	BDI.3_1	Bujumbura Rural	BDI.3.10_1	Mutambu	62864.9	0	ghs	30	62864.9	100	0
BDI	Burundi	BDI.3_1	Bujumbura Rural	BDI.3.11_1	Mutimbuzi	103633	51.974	ghs	30	103581	99.9498	0.0501518
BDI	Burundi	BDI.3_1	Bujumbura Rural	BDI.3.12_1	Nyabiraba	72469.9	0	ghs	30	72469.9	100	0
BDI	Burundi	BDI.4_1	Bururi	BDI.4.1_1	Burambi	69606	0	ghs	30	69606	100	0
BDI	Burundi	BDI.4_1	Bururi	BDI.4.2_1	Bururi	124956	1373.19	ghs	30	123583	98.9011	1.09894
BDI	Burundi	BDI.4_1	Bururi	BDI.4.3_1	Buyengero	79401	0	ghs	30	79401	100	0
BDI	Burundi	BDI.4_1	Bururi	BDI.4.4_1	Lake Tanganyika	8149.9	7794.43	ghs	30	355.471	4.36166	95.6383
BDI	Burundi	BDI.4_1	Bururi	BDI.4.5_1	Matana	61288.4	0	ghs	30	61288.4	100	0
BDI	Burundi	BDI.4_1	Bururi	BDI.4.6_1	Mugamba	81741.9	0	ghs	30	81741.9	100	0
BDI	Burundi	BDI.4_1	Bururi	BDI.4.7_1	Rumonge	247653	3518.49	ghs	30	244135	98.5793	1.42073
BDI	Burundi	BDI.4_1	Bururi	BDI.4.8_1	Rutovu	64130.9	0	ghs	30	64130.9	100	0
BDI	Burundi	BDI.4_1	Bururi	BDI.4.9_1	Songa	73531.6	26.1358	ghs	30	73505.4	99.9645	0.0355436
BDI	Burundi	BDI.4_1	Bururi	BDI.4.10_1	Vyanda	47136.3	2682.5	ghs	30	44453.8	94.309	5.69095
BDI	Burundi	BDI.5_1	Cankuzo	BDI.5.1_1	Cankuzo	66702.7	0	ghs	30	66702.7	100	0
BDI	Burundi	BDI.5_1	Cankuzo	BDI.5.2_1	Cendajuru	54924	0	ghs	30	54924	100	0
BDI	Burundi	BDI.5_1	Cankuzo	BDI.5.3_1	Gisagara	79293.8	0	ghs	30	79293.8	100	0
BDI	Burundi	BDI.5_1	Cankuzo	BDI.5.4_1	Kigamba	64554	2510.92	ghs	30	62043.1	96.1104	3.88964
BDI	Burundi	BDI.5_1	Cankuzo	BDI.5.5_1	Mishiha	69068.7	0	ghs	30	69068.7	100	0
BDI	Burundi	BDI.6_1	Cibitoke	BDI.6.1_1	Buganda	93688.2	547.541	ghs	30	93052.3	99.3213	0.584429
BDI	Burundi	BDI.6_1	Cibitoke	BDI.6.2_1	Bukinanyana	101133	0	ghs	30	101133	100	0
BDI	Burundi	BDI.6_1	Cibitoke	BDI.6.3_1	Mabayi	89088.2	9920.89	ghs	30	79167.3	88.864	11.136
BDI	Burundi	BDI.6_1	Cibitoke	BDI.6.4_1	Mugina	120507	143.07	ghs	30	120364	99.8813	0.118723
BDI	Burundi	BDI.6_1	Cibitoke	BDI.6.5_1	Murwi	98214.5	179.213	ghs	30	97672.7	99.4484	0.182471
BDI	Burundi	BDI.6_1	Cibitoke	BDI.6.6_1	Rugombo	124272	0	ghs	30	124272	100	0
BDI	Burundi	BDI.7_1	Gitega	BDI.7.1_1	Bugendana	136162	6642	ghs	30	129520	95.122	4.87803
BDI	Burundi	BDI.7_1	Gitega	BDI.7.2_1	Bukirasazi	39731.3	0	ghs	30	39731.3	100	0
BDI	Burundi	BDI.7_1	Gitega	BDI.7.3_1	Buraza	61343.1	0	ghs	30	61343.1	100	0
BDI	Burundi	BDI.7_1	Gitega	BDI.7.4_1	Giheta	90778.7	0	ghs	30	90778.7	100	0
BDI	Burundi	BDI.7_1	Gitega	BDI.7.5_1	Gishubi	75486.3	0	ghs	30	75486.3	100	0
BDI	Burundi	BDI.7_1	Gitega	BDI.7.6_1	Gitega	232921	0	ghs	30	232921	100	0
BDI	Burundi	BDI.7_1	Gitega	BDI.7.7_1	Itaba	61535.1	0	ghs	30	61535.1	100	0
BDI	Burundi	BDI.7_1	Gitega	BDI.7.8_1	Makebuko	73706.8	0	ghs	30	73706.8	100	0
BDI	Burundi	BDI.7_1	Gitega	BDI.7.9_1	Mutaho	94460.8	0	ghs	30	94460.8	100	0
BDI	Burundi	BDI.7_1	Gitega	BDI.7.10_1	Nyanrusange	53643.2	0	ghs	30	53643.2	100	0
BDI	Burundi	BDI.7_1	Gitega	BDI.7.11_1	Ryansoro	47798.6	0	ghs	30	47798.6	100	0
BDI	Burundi	BDI.8_1	Karuzi	BDI.8.1_1	Bugenyuzi	112392	0	ghs	30	112392	100	0
BDI	Burundi	BDI.8_1	Karuzi	BDI.8.2_1	Buhiga	74802.6	0	ghs	30	74802.6	100	0
BDI	Burundi	BDI.8_1	Karuzi	BDI.8.3_1	Gihogazi	87369	0	ghs	30	87369	100	0
[truncated: 145,943 more rows]
